# Supplementary material for: RNA G-quadruplexes mediate cooperativity in HNRNPH binding and splicing regulation
Source: bioRxiv. 2026 Mar 3:2026.03.03.709289. Preprint. [Version 1] doi: 10.64898/2026.03.03.709289 (PMC13001508; doi:10.64898/2026.03.03.709289)
Supplement: Supplement 3 [file media-3.xlsx]

## Sheet: Sheet1
Table S2. Regulated alternative splicing events. The table lists all alternative splicing (AS) events detected across a titration series of HNRNPH KD and OE conditions. For each event, the table includes gene identifiers, genomic coordinates, and information about event type and complexity. PSI values (percent spliced in) are shown for each condition, along with corresponding ΔPSI values relative…

## Sheet: cassette
module_id	gene_id	gene_name	seqid	strand	lsv_id	event_id	complex	denovo	reference_exon_coord	spliced_with	spliced_with_coord	junction_name	junction_coord	event_size	event_non_changing	event_changing	junction_changing	KD_Contr_median_psi	KD_00050_median_psi	KD_00050.KD_Contr_median_dpsi	KD_00050.KD_Contr_probability_changing	KD_00050.KD_Contr_probability_non_changing	KD_00100_median_psi	KD_00100.KD_Contr_median_dpsi	KD_00100.KD_Contr_probability_changing	KD_00100.KD_Contr_probability_non_changing	KD_00250_median_psi	KD_00250.KD_Contr_median_dpsi	KD_00250.KD_Contr_probability_changing	KD_00250.KD_Contr_probability_non_changing	KD_00500_median_psi	KD_00500.KD_Contr_median_dpsi	KD_00500.KD_Contr_probability_changing	KD_00500.KD_Contr_probability_non_changing	KD_01000_median_psi	KD_01000.KD_Contr_median_dpsi	KD_01000.KD_Contr_probability_changing	KD_01000.KD_Contr_probability_non_changing	KD_05000_median_psi	KD_05000.KD_Contr_median_dpsi	KD_05000.KD_Contr_probability_changing	KD_05000.KD_Contr_probability_non_changing	KD_10000_median_psi	KD_10000.KD_Contr_median_dpsi	KD_10000.KD_Contr_probability_changing	KD_10000.KD_Contr_probability_non_changing	OE_Contr_median_psi	OE_00600_median_psi	OE_00600.OE_Contr_median_dpsi
ENSG00000205531.13_1	ENSG00000205531.13	NAP1L4	chr11	-	ENSG00000205531.13:s:2992229-2992377	ENSG00000205531.13_1_CE_2	True	False	2992254-2992377	C2	2979207-2979237	C1_C2	2979237-2992254	143	False	False	False	0.879	0.896	0.01	0.431	0.284	0.909	0.017	0.486	0.222	0.908	0.017	0.478	0.228	0.924	0.034	0.624	0.113	0.911	0.022	0.528	0.186	0.921	0.03	0.613	0.129	0.843	-0.034	0.578	0.117	0.949	0.951	0.001
ENSG00000205531.13_1	ENSG00000205531.13	NAP1L4	chr11	-	ENSG00000205531.13:s:2992229-2992377	ENSG00000205531.13_1_CE_2	True	False	2992254-2992377	A	2989129-2989271	C1_A	2989271-2992254	143	False	False	False	0.056	0.046	-0.008	0.409	0.323	0.034	-0.017	0.492	0.23	0.022	-0.022	0.532	0.196	0.035	-0.015	0.478	0.247	0.055	-0.002	0.382	0.372	0.043	-0.011	0.476	0.261	0.089	0.026	0.537	0.163	0.029	0.032	0.001
ENSG00000205531.13_1	ENSG00000205531.13	NAP1L4	chr11	-	ENSG00000205531.13:t:2979207-2979237	ENSG00000205531.13_1_CE_2	True	False	2979207-2979237	C1	2992254-2992377	C2_C1	2979237-2992254	143	False	False	True	0.719	0.671	-0.028	0.569	0.135	0.707	-0.004	0.481	0.219	0.684	-0.021	0.518	0.172	0.65	-0.048	0.677	0.072	0.68	-0.021	0.522	0.177	0.68	-0.023	0.549	0.161	0.572	-0.137	0.936	0.006	0.66	0.629	-0.02
ENSG00000205531.13_1	ENSG00000205531.13	NAP1L4	chr11	-	ENSG00000205531.13:t:2979207-2979237	ENSG00000205531.13_1_CE_2	True	False	2979207-2979237	A	2989129-2989271	C2_A	2979237-2989129	143	False	False	True	0.167	0.168	0.003	0.401	0.323	0.177	0.007	0.454	0.247	0.22	0.036	0.621	0.107	0.23	0.055	0.727	0.057	0.184	0.012	0.432	0.286	0.246	0.06	0.76	0.049	0.311	0.134	0.949	0.005	0.211	0.242	0.018
ENSG00000058804.12_1	ENSG00000058804.12	NDC1	chr1	-	ENSG00000058804.12:s:53838205-53838463	ENSG00000058804.12_1_CE_1	False	False	53838205-53838463	C2	53832490-53832591	C1_C2	53832591-53838205	121	False	True	True	0.195	0.139	-0.034	0.597	0.113	0.118	-0.055	0.727	0.054	0.185	-0.005	0.511	0.184	0.108	-0.065	0.762	0.042	0.129	-0.04	0.625	0.095	0.083	-0.094	0.851	0.02	0.057	-0.115	0.92	0.009	0.129	0.142	0.003
ENSG00000058804.12_1	ENSG00000058804.12	NDC1	chr1	-	ENSG00000058804.12:s:53838205-53838463	ENSG00000058804.12_1_CE_1	False	False	53838205-53838463	A	53835500-53835620	C1_A	53835620-53838205	121	False	True	True	0.805	0.861	0.034	0.597	0.113	0.882	0.055	0.727	0.054	0.815	0.005	0.511	0.184	0.892	0.065	0.762	0.042	0.871	0.04	0.625	0.095	0.917	0.094	0.851	0.02	0.943	0.115	0.92	0.009	0.871	0.858	-0.003
ENSG00000058804.12_1	ENSG00000058804.12	NDC1	chr1	-	ENSG00000058804.12:t:53832490-53832591	ENSG00000058804.12_1_CE_1	False	False	53832490-53832591	C1	53838205-53838463	C2_C1	53832591-53838205	121	False	True	False	0.24	0.24	-0.004	0.549	0.135	0.182	-0.037	0.615	0.08	0.234	-0.013	0.598	0.095	0.108	-0.118	0.872	0.011	0.177	-0.054	0.651	0.06	0.111	-0.108	0.829	0.018	0.115	-0.105	0.819	0.02	0.086	0.093	0.008
ENSG00000058804.12_1	ENSG00000058804.12	NDC1	chr1	-	ENSG00000058804.12:t:53832490-53832591	ENSG00000058804.12_1_CE_1	False	False	53832490-53832591	A	53835500-53835620	C2_A	53832591-53835500	121	False	True	False	0.76	0.76	0.004	0.549	0.135	0.818	0.037	0.615	0.08	0.766	0.013	0.598	0.095	0.892	0.118	0.872	0.011	0.823	0.054	0.651	0.06	0.889	0.108	0.829	0.018	0.885	0.105	0.819	0.02	0.914	0.907	-0.008
ENSG00000058799.15_3	ENSG00000058799.15	YIPF1	chr1	-	ENSG00000058799.15:s:53860056-53860153	ENSG00000058799.15_3_CE_1	False	False	53860056-53860153	C2	53851719-53852270	C1_C2	53852270-53860056	51	False	True	False	0.316	0.378	0.035	0.591	0.065	0.545	0.19	0.892	0.004	0.437	0.078	0.699	0.029	0.399	0.057	0.652	0.041	0.408	0.059	0.653	0.042	0.436	0.081	0.74	0.027	0.509	0.149	0.861	0.01	0.617	0.656	0.013
ENSG00000058799.15_3	ENSG00000058799.15	YIPF1	chr1	-	ENSG00000058799.15:s:53860056-53860153	ENSG00000058799.15_3_CE_1	False	False	53860056-53860153	A	53855001-53855051	C1_A	53855051-53860056	51	False	True	False	0.664	0.618	-0.021	0.574	0.081	0.443	-0.178	0.871	0.005	0.543	-0.072	0.681	0.033	0.581	-0.052	0.645	0.045	0.567	-0.053	0.638	0.046	0.547	-0.079	0.735	0.027	0.442	-0.169	0.889	0.007	0.363	0.316	-0.014
ENSG00000058799.15_3	ENSG00000058799.15	YIPF1	chr1	-	ENSG00000058799.15:t:53851719-53852270	ENSG00000058799.15_3_CE_1	False	False	53851719-53852270	C1	53860056-53860153	C2_C1	53852270-53860056	51	False	True	True	0.193	0.296	0.067	0.7	0.039	0.369	0.137	0.886	0.006	0.342	0.109	0.826	0.014	0.302	0.074	0.725	0.032	0.344	0.106	0.824	0.015	0.321	0.088	0.768	0.028	0.36	0.142	0.909	0.008	0.474	0.474	-0.001
ENSG00000058799.15_3	ENSG00000058799.15	YIPF1	chr1	-	ENSG00000058799.15:t:53851719-53852270	ENSG00000058799.15_3_CE_1	False	False	53851719-53852270	A	53855001-53855051	C2_A	53852270-53855001	51	False	True	True	0.786	0.682	-0.051	0.652	0.058	0.618	-0.129	0.868	0.008	0.648	-0.096	0.782	0.019	0.69	-0.06	0.678	0.044	0.64	-0.093	0.793	0.021	0.65	-0.09	0.771	0.027	0.594	-0.156	0.932	0.005	0.49	0.494	0.001
ENSG00000163913.14_5	ENSG00000163913.14	IFT122	chr3	+	ENSG00000163913.14:s:129488050-129488397	ENSG00000163913.14_5_CE_1	False	False	129488257-129488397	C2	129495446-129495487	C1_C2	129488397-129495446	54	False	True	True	0.129	0.162	0.021	0.519	0.173	0.188	0.035	0.612	0.11	0.176	0.026	0.563	0.15	0.184	0.037	0.615	0.109	0.222	0.074	0.814	0.03	0.238	0.094	0.875	0.017	0.296	0.156	0.98	0.002	0.13	0.139	0.006
ENSG00000163913.14_5	ENSG00000163913.14	IFT122	chr3	+	ENSG00000163913.14:s:129488050-129488397	ENSG00000163913.14_5_CE_1	False	False	129488257-129488397	A	129492141-129492194	C1_A	129488397-129492141	54	False	True	True	0.871	0.838	-0.021	0.519	0.173	0.812	-0.035	0.612	0.11	0.824	-0.026	0.563	0.15	0.816	-0.037	0.615	0.109	0.778	-0.074	0.814	0.03	0.762	-0.094	0.875	0.017	0.704	-0.156	0.98	0.002	0.87	0.861	-0.006
ENSG00000163913.14_5	ENSG00000163913.14	IFT122	chr3	+	ENSG00000163913.14:t:129492853-129495487	ENSG00000163913.14_5_CE_1	False	False	129495446-129495487	C1	129488257-129488397	C2_C1	129488397-129495446	54	False	True	True	0.133	0.162	0.027	0.555	0.139	0.193	0.043	0.671	0.081	0.202	0.048	0.7	0.069	0.185	0.034	0.6	0.12	0.218	0.07	0.807	0.033	0.256	0.105	0.895	0.013	0.301	0.152	0.965	0.003	0.127	0.133	0.003
ENSG00000163913.14_5	ENSG00000163913.14	IFT122	chr3	+	ENSG00000163913.14:t:129492853-129495487	ENSG00000163913.14_5_CE_1	False	False	129495446-129495487	A	129492141-129492194	C2_A	129492194-129495446	54	False	True	True	0.865	0.836	-0.027	0.556	0.138	0.799	-0.049	0.707	0.065	0.796	-0.048	0.699	0.069	0.814	-0.033	0.599	0.121	0.781	-0.07	0.806	0.033	0.731	-0.114	0.907	0.011	0.698	-0.152	0.965	0.003	0.868	0.864	0
ENSG00000180233.11_1	ENSG00000180233.11	ZNRF2	chr7	+	ENSG00000180233.11:s:30355728-30355833	ENSG00000180233.11_1_CE_1	False	True	30355728-30355833	C2	30366035-30367689	C1_C2	30355833-30366035	80	False	True	True	0.049	0.046	-0.001	0.415	0.306	0.048	0	0.4	0.327	0.07	0.009	0.456	0.253	0.044	-0.002	0.4	0.335	0.074	0.014	0.519	0.185	0.053	0.001	0.425	0.298	0.037	0	0.461	0.243	0.041	0.079	0.022
ENSG00000180233.11_1	ENSG00000180233.11	ZNRF2	chr7	+	ENSG00000180233.11:s:30355728-30355833	ENSG00000180233.11_1_CE_1	False	False	30355728-30355833	A	30362377-30362456	C1_A	30355833-30362377	80	False	True	True	0.951	0.954	0.001	0.415	0.306	0.952	0	0.4	0.327	0.93	-0.009	0.456	0.253	0.956	0.002	0.4	0.335	0.926	-0.014	0.519	0.185	0.947	-0.001	0.425	0.298	0.963	0	0.461	0.243	0.959	0.921	-0.022
ENSG00000180233.11_1	ENSG00000180233.11	ZNRF2	chr7	+	ENSG00000180233.11:t:30366035-30367689	ENSG00000180233.11_1_CE_1	False	True	30366035-30367689	C1	30355728-30355833	C2_C1	30355833-30366035	80	False	True	True	0.028	0.028	0	0.274	0.591	0.026	0	0.266	0.613	0.028	-0.001	0.262	0.63	0.024	-0.001	0.256	0.649	0.042	0.006	0.356	0.414	0.021	-0.001	0.263	0.634	0.013	-0.001	0.259	0.647	0.015	0.04	0.005
ENSG00000180233.11_1	ENSG00000180233.11	ZNRF2	chr7	+	ENSG00000180233.11:t:30366035-30367689	ENSG00000180233.11_1_CE_1	False	False	30366035-30367689	A	30362377-30362456	C2_A	30362456-30366035	80	False	True	True	0.972	0.972	0	0.274	0.591	0.974	0	0.266	0.613	0.972	0.001	0.262	0.63	0.976	0.001	0.256	0.649	0.958	-0.006	0.356	0.414	0.979	0.001	0.263	0.634	0.987	0.001	0.259	0.647	0.985	0.96	-0.005
ENSG00000006625.18_1	ENSG00000006625.18	GGCT	chr7	-	ENSG00000006625.18:s:30504569-30504841	ENSG00000006625.18_1_CE_1	False	False	30504569-30504841	C2	30498803-30498938	C1_C2	30498938-30504569	146	False	True	True	0.438	0.415	-0.02	0.528	0.145	0.456	0.014	0.521	0.156	0.405	-0.023	0.531	0.14	0.358	-0.064	0.794	0.034	0.389	-0.034	0.621	0.091	0.255	-0.171	0.99	0.001	0.242	-0.184	0.998	0	0.461	0.445	-0.007
ENSG00000006625.18_1	ENSG00000006625.18	GGCT	chr7	-	ENSG00000006625.18:s:30504569-30504841	ENSG00000006625.18_1_CE_1	False	False	30504569-30504841	A	30500536-30500681	C1_A	30500681-30504569	146	False	True	True	0.541	0.558	0.017	0.542	0.141	0.519	-0.014	0.528	0.152	0.565	0.019	0.507	0.16	0.613	0.059	0.751	0.043	0.595	0.042	0.677	0.068	0.727	0.18	0.986	0.001	0.732	0.183	0.995	0	0.492	0.485	-0.003
ENSG00000006625.18_1	ENSG00000006625.18	GGCT	chr7	-	ENSG00000006625.18:t:30498803-30498938	ENSG00000006625.18_1_CE_1	False	False	30498803-30498938	C1	30504569-30504841	C2_C1	30498938-30504569	146	False	True	True	0.317	0.309	-0.011	0.427	0.233	0.301	-0.015	0.483	0.19	0.25	-0.059	0.774	0.039	0.24	-0.069	0.825	0.027	0.261	-0.051	0.753	0.05	0.164	-0.152	1	0	0.184	-0.142	0.999	0	0.272	0.294	0.015
ENSG00000006625.18_1	ENSG00000006625.18	GGCT	chr7	-	ENSG00000006625.18:t:30498803-30498938	ENSG00000006625.18_1_CE_1	False	False	30498803-30498938	A	30500536-30500681	C2_A	30498938-30500536	146	False	True	True	0.678	0.687	0.011	0.424	0.234	0.694	0.016	0.484	0.188	0.745	0.059	0.789	0.036	0.755	0.068	0.812	0.03	0.733	0.05	0.768	0.048	0.826	0.147	0.999	0	0.805	0.133	0.997	0	0.716	0.693	-0.014
ENSG00000196295.13_1	ENSG00000196295.13	GARS1-DT	chr7	-	ENSG00000196295.13:s:30585330-30586846	ENSG00000196295.13_1_CE_3	True	False	30585330-30585479	C2	30579231-30579314	C1_C2	30579314-30585330	98	False	False	True	0.695	0.579	-0.054	0.656	0.051	0.609	-0.06	0.676	0.041	0.61	-0.046	0.633	0.065	0.557	-0.08	0.729	0.031	0.478	-0.161	0.858	0.007	0.62	-0.034	0.622	0.08	0.4	-0.259	0.918	0.002	0.577	0.626	0.02
ENSG00000196295.13_1	ENSG00000196295.13	GARS1-DT	chr7	-	ENSG00000196295.13:s:30585330-30586846	ENSG00000196295.13_1_CE_3	True	False	30585330-30585479	A	30584711-30584808	C1_A	30584808-30585330	98	False	False	True	0.191	0.328	0.067	0.695	0.039	0.342	0.097	0.764	0.02	0.307	0.06	0.683	0.046	0.351	0.098	0.769	0.022	0.46	0.216	0.925	0.003	0.319	0.05	0.674	0.053	0.574	0.318	0.942	0.001	0.317	0.313	0.001
ENSG00000196295.13_1	ENSG00000196295.13	GARS1-DT	chr7	-	ENSG00000196295.13:t:30579231-30579314	ENSG00000196295.13_1_CE_3	True	False	30579231-30579314	C1	30585330-30585479	C2_C1	30579314-30585330	98	False	False	False	0.751	0.782	0.02	0.586	0.084	0.753	0.011	0.56	0.116	0.671	-0.035	0.611	0.081	0.729	-0.003	0.566	0.12	0.631	-0.068	0.694	0.04	0.781	0.023	0.599	0.099	0.63	-0.081	0.704	0.03	0.686	0.653	-0.015
ENSG00000196295.13_1	ENSG00000196295.13	GARS1-DT	chr7	-	ENSG00000196295.13:t:30579231-30579314	ENSG00000196295.13_1_CE_3	True	False	30579231-30579314	A	30584711-30584808	C2_A	30579314-30584711	98	False	False	False	0.229	0.177	-0.031	0.612	0.072	0.18	-0.028	0.591	0.094	0.242	0.005	0.548	0.134	0.205	-0.011	0.568	0.117	0.277	0.021	0.592	0.1	0.152	-0.041	0.643	0.074	0.337	0.072	0.69	0.036	0.302	0.286	0.001
ENSG00000166140.17_2	ENSG00000166140.17	ZFYVE19	chr15	+	ENSG00000166140.17:s:40810649-40811074	ENSG00000166140.17_2_CE_1	False	False	40810649-40810757	C2	40813338-40813417	C1_C2	40810757-40813338	204	False	True	True	0.195	0.26	0.032	0.587	0.103	0.199	0.002	0.519	0.165	0.198	0.003	0.543	0.139	0.284	0.048	0.637	0.069	0.388	0.152	0.91	0.006	0.22	0.015	0.618	0.078	0.225	0.013	0.604	0.086	0.252	0.206	-0.025
ENSG00000166140.17_2	ENSG00000166140.17	ZFYVE19	chr15	+	ENSG00000166140.17:s:40810649-40811074	ENSG00000166140.17_2_CE_1	False	False	40810649-40810757	A	40812699-40812902	C1_A	40810757-40812699	204	False	True	True	0.801	0.737	-0.031	0.585	0.104	0.798	-0.002	0.519	0.165	0.798	-0.003	0.543	0.139	0.711	-0.048	0.638	0.069	0.608	-0.152	0.91	0.006	0.767	-0.02	0.62	0.075	0.766	-0.016	0.606	0.084	0.747	0.793	0.024
ENSG00000166140.17_2	ENSG00000166140.17	ZFYVE19	chr15	+	ENSG00000166140.17:t:40813323-40813417	ENSG00000166140.17_2_CE_1	False	False	40813338-40813417	C1	40810649-40810757	C2_C1	40810757-40813338	204	False	True	False	0.1	0.162	0.043	0.648	0.084	0.1	0.002	0.412	0.308	0.133	0.023	0.532	0.155	0.15	0.031	0.579	0.128	0.212	0.093	0.883	0.015	0.102	0.004	0.499	0.203	0.172	0.048	0.664	0.072	0.228	0.221	-0.001
ENSG00000166140.17_2	ENSG00000166140.17	ZFYVE19	chr15	+	ENSG00000166140.17:t:40813323-40813417	ENSG00000166140.17_2_CE_1	False	False	40813338-40813417	A	40812699-40812902	C2_A	40812902-40813338	204	False	True	False	0.898	0.836	-0.043	0.648	0.084	0.898	-0.002	0.413	0.306	0.864	-0.024	0.534	0.153	0.847	-0.032	0.581	0.127	0.786	-0.093	0.883	0.015	0.892	-0.006	0.498	0.201	0.821	-0.052	0.677	0.066	0.771	0.777	0.001
ENSG00000257103.9_2	ENSG00000257103.9	LSM14A	chr19	+	ENSG00000257103.9:s:34215596-34215661	ENSG00000257103.9_2_CE_1	True	True	34215596-34215661	C2	34219706-34219877	C1_C2	34215661-34219706	183	False	True	True	0.038	0.02	-0.002	0.246	0.662	0.025	-0.001	0.246	0.657	0.014	-0.002	0.244	0.663	0.005	-0.002	0.245	0.664	0.004	-0.002	0.246	0.664	0.006	-0.002	0.252	0.665	0.001	-0.003	0.258	0.667	0.055	0.095	0.024
ENSG00000257103.9_2	ENSG00000257103.9	LSM14A	chr19	+	ENSG00000257103.9:s:34215596-34215661	ENSG00000257103.9_2_CE_1	True	False	34215596-34215661	A	34219391-34219573	C1_A	34215661-34219391	183	False	True	True	0.962	0.979	0.002	0.249	0.65	0.974	0.002	0.249	0.644	0.985	0.002	0.247	0.651	0.994	0.002	0.248	0.651	0.996	0.002	0.249	0.652	0.993	0.002	0.255	0.653	0.998	0.003	0.263	0.655	0.941	0.885	-0.037
ENSG00000257103.9_2	ENSG00000257103.9	LSM14A	chr19	+	ENSG00000257103.9:t:34219706-34219877	ENSG00000257103.9_2_CE_1	True	True	34219706-34219877	C1	34215596-34215661	C2_C1	34215661-34219706	183	False	True	True	0.02	0.01	0	0.22	0.78	0.015	0	0.22	0.78	0.008	0	0.22	0.78	0.003	0	0.22	0.78	0.003	0	0.22	0.78	0.004	0	0.22	0.78	0.001	0	0.22	0.78	0.026	0.037	0.001
ENSG00000257103.9_2	ENSG00000257103.9	LSM14A	chr19	+	ENSG00000257103.9:t:34219706-34219877	ENSG00000257103.9_2_CE_1	True	False	34219706-34219877	A	34219391-34219573	C2_A	34219573-34219706	183	False	True	True	0.929	0.958	0.031	0.692	0.102	0.95	0.014	0.438	0.291	0.943	0.004	0.294	0.539	0.948	0.014	0.441	0.293	0.97	0.044	0.887	0.031	0.964	0.039	0.809	0.06	0.961	0.032	0.711	0.102	0.92	0.92	0.003
ENSG00000257103.9_3	ENSG00000257103.9	LSM14A	chr19	+	ENSG00000257103.9:s:34221350-34221779	ENSG00000257103.9_3_CE_1	False	False	34221507-34221738	C2	34227365-34229288	C1_C2	34221738-34227365	57	False	True	True	0.671	0.752	0.066	0.787	0.034	0.73	0.034	0.585	0.104	0.74	0.048	0.715	0.055	0.743	0.043	0.645	0.08	0.77	0.078	0.85	0.021	0.784	0.097	0.908	0.012	0.806	0.115	0.953	0.006	0.712	0.694	-0.007
ENSG00000257103.9_3	ENSG00000257103.9	LSM14A	chr19	+	ENSG00000257103.9:s:34221350-34221779	ENSG00000257103.9_3_CE_1	False	False	34221507-34221738	A	34226408-34226464	C1_A	34221738-34226408	57	False	True	True	0.297	0.226	-0.053	0.743	0.049	0.247	-0.029	0.556	0.124	0.221	-0.06	0.788	0.036	0.242	-0.03	0.568	0.124	0.2	-0.08	0.855	0.02	0.18	-0.107	0.936	0.008	0.171	-0.114	0.957	0.005	0.263	0.265	0.002
ENSG00000257103.9_3	ENSG00000257103.9	LSM14A	chr19	+	ENSG00000257103.9:t:34227365-34229288	ENSG00000257103.9_3_CE_1	False	False	34227365-34229288	C1	34221507-34221738	C2_C1	34221738-34227365	57	False	True	True	0.596	0.66	0.042	0.67	0.082	0.617	0.011	0.494	0.202	0.634	0.028	0.579	0.129	0.701	0.09	0.911	0.012	0.692	0.076	0.826	0.028	0.704	0.093	0.869	0.018	0.7	0.094	0.888	0.015	0.59	0.583	-0.004
ENSG00000257103.9_3	ENSG00000257103.9	LSM14A	chr19	+	ENSG00000257103.9:t:34227365-34229288	ENSG00000257103.9_3_CE_1	False	False	34227365-34229288	A	34226408-34226464	C2_A	34226464-34227365	57	False	True	False	0.376	0.324	-0.032	0.599	0.121	0.365	-0.005	0.442	0.25	0.331	-0.032	0.614	0.114	0.288	-0.074	0.859	0.023	0.283	-0.076	0.846	0.025	0.268	-0.096	0.886	0.016	0.288	-0.081	0.857	0.023	0.393	0.398	0
ENSG00000174197.18_2	ENSG00000174197.18	MGA	chr15	+	ENSG00000174197.18:s:41739906-41740203	ENSG00000174197.18_2_CE_1	False	False	41739906-41740203	C2	41748637-41748927	C1_C2	41740203-41748637	627	False	False	False	0.15	0.045	-0.074	0.74	0.034	0.024	-0.097	0.824	0.018	0.13	-0.023	0.58	0.099	0.142	-0.01	0.584	0.103	0.107	-0.033	0.591	0.096	0.013	-0.113	0.9	0.011	0.154	-0.005	0.623	0.081	0.186	0.157	-0.016
ENSG00000174197.18_2	ENSG00000174197.18	MGA	chr15	+	ENSG00000174197.18:s:41739906-41740203	ENSG00000174197.18_2_CE_1	False	False	41739906-41740203	A	41742546-41743172	C1_A	41740203-41742546	627	False	False	False	0.85	0.955	0.074	0.74	0.034	0.976	0.097	0.824	0.018	0.87	0.023	0.58	0.099	0.858	0.01	0.584	0.103	0.893	0.033	0.591	0.096	0.987	0.113	0.9	0.011	0.846	0.005	0.623	0.081	0.814	0.843	0.016
ENSG00000174197.18_2	ENSG00000174197.18	MGA	chr15	+	ENSG00000174197.18:t:41748637-41748927	ENSG00000174197.18_2_CE_1	False	False	41748637-41748927	C1	41739906-41740203	C2_C1	41740203-41748637	627	False	False	False	0.138	0.044	-0.064	0.709	0.045	0.02	-0.081	0.789	0.027	0.133	-0.009	0.554	0.124	0.183	0.022	0.6	0.091	0.141	-0.004	0.554	0.133	0.019	-0.091	0.841	0.021	0.142	-0.005	0.608	0.095	0.185	0.143	-0.025
ENSG00000174197.18_2	ENSG00000174197.18	MGA	chr15	+	ENSG00000174197.18:t:41748637-41748927	ENSG00000174197.18_2_CE_1	False	False	41748637-41748927	A	41742546-41743172	C2_A	41743172-41748637	627	False	False	False	0.862	0.956	0.064	0.709	0.045	0.98	0.081	0.789	0.027	0.867	0.009	0.554	0.124	0.817	-0.022	0.6	0.091	0.859	0.004	0.554	0.133	0.981	0.091	0.841	0.021	0.858	0.005	0.608	0.095	0.815	0.857	0.025
ENSG00000163785.13_2	ENSG00000163785.13	RYK	chr3	-	ENSG00000163785.13:s:134183002-134183403	ENSG00000163785.13_2_CE_1	False	False	134183002-134183071	C2	134175930-134176039	C1_C2	134176039-134183002	133	False	True	False	0.229	0.193	-0.017	0.52	0.175	0.165	-0.037	0.63	0.099	0.13	-0.067	0.76	0.041	0.179	-0.029	0.582	0.129	0.174	-0.035	0.617	0.11	0.114	-0.092	0.853	0.02	0.117	-0.091	0.856	0.02	0.272	0.32	0.025
ENSG00000163785.13_2	ENSG00000163785.13	RYK	chr3	-	ENSG00000163785.13:s:134183002-134183403	ENSG00000163785.13_2_CE_1	False	False	134183002-134183071	A	134177941-134178073	C1_A	134178073-134183002	133	False	True	False	0.771	0.807	0.017	0.52	0.175	0.835	0.037	0.63	0.099	0.87	0.067	0.76	0.041	0.821	0.029	0.582	0.129	0.826	0.035	0.617	0.11	0.886	0.092	0.853	0.02	0.883	0.091	0.856	0.02	0.728	0.68	-0.025
ENSG00000163785.13_2	ENSG00000163785.13	RYK	chr3	-	ENSG00000163785.13:t:134175930-134176039	ENSG00000163785.13_2_CE_1	False	False	134175930-134176039	C1	134183002-134183071	C2_C1	134176039-134183002	133	False	True	True	0.126	0.083	-0.031	0.643	0.116	0.071	-0.04	0.766	0.064	0.063	-0.048	0.804	0.048	0.09	-0.026	0.576	0.157	0.081	-0.034	0.684	0.101	0.048	-0.07	0.895	0.019	0.036	-0.089	0.963	0.006	0.15	0.172	0.011
ENSG00000163785.13_2	ENSG00000163785.13	RYK	chr3	-	ENSG00000163785.13:t:134175930-134176039	ENSG00000163785.13_2_CE_1	False	False	134175930-134176039	A	134177941-134178073	C2_A	134176039-134177941	133	False	True	True	0.874	0.917	0.031	0.643	0.116	0.929	0.04	0.766	0.064	0.937	0.048	0.804	0.048	0.91	0.026	0.576	0.157	0.919	0.034	0.684	0.101	0.952	0.07	0.895	0.019	0.964	0.089	0.963	0.006	0.85	0.828	-0.011
ENSG00000182923.20_4	ENSG00000182923.20	CEP63	chr3	+	ENSG00000182923.20:s:134546149-134546288	ENSG00000182923.20_4_CE_1	False	False	134546149-134546288	C2	134549062-134549176	C1_C2	134546288-134549062	138	False	True	True	0.834	0.816	-0.008	0.456	0.236	0.809	-0.018	0.514	0.167	0.784	-0.029	0.579	0.121	0.86	0.016	0.506	0.192	0.783	-0.039	0.621	0.094	0.742	-0.057	0.694	0.061	0.665	-0.139	0.928	0.006	0.828	0.852	0.01
ENSG00000182923.20_4	ENSG00000182923.20	CEP63	chr3	+	ENSG00000182923.20:s:134546149-134546288	ENSG00000182923.20_4_CE_1	False	False	134546149-134546288	A	134547335-134547472	C1_A	134546288-134547335	138	False	True	True	0.162	0.183	0.01	0.459	0.231	0.189	0.021	0.524	0.157	0.214	0.032	0.595	0.11	0.138	-0.013	0.493	0.204	0.214	0.042	0.634	0.086	0.255	0.06	0.707	0.056	0.322	0.131	0.907	0.009	0.169	0.144	-0.01
ENSG00000182923.20_4	ENSG00000182923.20	CEP63	chr3	+	ENSG00000182923.20:t:134547787-134549176	ENSG00000182923.20_4_CE_1	False	False	134549062-134549176	C1	134546149-134546288	C2_C1	134546288-134549062	138	False	True	True	0.85	0.732	-0.096	0.863	0.015	0.818	-0.015	0.487	0.205	0.792	-0.032	0.588	0.123	0.793	-0.034	0.597	0.115	0.697	-0.132	0.946	0.005	0.711	-0.103	0.865	0.016	0.667	-0.147	0.917	0.007	0.794	0.782	-0.003
ENSG00000182923.20_4	ENSG00000182923.20	CEP63	chr3	+	ENSG00000182923.20:t:134547787-134549176	ENSG00000182923.20_4_CE_1	False	False	134549062-134549176	A	134547335-134547472	C2_A	134547472-134549062	138	False	True	True	0.143	0.249	0.087	0.838	0.021	0.17	0.011	0.458	0.237	0.198	0.03	0.577	0.132	0.191	0.027	0.563	0.141	0.276	0.109	0.912	0.01	0.272	0.096	0.847	0.02	0.302	0.124	0.879	0.012	0.196	0.208	0.004
ENSG00000132849.22_4	ENSG00000132849.22	PATJ	chr1	+	ENSG00000132849.22:s:62148284-62148390	ENSG00000132849.22_4_CE_1	False	False	62148284-62148390	C2	62160908-62161389	C1_C2	62148390-62160908	124	False	True	False	0.863	0.826	-0.017	0.551	0.129	0.784	-0.04	0.639	0.075	0.791	-0.046	0.641	0.067	0.693	-0.118	0.85	0.013	0.743	-0.08	0.746	0.032	0.723	-0.089	0.76	0.028	0.645	-0.152	0.861	0.009	0.884	0.897	0.01
ENSG00000132849.22_4	ENSG00000132849.22	PATJ	chr1	+	ENSG00000132849.22:s:62148284-62148390	ENSG00000132849.22_4_CE_1	False	False	62148284-62148390	A	62153358-62153481	C1_A	62148390-62153358	124	False	True	False	0.133	0.171	0.018	0.552	0.128	0.214	0.04	0.642	0.074	0.205	0.046	0.642	0.066	0.286	0.107	0.827	0.016	0.254	0.081	0.747	0.032	0.27	0.086	0.754	0.03	0.346	0.149	0.857	0.009	0.114	0.1	-0.01
ENSG00000132849.22_4	ENSG00000132849.22	PATJ	chr1	+	ENSG00000132849.22:t:62160908-62161389	ENSG00000132849.22_4_CE_1	False	False	62160908-62161389	C1	62148284-62148390	C2_C1	62148390-62160908	124	False	True	True	0.741	0.672	-0.026	0.603	0.091	0.625	-0.062	0.722	0.039	0.573	-0.108	0.822	0.015	0.724	0.001	0.552	0.118	0.537	-0.152	0.885	0.007	0.479	-0.225	0.955	0.002	0.424	-0.268	0.952	0.001	0.681	0.739	0.034
ENSG00000132849.22_4	ENSG00000132849.22	PATJ	chr1	+	ENSG00000132849.22:t:62160908-62161389	ENSG00000132849.22_4_CE_1	False	False	62160908-62161389	A	62153358-62153481	C2_A	62153481-62160908	124	False	True	True	0.259	0.328	0.026	0.603	0.091	0.375	0.062	0.722	0.039	0.427	0.108	0.822	0.015	0.276	-0.001	0.552	0.118	0.463	0.152	0.885	0.007	0.521	0.225	0.955	0.002	0.576	0.268	0.952	0.001	0.319	0.261	-0.034
ENSG00000105699.17_1	ENSG00000105699.17	LSR	chr19	+	ENSG00000105699.17:s:35258945-35259064	ENSG00000105699.17_1_CE_1	True	False	35258945-35259064	C2	35262546-35262692	C1_C2	35259064-35262546	57	False	True	False	0.375	0.349	-0.013	0.481	0.227	0.336	-0.024	0.553	0.16	0.346	-0.018	0.49	0.219	0.324	-0.032	0.63	0.114	0.289	-0.068	0.841	0.029	0.332	-0.025	0.56	0.16	0.285	-0.076	0.841	0.027	0.326	0.32	0.003
ENSG00000105699.17_1	ENSG00000105699.17	LSR	chr19	+	ENSG00000105699.17:s:35258945-35259064	ENSG00000105699.17_1_CE_1	True	False	35258945-35259064	A	35261925-35261981	C1_A	35259064-35261925	57	False	True	True	0.168	0.188	0.006	0.341	0.428	0.188	0.009	0.384	0.349	0.205	0.024	0.563	0.165	0.205	0.022	0.53	0.195	0.263	0.082	0.932	0.011	0.225	0.044	0.723	0.075	0.305	0.131	0.996	0	0.217	0.197	-0.012
ENSG00000105699.17_1	ENSG00000105699.17	LSR	chr19	+	ENSG00000105699.17:t:35262546-35262723	ENSG00000105699.17_1_CE_1	True	False	35262546-35262692	C1	35258945-35259064	C2_C1	35259064-35262546	57	False	True	True	0.676	0.63	-0.026	0.559	0.144	0.65	-0.018	0.525	0.164	0.635	-0.024	0.556	0.153	0.577	-0.076	0.836	0.026	0.552	-0.113	0.929	0.008	0.512	-0.143	0.968	0.003	0.534	-0.125	0.936	0.007	0.674	0.653	-0.012
ENSG00000105699.17_1	ENSG00000105699.17	LSR	chr19	+	ENSG00000105699.17:t:35262546-35262723	ENSG00000105699.17_1_CE_1	True	False	35262546-35262692	A	35261925-35261981	C2_A	35261981-35262546	57	False	True	True	0.324	0.37	0.026	0.559	0.144	0.35	0.018	0.525	0.164	0.365	0.024	0.556	0.153	0.423	0.076	0.836	0.026	0.448	0.113	0.929	0.008	0.488	0.143	0.968	0.003	0.466	0.125	0.936	0.007	0.326	0.347	0.012
ENSG00000175356.14_2	ENSG00000175356.14	SCUBE2	chr11	-	ENSG00000175356.14:s:9053099-9053215	ENSG00000175356.14_2_CE_3	True	False	9053099-9053215	C2	9050606-9050710	C1_C2	9050710-9053099	87	False	True	True	0.1	0.219	0.099	0.855	0.015	0.271	0.152	0.974	0.002	0.157	0.038	0.61	0.1	0.167	0.053	0.68	0.064	0.202	0.084	0.797	0.027	0.139	0.025	0.577	0.127	0.225	0.09	0.796	0.027	0.291	0.279	-0.007
ENSG00000175356.14_2	ENSG00000175356.14	SCUBE2	chr11	-	ENSG00000175356.14:s:9053099-9053215	ENSG00000175356.14_2_CE_3	True	False	9053099-9053215	A	9052746-9052832	C1_A	9052832-9053099	87	False	True	True	0.9	0.781	-0.099	0.855	0.015	0.729	-0.152	0.974	0.002	0.843	-0.038	0.61	0.1	0.833	-0.053	0.68	0.064	0.798	-0.084	0.797	0.027	0.861	-0.025	0.577	0.127	0.775	-0.09	0.796	0.027	0.709	0.721	0.007
ENSG00000175356.14_2	ENSG00000175356.14	SCUBE2	chr11	-	ENSG00000175356.14:t:9050606-9050710	ENSG00000175356.14_2_CE_3	True	False	9050606-9050710	C1	9053099-9053215	C2_C1	9050710-9053099	87	False	True	False	0.036	0.068	0.027	0.621	0.118	0.096	0.054	0.807	0.036	0.051	0.008	0.372	0.33	0.057	0.015	0.486	0.207	0.063	0.017	0.496	0.205	0.04	0.005	0.353	0.422	0.062	0.022	0.564	0.21	0.148	0.16	0.005
ENSG00000175356.14_2	ENSG00000175356.14	SCUBE2	chr11	-	ENSG00000175356.14:t:9050606-9050710	ENSG00000175356.14_2_CE_3	True	False	9050606-9050710	A	9052746-9052832	C2_A	9050710-9052746	87	False	True	True	0.484	0.407	-0.06	0.714	0.047	0.381	-0.09	0.815	0.019	0.399	-0.07	0.751	0.035	0.387	-0.085	0.806	0.024	0.407	-0.058	0.705	0.049	0.332	-0.139	0.933	0.005	0.322	-0.163	0.974	0.002	0.435	0.444	0.005
ENSG00000137822.13_3	ENSG00000137822.13	TUBGCP4	chr15	+	ENSG00000137822.13:s:43398038-43398383	ENSG00000137822.13_3_CE_1	False	False	43398038-43398179	C2	43400044-43400221	C1_C2	43398179-43400044	63	False	False	False	0.886	0.909	0.013	0.491	0.19	0.871	-0.008	0.53	0.15	0.907	0.013	0.54	0.146	0.947	0.034	0.606	0.104	0.853	-0.009	0.531	0.157	0.822	-0.035	0.609	0.084	0.87	-0.009	0.57	0.122	0.865	0.718	-0.092
ENSG00000137822.13_3	ENSG00000137822.13	TUBGCP4	chr15	+	ENSG00000137822.13:s:43398038-43398383	ENSG00000137822.13_3_CE_1	False	False	43398038-43398179	A	43399112-43399174	C1_A	43398179-43399112	63	False	False	False	0.114	0.091	-0.013	0.491	0.19	0.129	0.008	0.53	0.15	0.093	-0.013	0.54	0.146	0.053	-0.034	0.606	0.104	0.147	0.009	0.531	0.157	0.178	0.035	0.609	0.084	0.13	0.009	0.57	0.122	0.135	0.282	0.092
ENSG00000137822.13_3	ENSG00000137822.13	TUBGCP4	chr15	+	ENSG00000137822.13:t:43400044-43400221	ENSG00000137822.13_3_CE_1	False	False	43400044-43400221	C1	43398038-43398179	C2_C1	43398179-43400044	63	False	False	True	0.785	0.912	0.082	0.764	0.027	0.899	0.075	0.724	0.035	0.957	0.131	0.897	0.008	0.968	0.142	0.914	0.006	0.846	0.024	0.617	0.079	0.808	0	0.614	0.087	0.776	0.003	0.624	0.081	0.741	0.804	0.045
ENSG00000137822.13_3	ENSG00000137822.13	TUBGCP4	chr15	+	ENSG00000137822.13:t:43400044-43400221	ENSG00000137822.13_3_CE_1	False	False	43400044-43400221	A	43399112-43399174	C2_A	43399174-43400044	63	False	False	True	0.215	0.088	-0.082	0.764	0.027	0.101	-0.075	0.724	0.035	0.043	-0.131	0.897	0.008	0.032	-0.142	0.914	0.006	0.154	-0.024	0.617	0.079	0.192	0	0.614	0.087	0.224	-0.003	0.624	0.081	0.259	0.196	-0.045
ENSG00000175054.16_2	ENSG00000175054.16	ATR	chr3	-	ENSG00000175054.16:s:142561243-142561421	ENSG00000175054.16_2_CE_1	False	False	142561243-142561421	C2	142559251-142559441	C1_C2	142559441-142561243	192	False	False	False	0.067	0.025	-0.028	0.615	0.133	0.073	-0.001	0.396	0.331	0.024	-0.03	0.627	0.125	0.019	-0.031	0.64	0.12	0.044	-0.019	0.504	0.213	0.013	-0.032	0.66	0.116	0.077	0.003	0.411	0.324	0.052	0.022	-0.014
ENSG00000175054.16_2	ENSG00000175054.16	ATR	chr3	-	ENSG00000175054.16:s:142561243-142561421	ENSG00000175054.16_2_CE_1	False	False	142561243-142561421	A	142560263-142560454	C1_A	142560454-142561243	192	False	False	False	0.933	0.975	0.028	0.615	0.133	0.927	0.001	0.396	0.331	0.976	0.03	0.627	0.125	0.981	0.031	0.64	0.12	0.956	0.019	0.504	0.213	0.987	0.032	0.66	0.116	0.923	-0.003	0.411	0.324	0.948	0.978	0.014
ENSG00000175054.16_2	ENSG00000175054.16	ATR	chr3	-	ENSG00000175054.16:t:142559251-142559441	ENSG00000175054.16_2_CE_1	False	False	142559251-142559441	C1	142561243-142561421	C2_C1	142559441-142561243	192	False	False	True	0.16	0.06	-0.072	0.777	0.033	0.129	-0.021	0.54	0.142	0.055	-0.076	0.797	0.03	0.031	-0.105	0.922	0.009	0.081	-0.052	0.673	0.067	0.023	-0.112	0.937	0.007	0.128	-0.015	0.547	0.154	0.081	0.038	-0.03
ENSG00000175054.16_2	ENSG00000175054.16	ATR	chr3	-	ENSG00000175054.16:t:142559251-142559441	ENSG00000175054.16_2_CE_1	False	False	142559251-142559441	A	142560263-142560454	C2_A	142559441-142560263	192	False	False	True	0.84	0.94	0.072	0.777	0.033	0.871	0.021	0.54	0.142	0.945	0.076	0.797	0.03	0.969	0.105	0.922	0.009	0.919	0.052	0.673	0.067	0.977	0.112	0.937	0.007	0.872	0.015	0.547	0.154	0.919	0.962	0.03
ENSG00000197568.15_2	ENSG00000197568.15	HHLA3	chr1	+	ENSG00000197568.15:s:70366444-70366537	ENSG00000197568.15_2_CE_1	False	False	70366444-70366537	C2	70367617-70368023	C1_C2	70366537-70367617	52	False	False	False	0.688	0.71	0.018	0.56	0.1					0.852	0.104	0.777	0.018	0.763	0.049	0.649	0.054	0.806	0.078	0.722	0.031	0.734	0.036	0.648	0.058	0.879	0.133	0.813	0.013	0.715	0.742	0.01
ENSG00000197568.15_2	ENSG00000197568.15	HHLA3	chr1	+	ENSG00000197568.15:s:70366444-70366537	ENSG00000197568.15_2_CE_1	False	False	70366444-70366537	A	70366933-70366984	C1_A	70366537-70366933	52	False	False	False	0.307	0.285	-0.017	0.559	0.101					0.143	-0.105	0.779	0.018	0.23	-0.05	0.651	0.054	0.184	-0.082	0.731	0.029	0.254	-0.041	0.654	0.054	0.108	-0.145	0.834	0.011	0.282	0.255	-0.011
ENSG00000197568.15_2	ENSG00000197568.15	HHLA3	chr1	+	ENSG00000197568.15:t:70367617-70368023	ENSG00000197568.15_2_CE_1	False	False	70367617-70368023	C1	70366444-70366537	C2_C1	70366537-70367617	52	False	False	True	0.637	0.706	0.043	0.619	0.055	0.64	-0.003	0.584	0.095	0.849	0.153	0.878	0.007	0.697	0.022	0.588	0.099	0.74	0.057	0.666	0.045	0.932	0.242	0.939	0.002	0.804	0.106	0.767	0.02	0.692	0.599	-0.047
ENSG00000197568.15_2	ENSG00000197568.15	HHLA3	chr1	+	ENSG00000197568.15:t:70367617-70368023	ENSG00000197568.15_2_CE_1	False	False	70367617-70368023	A	70366933-70366984	C2_A	70366984-70367617	52	False	False	True	0.363	0.294	-0.043	0.619	0.055	0.36	0.003	0.584	0.095	0.151	-0.153	0.878	0.007	0.303	-0.022	0.588	0.099	0.26	-0.057	0.666	0.045	0.068	-0.242	0.939	0.002	0.196	-0.106	0.767	0.02	0.308	0.401	0.047
ENSG00000122515.16_2	ENSG00000122515.16	ZMIZ2	chr7	+	ENSG00000122515.16:s:44759281-44759460	ENSG00000122515.16_2_CE_1	False	False	44759281-44759460	C2	44760425-44760593	C1_C2	44759460-44760425	78	False	True	True	0.346	0.226	-0.074	0.718	0.033	0.238	-0.059	0.678	0.051	0.217	-0.079	0.725	0.031	0.231	-0.067	0.712	0.042	0.15	-0.165	0.901	0.005	0.2	-0.097	0.785	0.024	0.139	-0.163	0.919	0.005	0.657	0.584	-0.037
ENSG00000122515.16_2	ENSG00000122515.16	ZMIZ2	chr7	+	ENSG00000122515.16:s:44759281-44759460	ENSG00000122515.16_2_CE_1	False	False	44759281-44759460	A	44760151-44760228	C1_A	44759460-44760151	78	False	True	True	0.654	0.774	0.074	0.718	0.033	0.762	0.059	0.678	0.051	0.783	0.079	0.725	0.031	0.769	0.067	0.712	0.042	0.85	0.165	0.901	0.005	0.8	0.097	0.785	0.024	0.861	0.163	0.919	0.005	0.343	0.416	0.037
ENSG00000122515.16_2	ENSG00000122515.16	ZMIZ2	chr7	+	ENSG00000122515.16:t:44760425-44760593	ENSG00000122515.16_2_CE_1	False	False	44760425-44760593	C1	44759281-44759460	C2_C1	44759460-44760425	78	False	True	False	0.34	0.275	-0.036	0.626	0.067	0.284	-0.027	0.585	0.1	0.191	-0.095	0.779	0.022	0.215	-0.074	0.721	0.037	0.159	-0.137	0.865	0.009	0.191	-0.089	0.767	0.029	0.16	-0.121	0.832	0.015	0.545	0.602	0.04
ENSG00000122515.16_2	ENSG00000122515.16	ZMIZ2	chr7	+	ENSG00000122515.16:t:44760425-44760593	ENSG00000122515.16_2_CE_1	False	False	44760425-44760593	A	44760151-44760228	C2_A	44760228-44760425	78	False	True	False	0.66	0.725	0.036	0.626	0.067	0.716	0.027	0.585	0.1	0.809	0.095	0.779	0.022	0.785	0.074	0.721	0.037	0.841	0.137	0.865	0.009	0.809	0.089	0.767	0.029	0.84	0.121	0.832	0.015	0.455	0.398	-0.04
ENSG00000173575.22_6	ENSG00000173575.22	CHD2	chr15	+	ENSG00000173575.22:s:92992859-92992998	ENSG00000173575.22_6_CE_1	False	False	92992859-92992998	C2	92996957-92997069	C1_C2	92992998-92996957	174	False	True	True	0.917	0.919	-0.001	0.399	0.324	0.9	-0.01	0.424	0.287	0.909	-0.004	0.41	0.311	0.882	-0.02	0.516	0.193	0.792	-0.112	0.963	0.004	0.784	-0.112	0.913	0.01	0.784	-0.119	0.95	0.005	0.96	0.976	0.004
ENSG00000173575.22_6	ENSG00000173575.22	CHD2	chr15	+	ENSG00000173575.22:s:92992859-92992998	ENSG00000173575.22_6_CE_1	False	True	92992859-92992998	A	92995753-92995926	C1_A	92992998-92995753	174	False	True	True	0.081	0.077	-0.002	0.396	0.324	0.098	0.01	0.421	0.29	0.089	0.003	0.407	0.315	0.116	0.02	0.514	0.195	0.206	0.112	0.963	0.004	0.214	0.111	0.912	0.01	0.213	0.118	0.949	0.006	0.038	0.022	-0.004
ENSG00000173575.22_6	ENSG00000173575.22	CHD2	chr15	+	ENSG00000173575.22:t:92996954-92997069	ENSG00000173575.22_6_CE_1	False	False	92996957-92997069	C1	92992859-92992998	C2_C1	92992998-92996957	174	False	True	True	0.94	0.904	-0.021	0.48	0.192	0.89	-0.034	0.581	0.109	0.865	-0.062	0.782	0.035	0.809	-0.122	0.963	0.003	0.81	-0.121	0.962	0.003	0.75	-0.184	0.999	0	0.669	-0.273	1	0	0.953	0.966	0.006
ENSG00000173575.22_6	ENSG00000173575.22	CHD2	chr15	+	ENSG00000173575.22:t:92996954-92997069	ENSG00000173575.22_6_CE_1	False	True	92996957-92997069	A	92995753-92995926	C2_A	92995926-92996957	174	False	True	True	0.059	0.095	0.021	0.486	0.188	0.109	0.034	0.584	0.108	0.115	0.041	0.637	0.081	0.189	0.122	0.963	0.003	0.164	0.095	0.908	0.011	0.2	0.134	0.975	0.002	0.297	0.231	1	0	0.045	0.032	-0.006
ENSG00000160691.19_2	ENSG00000160691.19	SHC1	chr1	-	ENSG00000160691.19:s:154968495-154968614	ENSG00000160691.19_2_CE_1	False	False	154968495-154968614	C2	154967980-154968031	C1_C2	154968031-154968495	54	False	True	True	0.166	0.22	0.036	0.629	0.104	0.211	0.026	0.533	0.163	0.23	0.05	0.771	0.052	0.257	0.082	0.917	0.013	0.278	0.102	0.946	0.007	0.288	0.115	0.97	0.003	0.276	0.098	0.935	0.009	0.213	0.19	-0.009
ENSG00000160691.19_2	ENSG00000160691.19	SHC1	chr1	-	ENSG00000160691.19:s:154968495-154968614	ENSG00000160691.19_2_CE_1	False	False	154968495-154968614	A	154968204-154968257	C1_A	154968257-154968495	54	False	True	True	0.834	0.78	-0.036	0.629	0.104	0.789	-0.026	0.533	0.163	0.77	-0.05	0.771	0.052	0.743	-0.082	0.917	0.013	0.722	-0.102	0.946	0.007	0.712	-0.115	0.97	0.003	0.724	-0.098	0.935	0.009	0.787	0.81	0.009
ENSG00000160691.19_2	ENSG00000160691.19	SHC1	chr1	-	ENSG00000160691.19:t:154967980-154968031	ENSG00000160691.19_2_CE_1	False	False	154967980-154968031	C1	154968495-154968614	C2_C1	154968031-154968495	54	False	True	False	0.172	0.203	0.022	0.515	0.186	0.182	0.008	0.412	0.305	0.217	0.031	0.61	0.126	0.229	0.046	0.714	0.07	0.259	0.083	0.876	0.019	0.244	0.057	0.76	0.052	0.255	0.075	0.854	0.025	0.164	0.163	-0.001
ENSG00000160691.19_2	ENSG00000160691.19	SHC1	chr1	-	ENSG00000160691.19:t:154967980-154968031	ENSG00000160691.19_2_CE_1	False	False	154967980-154968031	A	154968204-154968257	C2_A	154968031-154968204	54	False	True	False	0.828	0.797	-0.022	0.515	0.186	0.818	-0.008	0.412	0.305	0.783	-0.031	0.61	0.126	0.771	-0.046	0.714	0.07	0.741	-0.083	0.876	0.019	0.756	-0.057	0.76	0.052	0.745	-0.075	0.854	0.025	0.836	0.837	0.001
ENSG00000160688.19_2	ENSG00000160688.19	FLAD1	chr1	+	ENSG00000160688.19:s:154988541-154989012	ENSG00000160688.19_2_CE_1	True	False	154988541-154988849	C2	154990159-154990257	C1_C2	154988849-154990159	148	False	True	True	0.136	0.146	0.002	0.439	0.269	0.174	0.021	0.527	0.157	0.204	0.041	0.65	0.09	0.217	0.06	0.735	0.051	0.274	0.12	0.945	0.005	0.391	0.238	0.998	0	0.328	0.171	0.985	0.001	0.159	0.193	0.023
ENSG00000160688.19_2	ENSG00000160688.19	FLAD1	chr1	+	ENSG00000160688.19:s:154988541-154989012	ENSG00000160688.19_2_CE_1	True	False	154988541-154988849	A	154989560-154989707	C1_A	154988849-154989560	148	False	True	True	0.864	0.854	-0.002	0.439	0.269	0.826	-0.021	0.527	0.157	0.796	-0.041	0.65	0.09	0.783	-0.06	0.735	0.051	0.726	-0.12	0.945	0.005	0.609	-0.238	0.998	0	0.672	-0.171	0.985	0.001	0.841	0.807	-0.023
ENSG00000160688.19_2	ENSG00000160688.19	FLAD1	chr1	+	ENSG00000160688.19:t:154990159-154990257	ENSG00000160688.19_2_CE_1	True	False	154990159-154990257	C1	154988541-154988849	C2_C1	154988849-154990159	148	False	True	True	0.13	0.173	0.022	0.526	0.168	0.182	0.029	0.564	0.13	0.194	0.042	0.648	0.088	0.244	0.09	0.852	0.02	0.29	0.142	0.978	0.002	0.393	0.254	0.998	0	0.369	0.226	0.998	0	0.155	0.218	0.038
ENSG00000160688.19_2	ENSG00000160688.19	FLAD1	chr1	+	ENSG00000160688.19:t:154990159-154990257	ENSG00000160688.19_2_CE_1	True	False	154990159-154990257	A	154989560-154989707	C2_A	154989707-154990159	148	False	True	True	0.87	0.827	-0.022	0.526	0.168	0.818	-0.029	0.564	0.13	0.806	-0.042	0.648	0.088	0.756	-0.09	0.852	0.02	0.71	-0.142	0.978	0.002	0.607	-0.254	0.998	0	0.631	-0.226	0.998	0	0.845	0.782	-0.038
ENSG00000163138.19_2	ENSG00000163138.19	PACRGL	chr4	+	ENSG00000163138.19:s:20704660-20704814	ENSG00000163138.19_2_CE_4	True	False	20704660-20704814	C2	20713432-20713539	C1_C2	20704814-20713432	135	False	True	True	0.195	0.205	0.005	0.526	0.156	0.165	-0.013	0.518	0.167	0.182	-0.008	0.517	0.171	0.111	-0.054	0.683	0.061	0.184	-0.008	0.523	0.168	0.1	-0.065	0.733	0.047	0.018	-0.15	0.988	0.001	0.17	0.244	0.047
ENSG00000163138.19_2	ENSG00000163138.19	PACRGL	chr4	+	ENSG00000163138.19:s:20704660-20704814	ENSG00000163138.19_2_CE_4	True	False	20704660-20704814	A	20712788-20712922	C1_A	20704814-20712788	135	False	True	False	0.22	0.209	-0.007	0.507	0.172	0.242	0.01	0.509	0.172	0.223	0.005	0.525	0.161	0.329	0.078	0.738	0.033	0.184	-0.017	0.531	0.163	0.207	-0.001	0.553	0.146	0.397	0.154	0.882	0.008	0.211	0.147	-0.039
ENSG00000163138.19_2	ENSG00000163138.19	PACRGL	chr4	+	ENSG00000163138.19:t:20713076-20713541	ENSG00000163138.19_2_CE_4	True	False	20713432-20713539	C1	20704660-20704814	C2_C1	20704814-20713432	135	False	True	True	0.323	0.301	-0.021	0.583	0.097	0.27	-0.027	0.617	0.074	0.315	-0.011	0.574	0.102	0.208	-0.082	0.732	0.028	0.265	-0.043	0.64	0.066	0.126	-0.172	0.904	0.005	0.042	-0.262	0.983	0.001	0.264	0.382	0.062
ENSG00000163138.19_2	ENSG00000163138.19	PACRGL	chr4	+	ENSG00000163138.19:t:20713076-20713541	ENSG00000163138.19_2_CE_4	True	False	20713432-20713539	A	20712788-20712922	C2_A	20712922-20713432	135	False	True	True	0.677	0.699	0.021	0.583	0.097	0.73	0.027	0.617	0.074	0.685	0.011	0.574	0.102	0.792	0.082	0.732	0.028	0.735	0.043	0.64	0.066	0.874	0.172	0.904	0.005	0.958	0.262	0.983	0.001	0.736	0.618	-0.062
ENSG00000285094.1_3	ENSG00000285094.1	LINC01488	chr11	+	ENSG00000285094.1:s:69491313-69491441	ENSG00000285094.1_3_CE_1	False	False	69491313-69491441	C2	69492101-69494952	C1_C2	69491441-69492101	143	False	False	True																														0.628	0.437	-0.154
ENSG00000285094.1_3	ENSG00000285094.1	LINC01488	chr11	+	ENSG00000285094.1:s:69491313-69491441	ENSG00000285094.1_3_CE_1	False	False	69491313-69491441	A	69491657-69491799	C1_A	69491441-69491657	143	False	False	True																														0.372	0.563	0.154
ENSG00000285094.1_3	ENSG00000285094.1	LINC01488	chr11	+	ENSG00000285094.1:t:69492101-69494952	ENSG00000285094.1_3_CE_1	False	False	69492101-69494952	C1	69491313-69491441	C2_C1	69491441-69492101	143	False	False	False																														0.545	0.483	-0.035
ENSG00000285094.1_3	ENSG00000285094.1	LINC01488	chr11	+	ENSG00000285094.1:t:69492101-69494952	ENSG00000285094.1_3_CE_1	False	False	69492101-69494952	A	69491657-69491799	C2_A	69491799-69492101	143	False	False	False																														0.455	0.517	0.035
ENSG00000169241.19_1	ENSG00000169241.19	SLC50A1	chr1	+	ENSG00000169241.19:s:155136299-155136396	ENSG00000169241.19_1_CE_1	True	False	155136299-155136376	C2	155137561-155137722	C1_C2	155136376-155137561	124	False	True	True	0.205	0.187	-0.011	0.43	0.297	0.213	0.005	0.426	0.302	0.173	-0.02	0.503	0.21	0.187	-0.011	0.461	0.264	0.131	-0.065	0.863	0.026	0.122	-0.075	0.956	0.008	0.104	-0.093	0.986	0.002	0.197	0.208	0.003
ENSG00000169241.19_1	ENSG00000169241.19	SLC50A1	chr1	+	ENSG00000169241.19:s:155136299-155136396	ENSG00000169241.19_1_CE_1	True	False	155136299-155136376	A	155136828-155136951	C1_A	155136376-155136828	124	False	True	True	0.708	0.735	0.013	0.445	0.263	0.696	-0.007	0.428	0.293	0.745	0.021	0.534	0.177	0.719	0.004	0.432	0.295	0.763	0.04	0.693	0.084	0.811	0.092	0.969	0.005	0.823	0.106	0.981	0.002	0.739	0.711	-0.013
ENSG00000169241.19_1	ENSG00000169241.19	SLC50A1	chr1	+	ENSG00000169241.19:t:155137561-155137722	ENSG00000169241.19_1_CE_1	True	False	155137561-155137722	C1	155136299-155136376	C2_C1	155136376-155137561	124	False	True	True	0.264	0.273	0.003	0.414	0.304	0.276	0.002	0.406	0.319	0.238	-0.019	0.537	0.178	0.226	-0.034	0.63	0.109	0.22	-0.037	0.645	0.102	0.166	-0.09	0.942	0.008	0.179	-0.076	0.863	0.023	0.273	0.25	-0.017
ENSG00000169241.19_1	ENSG00000169241.19	SLC50A1	chr1	+	ENSG00000169241.19:t:155137561-155137722	ENSG00000169241.19_1_CE_1	True	False	155137561-155137722	A	155136828-155136951	C2_A	155136951-155137561	124	False	True	True	0.733	0.724	-0.004	0.415	0.305	0.72	-0.003	0.405	0.319	0.756	0.014	0.503	0.208	0.77	0.032	0.626	0.112	0.778	0.036	0.644	0.103	0.828	0.087	0.927	0.011	0.819	0.075	0.861	0.024	0.725	0.748	0.017
ENSG00000169241.19_1	ENSG00000169241.19	SLC50A1	chr1	+	ENSG00000169241.19:s:155136828-155137131	ENSG00000169241.19_1_CE_4	True	False	155136828-155136951	C2	155137979-155138098	C1_C2	155136951-155137979	162	False	True	True	0.083	0.116	0.022	0.56	0.174	0.127	0.037	0.718	0.082	0.113	0.025	0.604	0.145	0.155	0.062	0.84	0.032	0.2	0.112	0.998	0	0.145	0.057	0.818	0.04	0.177	0.088	0.957	0.007	0.098	0.081	-0.011
ENSG00000169241.19_1	ENSG00000169241.19	SLC50A1	chr1	+	ENSG00000169241.19:s:155136828-155137131	ENSG00000169241.19_1_CE_4	True	False	155136828-155136951	A	155137561-155137722	C1_A	155136951-155137561	162	False	True	True	0.915	0.881	-0.023	0.57	0.167	0.869	-0.038	0.71	0.083	0.879	-0.032	0.663	0.109	0.841	-0.063	0.826	0.034	0.795	-0.113	0.998	0	0.849	-0.059	0.813	0.04	0.82	-0.088	0.956	0.007	0.9	0.917	0.012
ENSG00000169241.19_1	ENSG00000169241.19	SLC50A1	chr1	+	ENSG00000169241.19:t:155137979-155138098	ENSG00000169241.19_1_CE_4	True	False	155137979-155138098	C1	155136828-155136951	C2_C1	155136951-155137979	162	False	True	True	0.06	0.076	0.004	0.28	0.572	0.093	0.011	0.365	0.375	0.084	0.005	0.292	0.54	0.113	0.038	0.727	0.08	0.126	0.059	0.961	0.008	0.134	0.057	0.908	0.021	0.149	0.071	0.956	0.008	0.062	0.056	-0.005
ENSG00000169241.19_1	ENSG00000169241.19	SLC50A1	chr1	+	ENSG00000169241.19:t:155137979-155138098	ENSG00000169241.19_1_CE_4	True	False	155137979-155138098	A	155137561-155137722	C2_A	155137722-155137979	162	False	True	True	0.89	0.864	-0.012	0.403	0.326	0.855	-0.016	0.437	0.271	0.868	-0.008	0.352	0.414	0.843	-0.033	0.623	0.12	0.824	-0.059	0.904	0.02	0.836	-0.037	0.686	0.096	0.822	-0.054	0.799	0.047	0.912	0.911	-0.001
ENSG00000131626.19_1	ENSG00000131626.19	PPFIA1	chr11	+	ENSG00000131626.19:s:70348375-70348420	ENSG00000131626.19_1_CE_1	True	False	70348375-70348420	C2	70354301-70354452	C1_C2	70348420-70354301	117	False	True	True	0.842	0.874	0.019	0.496	0.193	0.867	0.013	0.481	0.214	0.875	0.015	0.472	0.226	0.812	-0.022	0.529	0.162	0.818	-0.016	0.49	0.204	0.679	-0.147	0.932	0.005	0.758	-0.065	0.705	0.052	0.884	0.825	-0.044
ENSG00000131626.19_1	ENSG00000131626.19	PPFIA1	chr11	+	ENSG00000131626.19:s:70348375-70348420	ENSG00000131626.19_1_CE_1	True	False	70348375-70348420	A	70349923-70350039	C1_A	70348420-70349923	117	False	True	True	0.145	0.116	-0.015	0.471	0.221	0.131	-0.007	0.452	0.248	0.123	-0.009	0.453	0.251	0.187	0.03	0.567	0.13	0.174	0.021	0.515	0.177	0.311	0.15	0.936	0.005	0.238	0.074	0.733	0.042	0.114	0.174	0.044
ENSG00000131626.19_1	ENSG00000131626.19	PPFIA1	chr11	+	ENSG00000131626.19:t:70354203-70354452	ENSG00000131626.19_1_CE_1	True	False	70354301-70354452	C1	70348375-70348420	C2_C1	70348420-70354301	117	False	True	True	0.838	0.826	-0.008	0.455	0.245	0.827	-0.011	0.482	0.203	0.805	-0.022	0.533	0.157	0.77	-0.053	0.705	0.062	0.768	-0.049	0.691	0.07	0.678	-0.137	0.901	0.008	0.718	-0.1	0.833	0.021	0.82	0.824	0.006
ENSG00000131626.19_1	ENSG00000131626.19	PPFIA1	chr11	+	ENSG00000131626.19:t:70354203-70354452	ENSG00000131626.19_1_CE_1	True	False	70354301-70354452	A	70349923-70350039	C2_A	70350039-70354301	117	False	True	False	0.119	0.145	0.019	0.51	0.186	0.123	0.01	0.471	0.223	0.144	0.019	0.5	0.192	0.198	0.069	0.789	0.036	0.182	0.049	0.685	0.072	0.252	0.118	0.881	0.012	0.198	0.057	0.714	0.059	0.129	0.136	0.002
ENSG00000185551.15_1	ENSG00000185551.15	NR2F2	chr15	+	ENSG00000185551.15:s:96325938-96326352	ENSG00000185551.15_1_CE_1	True	False	96325938-96326352	C2	96334076-96334603	C1_C2	96326352-96334076	1597	False	False	False	0.749	0.769	0.008	0.427	0.249	0.746	-0.004	0.437	0.231	0.719	-0.019	0.48	0.175	0.687	-0.045	0.646	0.075	0.731	-0.012	0.456	0.211	0.659	-0.067	0.74	0.044	0.706	-0.029	0.594	0.131	0.627	0.616	-0.009
ENSG00000185551.15_1	ENSG00000185551.15	NR2F2	chr15	+	ENSG00000185551.15:s:96325938-96326352	ENSG00000185551.15_1_CE_1	True	True	96325938-96326352	A	96330951-96332547	C1_A	96326352-96330951	1597	False	False	False	0.116	0.119	0.002	0.385	0.317	0.114	0.002	0.389	0.304	0.131	0.009	0.394	0.285	0.156	0.03	0.552	0.129	0.12	0.004	0.389	0.313	0.179	0.048	0.674	0.075	0.1	-0.013	0.545	0.198	0.114	0.116	-0.001
ENSG00000185551.15_1	ENSG00000185551.15	NR2F2	chr15	+	ENSG00000185551.15:t:96334076-96334603	ENSG00000185551.15_1_CE_1	True	False	96334076-96334603	C1	96325938-96326352	C2_C1	96326352-96334076	1597	False	False	True	0.24	0.216	-0.014	0.437	0.282	0.216	-0.014	0.431	0.278	0.201	-0.023	0.513	0.192	0.204	-0.021	0.497	0.209	0.194	-0.032	0.615	0.126	0.161	-0.068	0.913	0.017	0.17	-0.054	0.823	0.041	0.228	0.247	0.007
ENSG00000185551.15_1	ENSG00000185551.15	NR2F2	chr15	+	ENSG00000185551.15:t:96334076-96334603	ENSG00000185551.15_1_CE_1	True	False	96334076-96334603	A	96330951-96332547	C2_A	96332547-96334076	1597	False	False	True	0.692	0.713	0.012	0.456	0.257	0.705	0.011	0.462	0.251	0.716	0.014	0.479	0.241	0.711	0.012	0.459	0.265	0.717	0.012	0.495	0.229	0.784	0.079	0.915	0.014	0.764	0.053	0.776	0.052	0.759	0.739	-0.01
ENSG00000137497.19_2	ENSG00000137497.19	NUMA1	chr11	-	ENSG00000137497.19:s:72012895-72014036	ENSG00000137497.19_2_CE_1	False	False	72012895-72014036	C2	72010786-72010854	C1_C2	72010854-72012895	42	False	True	True	0.5	0.488	-0.009	0.466	0.234	0.59	0.064	0.76	0.043	0.583	0.066	0.779	0.039	0.562	0.046	0.671	0.078	0.58	0.067	0.809	0.034	0.635	0.127	0.958	0.004	0.605	0.089	0.841	0.023	0.52	0.515	-0.004
ENSG00000137497.19_2	ENSG00000137497.19	NUMA1	chr11	-	ENSG00000137497.19:s:72012895-72014036	ENSG00000137497.19_2_CE_1	False	False	72012895-72014036	A	72012401-72012442	C1_A	72012442-72012895	42	False	True	True	0.5	0.512	0.009	0.466	0.234	0.41	-0.064	0.76	0.043	0.417	-0.066	0.779	0.039	0.438	-0.046	0.671	0.078	0.42	-0.067	0.809	0.034	0.365	-0.127	0.958	0.004	0.395	-0.089	0.841	0.023	0.48	0.485	0.004
ENSG00000137497.19_2	ENSG00000137497.19	NUMA1	chr11	-	ENSG00000137497.19:t:72010786-72010854	ENSG00000137497.19_2_CE_1	False	False	72010786-72010854	C1	72012895-72014036	C2_C1	72010854-72012895	42	False	True	True	0.55	0.553	0.001	0.436	0.273	0.617	0.048	0.707	0.066	0.607	0.037	0.642	0.095	0.62	0.048	0.701	0.068	0.659	0.099	0.912	0.011	0.699	0.14	0.983	0.002	0.661	0.077	0.789	0.034	0.537	0.566	0.018
ENSG00000137497.19_2	ENSG00000137497.19	NUMA1	chr11	-	ENSG00000137497.19:t:72010786-72010854	ENSG00000137497.19_2_CE_1	False	False	72010786-72010854	A	72012401-72012442	C2_A	72010854-72012401	42	False	True	True	0.445	0.443	-0.001	0.437	0.272	0.381	-0.046	0.689	0.073	0.39	-0.036	0.636	0.098	0.378	-0.046	0.689	0.073	0.334	-0.103	0.922	0.009	0.296	-0.139	0.982	0.002	0.337	-0.077	0.787	0.034	0.46	0.43	-0.019
ENSG00000143622.11_1	ENSG00000143622.11	RIT1	chr1	-	ENSG00000143622.11:s:155911243-155911404	ENSG00000143622.11_1_CE_1	False	False	155911243-155911404	C2	155910450-155910506	C1_C2	155910506-155911243	149	False	True	True	0.192	0.182	-0.007	0.47	0.224	0.106	-0.069	0.77	0.036	0.149	-0.024	0.544	0.154	0.142	-0.028	0.576	0.13	0.085	-0.095	0.891	0.014	0.111	-0.056	0.73	0.057	0.045	-0.136	0.984	0.002	0.129	0.076	-0.032
ENSG00000143622.11_1	ENSG00000143622.11	RIT1	chr1	-	ENSG00000143622.11:s:155911243-155911404	ENSG00000143622.11_1_CE_1	False	False	155911243-155911404	A	155910656-155910804	C1_A	155910804-155911243	149	False	True	True	0.807	0.813	0.005	0.467	0.227	0.879	0.054	0.707	0.057	0.836	0.017	0.507	0.186	0.853	0.025	0.56	0.142	0.904	0.082	0.852	0.022	0.886	0.054	0.719	0.061	0.952	0.135	0.982	0.002	0.869	0.921	0.032
ENSG00000143622.11_1	ENSG00000143622.11	RIT1	chr1	-	ENSG00000143622.11:t:155910095-155910506	ENSG00000143622.11_1_CE_1	False	False	155910450-155910506	C1	155911243-155911404	C2_C1	155910506-155911243	149	False	True	True	0.132	0.111	-0.008	0.403	0.315	0.059	-0.056	0.817	0.038	0.087	-0.028	0.594	0.14	0.081	-0.033	0.637	0.115	0.052	-0.068	0.864	0.025	0.052	-0.066	0.876	0.024	0.027	-0.098	0.981	0.003	0.103	0.049	-0.035
ENSG00000143622.11_1	ENSG00000143622.11	RIT1	chr1	-	ENSG00000143622.11:t:155910095-155910506	ENSG00000143622.11_1_CE_1	False	False	155910450-155910506	A	155910656-155910804	C2_A	155910506-155910656	149	False	True	True	0.868	0.889	0.008	0.403	0.315	0.941	0.056	0.817	0.038	0.913	0.028	0.594	0.14	0.919	0.033	0.637	0.115	0.948	0.068	0.864	0.025	0.948	0.066	0.876	0.024	0.973	0.098	0.981	0.003	0.897	0.951	0.035
ENSG00000165458.15_6	ENSG00000165458.15	INPPL1	chr11	+	ENSG00000165458.15:s:72237124-72237796	ENSG00000165458.15_6_CE_1	False	False	72237124-72237796	C2	72238263-72238621	C1_C2	72237796-72238263	134	False	True	True	0.099	0.105	0	0.417	0.297	0.058	-0.024	0.531	0.172	0.064	-0.019	0.503	0.192	0.027	-0.052	0.801	0.045	0.008	-0.065	0.904	0.018	0.012	-0.063	0.891	0.022	0.004	-0.065	0.908	0.018	0.242	0.229	-0.005
ENSG00000165458.15_6	ENSG00000165458.15	INPPL1	chr11	+	ENSG00000165458.15:s:72237124-72237796	ENSG00000165458.15_6_CE_1	False	False	72237124-72237796	A	72238042-72238175	C1_A	72237796-72238042	134	False	True	True	0.901	0.895	0	0.417	0.297	0.942	0.024	0.531	0.172	0.936	0.019	0.503	0.192	0.973	0.052	0.801	0.045	0.992	0.065	0.904	0.018	0.988	0.063	0.891	0.022	0.996	0.065	0.908	0.018	0.758	0.771	0.005
ENSG00000165458.15_6	ENSG00000165458.15	INPPL1	chr11	+	ENSG00000165458.15:t:72238263-72238621	ENSG00000165458.15_6_CE_1	False	False	72238263-72238621	C1	72237124-72237796	C2_C1	72237796-72238263	134	False	True	True	0.044	0.042	-0.001	0.335	0.446	0.032	-0.006	0.337	0.442	0.028	-0.008	0.358	0.408	0.013	-0.009	0.357	0.413	0.004	-0.009	0.358	0.413	0.006	-0.009	0.363	0.416	0.002	-0.009	0.363	0.416	0.097	0.073	-0.01
ENSG00000165458.15_6	ENSG00000165458.15	INPPL1	chr11	+	ENSG00000165458.15:t:72238263-72238621	ENSG00000165458.15_6_CE_1	False	False	72238263-72238621	A	72238042-72238175	C2_A	72238175-72238263	134	False	True	True	0.956	0.958	0.001	0.335	0.446	0.968	0.006	0.337	0.442	0.972	0.008	0.358	0.408	0.987	0.009	0.357	0.413	0.996	0.009	0.358	0.413	0.994	0.009	0.363	0.416	0.998	0.009	0.363	0.416	0.903	0.927	0.01
ENSG00000140479.18_1	ENSG00000140479.18	PCSK6	chr15	-	ENSG00000140479.18:s:101431990-101432100	ENSG00000140479.18_1_CE_1	False	False	101431990-101432100	C2	101429987-101430063	C1_C2	101430063-101431990	144	False	True	True	0.054	0.097	0.019	0.507	0.194	0.115	0.037	0.634	0.101	0.17	0.1	0.906	0.011	0.206	0.138	0.973	0.002	0.171	0.098	0.905	0.012	0.13	0.056	0.735	0.057	0.103	0.032	0.61	0.125	0.031	0.076	0.027
ENSG00000140479.18_1	ENSG00000140479.18	PCSK6	chr15	-	ENSG00000140479.18:s:101431990-101432100	ENSG00000140479.18_1_CE_1	False	False	101431990-101432100	A	101431320-101431463	C1_A	101431463-101431990	144	False	True	True	0.946	0.903	-0.019	0.507	0.194	0.885	-0.037	0.634	0.101	0.83	-0.1	0.906	0.011	0.794	-0.138	0.973	0.002	0.829	-0.098	0.905	0.012	0.87	-0.056	0.735	0.057	0.897	-0.032	0.61	0.125	0.969	0.924	-0.027
ENSG00000140479.18_1	ENSG00000140479.18	PCSK6	chr15	-	ENSG00000140479.18:t:101429153-101430063	ENSG00000140479.18_1_CE_1	False	False	101429987-101430063	C1	101431990-101432100	C2_C1	101430063-101431990	144	False	True	True	0.04	0.075	0.02	0.532	0.186	0.105	0.046	0.731	0.066	0.124	0.071	0.83	0.029	0.143	0.09	0.917	0.011	0.113	0.057	0.777	0.047	0.085	0.034	0.647	0.112	0.073	0.02	0.554	0.188	0.024	0.078	0.035
ENSG00000140479.18_1	ENSG00000140479.18	PCSK6	chr15	-	ENSG00000140479.18:t:101429153-101430063	ENSG00000140479.18_1_CE_1	False	False	101429987-101430063	A	101431320-101431463	C2_A	101430063-101431320	144	False	True	True	0.96	0.925	-0.02	0.532	0.186	0.895	-0.046	0.731	0.066	0.876	-0.071	0.83	0.029	0.857	-0.09	0.917	0.011	0.887	-0.057	0.777	0.047	0.915	-0.034	0.647	0.112	0.927	-0.02	0.554	0.188	0.976	0.922	-0.035
ENSG00000184277.13_1	ENSG00000184277.13	TM2D3	chr15	-	ENSG00000184277.13:s:101652271-101652391	ENSG00000184277.13_1_CE_1	False	False	101652271-101652391	C2	101650004-101650161	C1_C2	101650161-101652271	78	False	True	True	0.75	0.716	-0.022	0.549	0.143	0.716	-0.021	0.555	0.137	0.793	0.032	0.59	0.113	0.684	-0.045	0.648	0.079	0.683	-0.05	0.691	0.066	0.606	-0.129	0.929	0.007	0.581	-0.147	0.943	0.005	0.745	0.706	-0.018
ENSG00000184277.13_1	ENSG00000184277.13	TM2D3	chr15	-	ENSG00000184277.13:s:101652271-101652391	ENSG00000184277.13_1_CE_1	False	False	101652271-101652391	A	101651696-101651773	C1_A	101651773-101652271	78	False	True	True	0.25	0.284	0.022	0.549	0.143	0.284	0.021	0.555	0.137	0.207	-0.032	0.59	0.113	0.316	0.045	0.648	0.079	0.317	0.05	0.691	0.066	0.394	0.129	0.929	0.007	0.419	0.147	0.943	0.005	0.255	0.294	0.018
ENSG00000184277.13_1	ENSG00000184277.13	TM2D3	chr15	-	ENSG00000184277.13:t:101650004-101650692	ENSG00000184277.13_1_CE_1	False	False	101650004-101650161	C1	101652271-101652391	C2_C1	101650161-101652271	78	False	True	True	0.727	0.718	-0.002	0.489	0.192	0.74	0.005	0.494	0.2	0.693	-0.021	0.577	0.131	0.674	-0.031	0.597	0.119	0.638	-0.068	0.783	0.036	0.572	-0.14	0.931	0.006	0.607	-0.114	0.891	0.012	0.584	0.573	0
ENSG00000184277.13_1	ENSG00000184277.13	TM2D3	chr15	-	ENSG00000184277.13:t:101650004-101650692	ENSG00000184277.13_1_CE_1	False	False	101650004-101650161	A	101651696-101651773	C2_A	101650161-101651696	78	False	True	True	0.259	0.273	0.002	0.473	0.205	0.249	-0.005	0.498	0.198	0.302	0.027	0.593	0.117	0.325	0.037	0.621	0.103	0.361	0.079	0.813	0.028	0.421	0.146	0.937	0.005	0.384	0.11	0.877	0.014	0.41	0.414	-0.003
ENSG00000007392.17_2	ENSG00000007392.17	LUC7L	chr16	-	ENSG00000007392.17:s:220171-220747	ENSG00000007392.17_2_CE_1	True	False	220649-220747	C2	208078-208188	C1_C2	208188-220649	64	False	True	True	0.95	0.968	0.012	0.443	0.282	0.956	0.005	0.416	0.315	0.928	-0.012	0.424	0.297	0.904	-0.024	0.536	0.18	0.866	-0.072	0.889	0.019	0.86	-0.075	0.83	0.029	0.832	-0.101	0.94	0.008	0.908	0.899	-0.005
ENSG00000007392.17_2	ENSG00000007392.17	LUC7L	chr16	-	ENSG00000007392.17:s:220171-220747	ENSG00000007392.17_2_CE_1	True	False	220649-220747	A	208601-208664	C1_A	208664-220649	64	False	True	True	0.05	0.032	-0.012	0.443	0.282	0.044	-0.005	0.416	0.315	0.072	0.012	0.424	0.297	0.096	0.024	0.536	0.18	0.134	0.072	0.889	0.019	0.14	0.075	0.83	0.029	0.168	0.101	0.94	0.008	0.092	0.101	0.005
ENSG00000007392.17_2	ENSG00000007392.17	LUC7L	chr16	-	ENSG00000007392.17:t:208078-208508	ENSG00000007392.17_2_CE_1	True	False	208078-208188	C1	220649-220747	C2_C1	208188-220649	64	False	True	True	0.915	0.905	-0.004	0.355	0.404	0.855	-0.042	0.687	0.082	0.909	-0.006	0.388	0.35	0.854	-0.043	0.682	0.082	0.856	-0.046	0.713	0.071	0.758	-0.148	0.989	0.001	0.79	-0.114	0.963	0.004	0.892	0.876	-0.016
ENSG00000007392.17_2	ENSG00000007392.17	LUC7L	chr16	-	ENSG00000007392.17:t:208078-208508	ENSG00000007392.17_2_CE_1	True	False	208078-208188	A	208601-208664	C2_A	208188-208601	64	False	True	True	0.057	0.055	-0.001	0.388	0.356	0.089	0.016	0.443	0.259	0.059	0.003	0.394	0.348	0.089	0.02	0.459	0.231	0.111	0.039	0.658	0.096	0.224	0.163	0.999	0	0.2	0.134	0.993	0.001	0.079	0.08	0
ENSG00000007541.17_4	ENSG00000007541.17	PIGQ	chr16	+	ENSG00000007541.17:s:580858-580972	ENSG00000007541.17_4_CE_2	True	False	580858-580972	C2	582883-583455	C1_C2	580972-582883	62	False	True	True	0.127	0.247	0.077	0.752	0.032	0.243	0.085	0.791	0.025	0.141	0.007	0.485	0.206	0.185	0.04	0.612	0.086	0.222	0.064	0.721	0.047	0.167	0.017	0.561	0.141	0.333	0.181	0.947	0.003	0.167
ENSG00000007541.17_4	ENSG00000007541.17	PIGQ	chr16	+	ENSG00000007541.17:s:580858-580972	ENSG00000007541.17_4_CE_2	True	False	580858-580972	A	582248-582309	C1_A	580972-582248	62	False	True	True	0.751	0.64	-0.063	0.701	0.045	0.676	-0.045	0.643	0.07	0.789	0.017	0.531	0.158	0.704	-0.024	0.568	0.116	0.627	-0.09	0.788	0.025	0.698	-0.026	0.604	0.1	0.549	-0.173	0.923	0.005	0.688
ENSG00000007541.17_4	ENSG00000007541.17	PIGQ	chr16	+	ENSG00000007541.17:t:582877-583455	ENSG00000007541.17_4_CE_2	True	False	582883-583455	C1	580858-580972	C2_C1	580972-582883	62	False	True	False	0.083	0.124	0.019	0.507	0.191	0.139	0.034	0.623	0.104	0.085	0.002	0.398	0.329	0.104	0.011	0.451	0.255	0.13	0.029	0.577	0.14	0.094	0.003	0.459	0.255	0.211	0.098	0.881	0.016	0.157	0.133	-0.002
ENSG00000007541.17_4	ENSG00000007541.17	PIGQ	chr16	+	ENSG00000007541.17:t:582877-583455	ENSG00000007541.17_4_CE_2	True	False	582883-583455	A	582248-582309	C2_A	582309-582883	62	False	True	True	0.915	0.865	-0.027	0.566	0.142	0.859	-0.035	0.622	0.104	0.913	-0.002	0.4	0.326	0.883	-0.021	0.516	0.179	0.848	-0.045	0.675	0.079	0.877	-0.02	0.54	0.17	0.762	-0.148	0.968	0.003	0.839	0.862	0.002
ENSG00000101224.18_2	ENSG00000101224.18	CDC25B	chr20	+	ENSG00000101224.18:s:3800462-3800498	ENSG00000101224.18_2_CE_1	False	False	3800462-3800498	C2	3800971-3801093	C1_C2	3800498-3800971	123	False	True	True	0.152	0.112	-0.024	0.535	0.179	0.124	-0.017	0.462	0.241	0.139	-0.009	0.429	0.292	0.107	-0.026	0.555	0.163	0.065	-0.074	0.947	0.009	0.061	-0.079	0.884	0.019	0.071	-0.065	0.838	0.032	0.202	0.224	0.015
ENSG00000101224.18_2	ENSG00000101224.18	CDC25B	chr20	+	ENSG00000101224.18:s:3800462-3800498	ENSG00000101224.18_2_CE_1	False	False	3800462-3800498	A	3800743-3800865	C1_A	3800498-3800743	123	False	True	True	0.848	0.888	0.024	0.535	0.179	0.876	0.017	0.462	0.241	0.861	0.009	0.429	0.292	0.893	0.026	0.555	0.163	0.935	0.074	0.947	0.009	0.939	0.079	0.884	0.019	0.929	0.065	0.838	0.032	0.798	0.776	-0.015
ENSG00000101224.18_2	ENSG00000101224.18	CDC25B	chr20	+	ENSG00000101224.18:t:3800971-3801093	ENSG00000101224.18_2_CE_1	False	False	3800971-3801093	C1	3800462-3800498	C2_C1	3800498-3800971	123	False	True	True	0.292	0.224	-0.041	0.641	0.089	0.241	-0.029	0.559	0.132	0.269	-0.011	0.505	0.189	0.219	-0.042	0.656	0.086	0.144	-0.127	0.957	0.004	0.154	-0.098	0.814	0.023	0.191	-0.073	0.722	0.043	0.412	0.455	0.026
ENSG00000101224.18_2	ENSG00000101224.18	CDC25B	chr20	+	ENSG00000101224.18:t:3800971-3801093	ENSG00000101224.18_2_CE_1	False	False	3800971-3801093	A	3800743-3800865	C2_A	3800865-3800971	123	False	True	True	0.708	0.776	0.041	0.641	0.089	0.759	0.029	0.559	0.132	0.731	0.011	0.505	0.189	0.781	0.042	0.656	0.086	0.856	0.127	0.957	0.004	0.846	0.098	0.814	0.023	0.809	0.073	0.722	0.043	0.588	0.545	-0.026
ENSG00000103260.9_1	ENSG00000103260.9	METRN	chr16	+	ENSG00000103260.9:s:715584-715984	ENSG00000103260.9_1_CE_1	False	False	715584-715984	C2	716933-716992	C1_C2	715984-716933	364	False	True	True	0.974	0.96	-0.004	0.346	0.406	0.925	-0.022	0.543	0.166	0.91	-0.031	0.563	0.138	0.775	-0.175	0.966	0.002	0.832	-0.12	0.941	0.006	0.727	-0.209	0.99	0	0.75	-0.195	0.974	0.001
ENSG00000103260.9_1	ENSG00000103260.9	METRN	chr16	+	ENSG00000103260.9:s:715584-715984	ENSG00000103260.9_1_CE_1	False	True	715584-715984	A	716352-716715	C1_A	715984-716352	364	False	True	True	0.026	0.04	0.004	0.346	0.406	0.075	0.022	0.543	0.166	0.09	0.031	0.563	0.138	0.225	0.175	0.966	0.002	0.168	0.12	0.941	0.006	0.273	0.209	0.99	0	0.25	0.195	0.974	0.001
ENSG00000103260.9_1	ENSG00000103260.9	METRN	chr16	+	ENSG00000103260.9:t:716933-716992	ENSG00000103260.9_1_CE_1	False	False	716933-716992	C1	715584-715984	C2_C1	715984-716933	364	False	True	True	0.823	0.862	0.018	0.537	0.14	0.73	-0.061	0.689	0.045	0.689	-0.095	0.772	0.022	0.732	-0.067	0.691	0.043	0.6	-0.201	0.939	0.002	0.61	-0.18	0.898	0.005	0.592	-0.194	0.943	0.003
ENSG00000103260.9_1	ENSG00000103260.9	METRN	chr16	+	ENSG00000103260.9:t:716933-716992	ENSG00000103260.9_1_CE_1	False	False	716933-716992	A	716352-716715	C2_A	716715-716933	364	False	True	True	0.177	0.138	-0.018	0.537	0.14	0.27	0.061	0.689	0.045	0.311	0.095	0.772	0.022	0.268	0.067	0.691	0.043	0.4	0.201	0.939	0.002	0.39	0.18	0.898	0.005	0.408	0.194	0.943	0.003
ENSG00000158636.16_5	ENSG00000158636.16	EMSY	chr11	+	ENSG00000158636.16:s:76537795-76537950	ENSG00000158636.16_5_CE_1	True	False	76537795-76537950	C2	76542216-76542367	C1_C2	76537950-76542216	42	False	True	True	0.172	0.28	0.072	0.736	0.035	0.261	0.055	0.673	0.058	0.298	0.106	0.828	0.016	0.284	0.081	0.75	0.031	0.262	0.058	0.678	0.057	0.338	0.125	0.833	0.014	0.261	0.055	0.675	0.059	0.22	0.311	0.058
ENSG00000158636.16_5	ENSG00000158636.16	EMSY	chr11	+	ENSG00000158636.16:s:76537795-76537950	ENSG00000158636.16_5_CE_1	True	False	76537795-76537950	A	76539599-76539640	C1_A	76537950-76539599	42	False	True	True	0.828	0.72	-0.072	0.736	0.035	0.739	-0.055	0.673	0.058	0.702	-0.106	0.828	0.016	0.716	-0.081	0.75	0.031	0.738	-0.058	0.678	0.057	0.662	-0.125	0.833	0.014	0.739	-0.055	0.675	0.059	0.78	0.689	-0.058
ENSG00000158636.16_5	ENSG00000158636.16	EMSY	chr11	+	ENSG00000158636.16:t:76542051-76542367	ENSG00000158636.16_5_CE_1	True	False	76542216-76542367	C1	76537795-76537950	C2_C1	76537950-76542216	42	False	True	True	0.166	0.25	0.053	0.668	0.057	0.256	0.059	0.67	0.049	0.269	0.077	0.739	0.031	0.257	0.068	0.697	0.039	0.259	0.067	0.699	0.041	0.326	0.128	0.852	0.012	0.257	0.061	0.709	0.056	0.2	0.319	0.076
ENSG00000158636.16_5	ENSG00000158636.16	EMSY	chr11	+	ENSG00000158636.16:t:76542051-76542367	ENSG00000158636.16_5_CE_1	True	False	76542216-76542367	A	76539599-76539640	C2_A	76539640-76542216	42	False	True	False	0.777	0.702	-0.038	0.585	0.081	0.711	-0.034	0.574	0.087	0.702	-0.047	0.613	0.066	0.691	-0.056	0.644	0.052	0.682	-0.056	0.662	0.052	0.592	-0.139	0.851	0.01	0.641	-0.09	0.778	0.028	0.702	0.574	-0.077
ENSG00000109171.15_1	ENSG00000109171.15	SLAIN2	chr4	+	ENSG00000109171.15:s:48383647-48383784	ENSG00000109171.15_1_CE_1	False	False	48383647-48383784	C2	48420125-48420443	C1_C2	48383784-48420125	78	False	True	False	0.817	0.809	-0.007	0.502	0.187	0.823	0.003	0.472	0.218	0.884	0.047	0.669	0.076	0.792	-0.014	0.499	0.204	0.862	0.028	0.571	0.138	0.804	-0.008	0.513	0.192	0.68	-0.109	0.842	0.017	0.815	0.818	0.002
ENSG00000109171.15_1	ENSG00000109171.15	SLAIN2	chr4	+	ENSG00000109171.15:s:48383647-48383784	ENSG00000109171.15_1_CE_1	False	False	48383647-48383784	A	48394576-48394653	C1_A	48383784-48394576	78	False	True	False	0.182	0.19	0.007	0.502	0.187	0.176	-0.003	0.473	0.218	0.115	-0.048	0.669	0.076	0.201	0.012	0.483	0.219	0.137	-0.028	0.572	0.138	0.194	0.008	0.512	0.193	0.302	0.101	0.821	0.021	0.184	0.178	-0.004
ENSG00000109171.15_1	ENSG00000109171.15	SLAIN2	chr4	+	ENSG00000109171.15:t:48420125-48420489	ENSG00000109171.15_1_CE_1	False	False	48420125-48420443	C1	48383647-48383784	C2_C1	48383784-48420125	78	False	True	True	0.847	0.786	-0.035	0.611	0.11	0.772	-0.051	0.713	0.062	0.774	-0.046	0.693	0.072	0.844	0	0.477	0.228	0.802	-0.023	0.529	0.178	0.724	-0.093	0.839	0.022	0.689	-0.138	0.944	0.005	0.798	0.803	0.001
ENSG00000109171.15_1	ENSG00000109171.15	SLAIN2	chr4	+	ENSG00000109171.15:t:48420125-48420489	ENSG00000109171.15_1_CE_1	False	False	48420125-48420443	A	48394576-48394653	C2_A	48394653-48420125	78	False	True	True	0.153	0.214	0.035	0.611	0.11	0.228	0.051	0.713	0.062	0.226	0.046	0.693	0.072	0.156	0	0.477	0.228	0.198	0.023	0.529	0.178	0.276	0.093	0.839	0.022	0.311	0.138	0.944	0.005	0.202	0.197	-0.001
ENSG00000101333.19_3	ENSG00000101333.19	PLCB4	chr20	+	ENSG00000101333.19:s:9372303-9372403	ENSG00000101333.19_3_CE_2	True	False	9372303-9372403	C2	9380054-9380162	C1_C2	9372403-9380054	58	False	False	True	0.08	0.077	0.002	0.451	0.245	0.067	-0.003	0.46	0.231	0.068	-0.006	0.458	0.248	0.077	-0.001	0.436	0.277	0.114	0.023	0.533	0.167	0.2	0.08	0.77	0.033	0.25	0.145	0.922	0.006	0.039	0.072	0.017
ENSG00000101333.19_3	ENSG00000101333.19	PLCB4	chr20	+	ENSG00000101333.19:s:9372303-9372403	ENSG00000101333.19_3_CE_2	True	False	9372303-9372403	A	9373047-9373104	C1_A	9372403-9373047	58	False	False	True	0.92	0.923	-0.002	0.451	0.245	0.933	0.003	0.46	0.231	0.932	0.006	0.458	0.248	0.923	0.001	0.436	0.277	0.886	-0.023	0.533	0.167	0.8	-0.08	0.77	0.033	0.75	-0.145	0.922	0.006	0.961	0.928	-0.017
ENSG00000101333.19_3	ENSG00000101333.19	PLCB4	chr20	+	ENSG00000101333.19:t:9380054-9380162	ENSG00000101333.19_3_CE_2	True	False	9380054-9380162	C1	9372303-9372403	C2_C1	9372403-9380054	58	False	False	False	0.134	0.121	-0.003	0.562	0.125	0.119	-0.007	0.557	0.124	0.11	-0.015	0.56	0.131	0.121	-0.001	0.533	0.156	0.218	0.071	0.703	0.039	0.282	0.099	0.761	0.024	0.292	0.131	0.834	0.013	0.067	0.11	0.028
ENSG00000101333.19_3	ENSG00000101333.19	PLCB4	chr20	+	ENSG00000101333.19:t:9380054-9380162	ENSG00000101333.19_3_CE_2	True	False	9380054-9380162	A	9373047-9373104	C2_A	9373104-9380054	58	False	False	False	0.755	0.822	0.034	0.603	0.074	0.845	0.059	0.668	0.049	0.76	0.004	0.571	0.114	0.81	0.028	0.59	0.097	0.727	-0.019	0.596	0.097	0.62	-0.083	0.731	0.031	0.624	-0.098	0.783	0.023	0.906	0.843	-0.037
ENSG00000007545.16_1	ENSG00000007545.16	CRAMP1	chr16	+	ENSG00000007545.16:s:1665057-1665138	ENSG00000007545.16_1_CE_1	False	False	1665057-1665138	C2	1666422-1666600	C1_C2	1665138-1666422	105	False	False	False	0.592	0.586	0	0.562	0.119	0.689	0.058	0.667	0.049	0.633	0.032	0.601	0.089	0.591	0.009	0.585	0.101	0.615	0.015	0.568	0.123	0.696	0.064	0.693	0.046	0.677	0.044	0.656	0.066	0.593	0.542	-0.021
ENSG00000007545.16_1	ENSG00000007545.16	CRAMP1	chr16	+	ENSG00000007545.16:s:1665057-1665138	ENSG00000007545.16_1_CE_1	False	False	1665057-1665138	A	1666073-1666177	C1_A	1665138-1666073	105	False	False	False	0.408	0.414	0	0.562	0.119	0.311	-0.058	0.667	0.049	0.367	-0.032	0.601	0.089	0.409	-0.009	0.585	0.101	0.385	-0.015	0.568	0.123	0.304	-0.064	0.693	0.046	0.323	-0.044	0.656	0.066	0.407	0.458	0.021
ENSG00000007545.16_1	ENSG00000007545.16	CRAMP1	chr16	+	ENSG00000007545.16:t:1666422-1666600	ENSG00000007545.16_1_CE_1	False	False	1666422-1666600	C1	1665057-1665138	C2_C1	1665138-1666422	105	False	False	True	0.446	0.657	0.164	0.904	0.005	0.594	0.105	0.792	0.018	0.633	0.16	0.908	0.005	0.5	0.036	0.611	0.084	0.579	0.09	0.752	0.026	0.549	0.072	0.701	0.04	0.497	0.036	0.633	0.076	0.62	0.603	-0.002
ENSG00000007545.16_1	ENSG00000007545.16	CRAMP1	chr16	+	ENSG00000007545.16:t:1666422-1666600	ENSG00000007545.16_1_CE_1	False	False	1666422-1666600	A	1666073-1666177	C2_A	1666177-1666422	105	False	False	True	0.554	0.343	-0.164	0.904	0.005	0.406	-0.105	0.792	0.018	0.367	-0.16	0.908	0.005	0.5	-0.036	0.611	0.084	0.421	-0.09	0.752	0.026	0.451	-0.072	0.701	0.04	0.503	-0.036	0.633	0.076	0.38	0.397	0.002
ENSG00000145216.16_3	ENSG00000145216.16	FIP1L1	chr4	+	ENSG00000145216.16:s:53399730-53399839	ENSG00000145216.16_3_CE_1	False	False	53399730-53399839	C2	53425872-53425965	C1_C2	53399839-53425872	108	False	True	True	0.589	0.55	-0.028	0.554	0.144	0.52	-0.055	0.713	0.059	0.522	-0.054	0.742	0.053	0.555	-0.026	0.555	0.151	0.558	-0.025	0.547	0.158	0.453	-0.115	0.913	0.01	0.432	-0.148	0.977	0.002	0.585	0.59	0.002
ENSG00000145216.16_3	ENSG00000145216.16	FIP1L1	chr4	+	ENSG00000145216.16:s:53399730-53399839	ENSG00000145216.16_3_CE_1	False	False	53399730-53399839	A	53414615-53414722	C1_A	53399839-53414615	108	False	True	True	0.411	0.45	0.028	0.554	0.144	0.48	0.055	0.713	0.059	0.478	0.054	0.742	0.053	0.445	0.026	0.555	0.151	0.442	0.025	0.547	0.158	0.547	0.115	0.913	0.01	0.568	0.148	0.977	0.002	0.415	0.41	-0.002
ENSG00000145216.16_3	ENSG00000145216.16	FIP1L1	chr4	+	ENSG00000145216.16:t:53425836-53425965	ENSG00000145216.16_3_CE_1	False	False	53425872-53425965	C1	53399730-53399839	C2_C1	53399839-53425872	108	False	True	True	0.584	0.547	-0.029	0.595	0.117	0.56	-0.02	0.532	0.166	0.536	-0.043	0.633	0.087	0.531	-0.045	0.654	0.082	0.559	-0.027	0.568	0.139	0.479	-0.098	0.876	0.016	0.438	-0.142	0.955	0.004	0.603	0.59	-0.006
ENSG00000145216.16_3	ENSG00000145216.16	FIP1L1	chr4	+	ENSG00000145216.16:t:53425836-53425965	ENSG00000145216.16_3_CE_1	False	False	53425872-53425965	A	53414615-53414722	C2_A	53414722-53425872	108	False	True	True	0.416	0.453	0.029	0.595	0.117	0.44	0.02	0.532	0.166	0.464	0.043	0.633	0.087	0.469	0.045	0.654	0.082	0.441	0.027	0.568	0.139	0.521	0.098	0.876	0.016	0.562	0.142	0.955	0.004	0.397	0.41	0.006
ENSG00000138834.15_4	ENSG00000138834.15	MAPK8IP3	chr16	+	ENSG00000138834.15:s:1765013-1765178	ENSG00000138834.15_4_CE_1	False	False	1765013-1765178	C2	1765960-1766142	C1_C2	1765178-1765960	139	False	False	False	0.98	0.978	-0.001	0.274	0.584	0.972	-0.001	0.275	0.585	0.967	-0.004	0.308	0.497	0.995	0.001	0.242	0.696	0.975	-0.001	0.267	0.614	0.888	-0.063	0.789	0.042	0.905	-0.054	0.771	0.052	0.993	0.977	-0.003
ENSG00000138834.15_4	ENSG00000138834.15	MAPK8IP3	chr16	+	ENSG00000138834.15:s:1765013-1765178	ENSG00000138834.15_4_CE_1	False	True	1765013-1765178	A	1765402-1765540	C1_A	1765178-1765402	139	False	False	False	0.02	0.022	0.001	0.274	0.584	0.028	0.001	0.275	0.585	0.033	0.004	0.308	0.497	0.005	-0.001	0.242	0.696	0.025	0.001	0.267	0.614	0.112	0.063	0.789	0.042	0.095	0.054	0.771	0.052	0.007	0.023	0.003
ENSG00000138834.15_4	ENSG00000138834.15	MAPK8IP3	chr16	+	ENSG00000138834.15:t:1765960-1766142	ENSG00000138834.15_4_CE_1	False	False	1765960-1766142	C1	1765013-1765178	C2_C1	1765178-1765960	139	False	False	True	0.995	0.968	-0.006	0.31	0.488	0.948	-0.013	0.401	0.32	0.967	-0.004	0.285	0.557	0.995	0	0.221	0.778	0.888	-0.067	0.829	0.031	0.858	-0.113	0.959	0.005	0.926	-0.034	0.635	0.121	0.993	0.939	-0.019
ENSG00000138834.15_4	ENSG00000138834.15	MAPK8IP3	chr16	+	ENSG00000138834.15:t:1765960-1766142	ENSG00000138834.15_4_CE_1	False	True	1765960-1766142	A	1765402-1765540	C2_A	1765540-1765960	139	False	False	True	0.005	0.032	0.006	0.31	0.488	0.052	0.013	0.401	0.32	0.033	0.004	0.285	0.557	0.005	0	0.221	0.778	0.112	0.067	0.829	0.031	0.142	0.113	0.959	0.005	0.074	0.034	0.635	0.121	0.007	0.061	0.019
ENSG00000137502.10_1	ENSG00000137502.10	RAB30	chr11	-	ENSG00000137502.10:s:83071691-83071923	ENSG00000137502.10_1_CE_1	True	False	83071691-83071923	C2	82997224-82997324	C1_C2	82997324-83071691	101	False	True	True	0.704	0.654	-0.017	0.569	0.111	0.719	0.017	0.54	0.138	0.726	0.013	0.521	0.164	0.712	0.011	0.558	0.127	0.773	0.057	0.676	0.057	0.749	0.027	0.611	0.093	0.899	0.171	0.945	0.003	0.704	0.644	-0.034
ENSG00000137502.10_1	ENSG00000137502.10	RAB30	chr11	-	ENSG00000137502.10:s:83071691-83071923	ENSG00000137502.10_1_CE_1	True	False	83071691-83071923	A	83034172-83034272	C1_A	83034272-83071691	101	False	True	False	0.225	0.296	0.034	0.606	0.088	0.196	-0.015	0.515	0.168	0.225	-0.003	0.501	0.187	0.214	-0.004	0.511	0.179	0.155	-0.039	0.628	0.088	0.233	0.01	0.582	0.119	0.076	-0.115	0.87	0.014	0.252	0.262	0.007
ENSG00000137502.10_1	ENSG00000137502.10	RAB30	chr11	-	ENSG00000137502.10:t:82997224-82997478	ENSG00000137502.10_1_CE_1	True	False	82997224-82997324	C1	83071691-83071923	C2_C1	82997324-83071691	101	False	True	True	0.686	0.768	0.045	0.638	0.065	0.737	0.028	0.581	0.104	0.793	0.067	0.711	0.041	0.817	0.089	0.787	0.025	0.82	0.093	0.794	0.024	0.851	0.121	0.837	0.015	0.882	0.161	0.907	0.006	0.689	0.591	-0.067
ENSG00000137502.10_1	ENSG00000137502.10	RAB30	chr11	-	ENSG00000137502.10:t:82997224-82997478	ENSG00000137502.10_1_CE_1	True	False	82997224-82997324	A	83034172-83034272	C2_A	82997324-83034172	101	False	True	True	0.276	0.191	-0.048	0.647	0.063	0.241	-0.02	0.548	0.133	0.135	-0.101	0.829	0.017	0.159	-0.073	0.742	0.037	0.139	-0.102	0.823	0.019	0.104	-0.13	0.861	0.012	0.092	-0.153	0.909	0.007	0.279	0.36	0.062
ENSG00000171204.13_1	ENSG00000171204.13	TMEM126B	chr11	+	ENSG00000171204.13:s:85628573-85628688	ENSG00000171204.13_1_CE_5	True	False	85628573-85628688	C2	85634086-85634279	C1_C2	85628688-85634086	122	False	False	False	0.063	0.046	-0.016	0.487	0.24	0.068	0	0.282	0.567	0.059	-0.004	0.343	0.435	0.058	-0.004	0.323	0.476	0.056	-0.006	0.361	0.408	0.019	-0.036	0.768	0.076	0.049	-0.013	0.468	0.277	0.077	0.064	-0.003
ENSG00000171204.13_1	ENSG00000171204.13	TMEM126B	chr11	+	ENSG00000171204.13:s:85628573-85628688	ENSG00000171204.13_1_CE_5	True	False	85628573-85628688	A	85631687-85631808	C1_A	85628688-85631687	122	False	False	False	0.634	0.665	0.019	0.549	0.166	0.665	0.017	0.481	0.223	0.621	-0.013	0.498	0.195	0.661	0.016	0.48	0.22	0.658	0.012	0.534	0.188	0.708	0.052	0.735	0.06	0.653	0.009	0.546	0.162	0.576	0.589	0.005
ENSG00000171204.13_1	ENSG00000171204.13	TMEM126B	chr11	+	ENSG00000171204.13:t:85634086-85635087	ENSG00000171204.13_1_CE_5	True	False	85634086-85634279	C1	85628573-85628688	C2_C1	85628688-85634086	122	False	False	True	0.072	0.048	-0.019	0.509	0.218	0.071	-0.002	0.273	0.593	0.061	-0.005	0.303	0.514	0.053	-0.011	0.389	0.359	0.054	-0.012	0.408	0.331	0.019	-0.047	0.918	0.022	0.051	-0.012	0.423	0.323	0.058	0.045	-0.014
ENSG00000171204.13_1	ENSG00000171204.13	TMEM126B	chr11	+	ENSG00000171204.13:t:85634086-85635087	ENSG00000171204.13_1_CE_5	True	False	85634086-85634279	A	85631687-85631808	C2_A	85631808-85634086	122	False	False	True	0.928	0.952	0.019	0.509	0.218	0.929	0.002	0.273	0.593	0.939	0.005	0.303	0.514	0.947	0.011	0.389	0.359	0.946	0.012	0.408	0.331	0.981	0.047	0.918	0.022	0.949	0.012	0.423	0.323	0.942	0.955	0.014
ENSG00000137501.18_7	ENSG00000137501.18	SYTL2	chr11	-	ENSG00000137501.18:s:85707429-85707531	ENSG00000137501.18_7_CE_1	True	True	85707429-85707531	C2	85700515-85700593	C1_C2	85700593-85707429	171	False	True	True	0.009	0.006	0	0.22	0.78	0.004	0	0.22	0.78	0.003	0	0.22	0.78	0	0	0.22	0.78	0.003	0	0.22	0.78	0.003	0	0.22	0.78	0.001	0	0.22	0.78	0.003	0.025	0
ENSG00000137501.18_7	ENSG00000137501.18	SYTL2	chr11	-	ENSG00000137501.18:s:85707429-85707531	ENSG00000137501.18_7_CE_1	True	False	85707429-85707531	A	85704858-85705028	C1_A	85705028-85707429	171	False	True	True	0.96	0.97	0.003	0.267	0.584	0.965	0.002	0.281	0.534	0.966	0.002	0.269	0.567	0.975	0.003	0.266	0.586	0.976	0.003	0.268	0.587	0.976	0.003	0.276	0.592	0.966	0.002	0.3	0.568	0.957	0.926	-0.032
ENSG00000137501.18_7	ENSG00000137501.18	SYTL2	chr11	-	ENSG00000137501.18:t:85700515-85700623	ENSG00000137501.18_7_CE_1	True	True	85700515-85700593	C1	85707429-85707531	C2_C1	85700593-85707429	171	False	True	True	0.01	0.008	0	0.22	0.78	0.004	0	0.22	0.78	0.003	0	0.22	0.78	0	0	0.22	0.78	0.004	0	0.22	0.78	0.004	0	0.22	0.78	0.001	0	0.22	0.78	0.004	0.029	0
ENSG00000137501.18_7	ENSG00000137501.18	SYTL2	chr11	-	ENSG00000137501.18:t:85700515-85700623	ENSG00000137501.18_7_CE_1	True	False	85700515-85700593	A	85704858-85705028	C2_A	85700593-85704858	171	False	True	True	0.973	0.979	0	0.221	0.775	0.981	0	0.221	0.775	0.981	0	0.221	0.775	0.986	0	0.221	0.775	0.984	0	0.221	0.775	0.985	0	0.221	0.775	0.982	0	0.222	0.774	0.965	0.933	-0.039
ENSG00000161642.18_1	ENSG00000161642.18	ZNF385A	chr12	-	ENSG00000161642.18:s:54391235-54391298	ENSG00000161642.18_1_CE_1	True	False	54391235-54391298	C2	54384428-54384564	C1_C2	54384564-54391235	99	False	True	True	0.936	0.885	-0.025	0.544	0.125	0.797	-0.094	0.797	0.019	0.816	-0.091	0.761	0.022	0.902	-0.017	0.501	0.148	0.751	-0.149	0.897	0.006	0.657	-0.234	0.974	0.001	0.456	-0.475	1	0
ENSG00000161642.18_1	ENSG00000161642.18	ZNF385A	chr12	-	ENSG00000161642.18:s:54391235-54391298	ENSG00000161642.18_1_CE_1	True	True	54391235-54391298	A	54384859-54384957	C1_A	54384957-54391235	99	False	True	True	0.018	0.032	0.003	0.305	0.465	0.081	0.023	0.509	0.161	0.075	0.025	0.51	0.147	0.022	0	0.265	0.579	0.088	0.036	0.604	0.102	0.208	0.147	0.947	0.004	0.299	0.25	0.996	0
ENSG00000161642.18_1	ENSG00000161642.18	ZNF385A	chr12	-	ENSG00000161642.18:t:54384428-54384673	ENSG00000161642.18_1_CE_1	True	False	54384428-54384564	C1	54391235-54391298	C2_C1	54384564-54391235	99	False	True	True	0.732	0.783	0.024	0.583	0.099	0.806	0.038	0.626	0.076	0.768	0.015	0.585	0.097	0.686	-0.026	0.603	0.084	0.662	-0.041	0.638	0.071	0.545	-0.14	0.845	0.011	0.442	-0.248	0.947	0.002
ENSG00000161642.18_1	ENSG00000161642.18	ZNF385A	chr12	-	ENSG00000161642.18:t:54384428-54384673	ENSG00000161642.18_1_CE_1	True	False	54384428-54384564	A	54384859-54384957	C2_A	54384564-54384859	99	False	True	True	0.226	0.154	-0.041	0.635	0.069	0.112	-0.067	0.711	0.042	0.183	-0.027	0.589	0.098	0.255	0.013	0.585	0.1	0.256	0.023	0.591	0.102	0.414	0.142	0.855	0.01	0.504	0.232	0.945	0.002
ENSG00000100325.15_2	ENSG00000100325.15	ASCC2	chr22	-	ENSG00000100325.15:s:29832245-29832580	ENSG00000100325.15_2_CE_1	True	False	29832245-29832342	C2	29825087-29825257	C1_C2	29825257-29832245	159	False	True	True	0.092	0.091	0	0.383	0.315	0.103	0.003	0.402	0.279	0.152	0.031	0.568	0.116	0.112	0.012	0.427	0.245	0.177	0.062	0.748	0.042	0.15	0.042	0.649	0.088	0.278	0.17	0.971	0.002	0.082	0.04	-0.021
ENSG00000100325.15_2	ENSG00000100325.15	ASCC2	chr22	-	ENSG00000100325.15:s:29832245-29832580	ENSG00000100325.15_2_CE_1	True	False	29832245-29832342	A	29825622-29825780	C1_A	29825780-29832245	159	False	True	True	0.845	0.857	0.006	0.429	0.245	0.858	0.006	0.446	0.217	0.798	-0.022	0.502	0.153	0.867	0.013	0.459	0.205	0.795	-0.029	0.559	0.123	0.812	-0.022	0.539	0.156	0.648	-0.171	0.959	0.003	0.89	0.938	0.027
ENSG00000100325.15_2	ENSG00000100325.15	ASCC2	chr22	-	ENSG00000100325.15:t:29825087-29825358	ENSG00000100325.15_2_CE_1	True	False	29825087-29825257	C1	29832245-29832342	C2_C1	29825257-29832245	159	False	True	True	0.087	0.108	0.009	0.466	0.228	0.108	0.01	0.474	0.226	0.127	0.018	0.5	0.206	0.125	0.023	0.532	0.166	0.144	0.031	0.596	0.127	0.163	0.05	0.679	0.073	0.251	0.145	0.935	0.006	0.063	0.031	-0.018
ENSG00000100325.15_2	ENSG00000100325.15	ASCC2	chr22	-	ENSG00000100325.15:t:29825087-29825358	ENSG00000100325.15_2_CE_1	True	False	29825087-29825257	A	29825622-29825780	C2_A	29825257-29825622	159	False	True	True	0.911	0.879	-0.013	0.485	0.208	0.88	-0.014	0.494	0.205	0.871	-0.017	0.499	0.207	0.872	-0.023	0.534	0.164	0.851	-0.036	0.618	0.11	0.834	-0.05	0.68	0.072	0.746	-0.145	0.935	0.005	0.936	0.967	0.018
ENSG00000100330.16_6	ENSG00000100330.16	MTMR3	chr22	+	ENSG00000100330.16:s:30022463-30022697	ENSG00000100330.16_6_CE_1	False	False	30022609-30022697	C2	30025630-30030868	C1_C2	30022697-30025630	27	False	True	False	0.889	0.945	0.037	0.627	0.096	0.936	0.025	0.572	0.135	0.961	0.046	0.695	0.072	0.94	0.034	0.604	0.111	0.946	0.035	0.628	0.103	0.932	0.031	0.609	0.118	0.984	0.067	0.83	0.032	0.962	0.93	-0.019
ENSG00000100330.16_6	ENSG00000100330.16	MTMR3	chr22	+	ENSG00000100330.16:s:30022463-30022697	ENSG00000100330.16_6_CE_1	False	False	30022609-30022697	A	30023457-30023483	C1_A	30022697-30023457	27	False	True	False	0.111	0.055	-0.037	0.627	0.096	0.064	-0.025	0.572	0.135	0.039	-0.046	0.695	0.072	0.06	-0.034	0.604	0.111	0.054	-0.035	0.628	0.103	0.068	-0.031	0.609	0.118	0.016	-0.067	0.83	0.032	0.038	0.07	0.019
ENSG00000100330.16_6	ENSG00000100330.16	MTMR3	chr22	+	ENSG00000100330.16:t:30025630-30030868	ENSG00000100330.16_6_CE_1	False	False	30025630-30030868	C1	30022609-30022697	C2_C1	30022697-30025630	27	False	True	True	0.873	0.94	0.04	0.629	0.091	0.942	0.045	0.671	0.077	0.954	0.051	0.702	0.064	0.972	0.068	0.812	0.033	0.924	0.026	0.56	0.144	0.945	0.044	0.667	0.083	0.989	0.082	0.913	0.014	0.979	0.887	-0.074
ENSG00000100330.16_6	ENSG00000100330.16	MTMR3	chr22	+	ENSG00000100330.16:t:30025630-30030868	ENSG00000100330.16_6_CE_1	False	False	30025630-30030868	A	30023457-30023483	C2_A	30023483-30025630	27	False	True	True	0.127	0.06	-0.04	0.629	0.091	0.058	-0.045	0.671	0.077	0.046	-0.051	0.702	0.064	0.028	-0.068	0.812	0.033	0.076	-0.026	0.56	0.144	0.055	-0.044	0.667	0.083	0.011	-0.082	0.913	0.014	0.021	0.113	0.074
ENSG00000187741.15_2	ENSG00000187741.15	FANCA	chr16	-	ENSG00000187741.15:s:89799166-89799232	ENSG00000187741.15_2_CE_1	False	False	89799166-89799232	C2	89795906-89796018	C1_C2	89796018-89799166	129	False	False	True	0.669	0.654	-0.002	0.55	0.128	0.759	0.074	0.727	0.035	0.629	-0.022	0.589	0.097	0.66	0.006	0.553	0.13	0.632	-0.022	0.582	0.113	0.385	-0.236	0.945	0.002	0.486	-0.136	0.859	0.011	0.69	0.659	-0.017
ENSG00000187741.15_2	ENSG00000187741.15	FANCA	chr16	-	ENSG00000187741.15:s:89799166-89799232	ENSG00000187741.15_2_CE_1	False	False	89799166-89799232	A	89798951-89799079	C1_A	89799079-89799166	129	False	False	True	0.288	0.328	0.016	0.575	0.112	0.165	-0.109	0.836	0.014	0.327	0.017	0.586	0.103	0.266	-0.02	0.582	0.101	0.325	0.015	0.545	0.144	0.581	0.24	0.949	0.002	0.432	0.093	0.782	0.026	0.29	0.315	0.012
ENSG00000187741.15_2	ENSG00000187741.15	FANCA	chr16	-	ENSG00000187741.15:t:89795906-89796018	ENSG00000187741.15_2_CE_1	False	False	89795906-89796018	C1	89799166-89799232	C2_C1	89796018-89799166	129	False	False	False	0.873	0.928	0.032	0.59	0.12	0.89	0.008	0.483	0.206	0.859	-0.004	0.491	0.2	0.91	0.024	0.546	0.153	0.846	-0.014	0.511	0.179	0.761	-0.07	0.703	0.045	0.775	-0.057	0.672	0.062	0.844	0.865	0.014
ENSG00000187741.15_2	ENSG00000187741.15	FANCA	chr16	-	ENSG00000187741.15:t:89795906-89796018	ENSG00000187741.15_2_CE_1	False	False	89795906-89796018	A	89798951-89799079	C2_A	89796018-89798951	129	False	False	False	0.127	0.072	-0.032	0.59	0.12	0.11	-0.008	0.483	0.206	0.141	0.004	0.491	0.2	0.09	-0.024	0.546	0.153	0.154	0.014	0.511	0.179	0.239	0.07	0.703	0.045	0.225	0.057	0.672	0.062	0.156	0.135	-0.014
ENSG00000184792.16_3	ENSG00000184792.16	OSBP2	chr22	+	ENSG00000184792.16:s:30889177-30889234	ENSG00000184792.16_3_CE_1	True	True	30889177-30889234	C2	30890728-30890973	C1_C2	30889234-30890728	147	False	True	False	0.199					0.31	0.063	0.682	0.038	0.201	0.01	0.604	0.081	0.316	0.074	0.704	0.032	0.268	0.037	0.622	0.066	0.249	0.035	0.654	0.063	0.263	0.048	0.651	0.061	0.222	0.201	-0.004
ENSG00000184792.16_3	ENSG00000184792.16	OSBP2	chr22	+	ENSG00000184792.16:s:30889177-30889234	ENSG00000184792.16_3_CE_1	True	False	30889177-30889234	A	30889490-30889636	C1_A	30889234-30889490	147	False	True	False	0.778					0.681	-0.057	0.673	0.042	0.792	0.001	0.594	0.091	0.678	-0.059	0.669	0.044	0.679	-0.049	0.645	0.055	0.743	-0.023	0.633	0.076	0.73	-0.034	0.621	0.082	0.765	0.735	-0.009
ENSG00000184792.16_3	ENSG00000184792.16	OSBP2	chr22	+	ENSG00000184792.16:t:30890728-30890973	ENSG00000184792.16_3_CE_1	True	True	30890728-30890973	C1	30889177-30889234	C2_C1	30889234-30890728	147	False	True	True	0.164	0.152	-0.006	0.531	0.15	0.304	0.098	0.772	0.02	0.153	-0.008	0.561	0.125	0.304	0.103	0.772	0.019	0.197	0.019	0.584	0.11	0.202	0.026	0.611	0.094	0.248	0.061	0.671	0.051	0.176	0.142	-0.013
ENSG00000184792.16_3	ENSG00000184792.16	OSBP2	chr22	+	ENSG00000184792.16:t:30890728-30890973	ENSG00000184792.16_3_CE_1	True	False	30890728-30890973	A	30889490-30889636	C2_A	30889636-30890728	147	False	True	True	0.836	0.848	0.006	0.531	0.15	0.696	-0.098	0.772	0.02	0.847	0.008	0.561	0.125	0.696	-0.103	0.772	0.019	0.803	-0.019	0.584	0.11	0.798	-0.026	0.611	0.094	0.752	-0.061	0.671	0.051	0.824	0.858	0.013
ENSG00000185133.14_2	ENSG00000185133.14	INPP5J	chr22	+	ENSG00000185133.14:s:31133098-31133235	ENSG00000185133.14_2_CE_1	False	False	31133098-31133235	C2	31133610-31133714	C1_C2	31133235-31133610	78	False	True	False	0.011	0.114	0.067	0.735	0.041	0.161	0.105	0.888	0.011	0.077	0.034	0.552	0.13	0.145	0.094	0.871	0.016	0.095	0.056	0.707	0.058	0.046	0.013	0.37	0.341	0.058	0.021	0.439	0.24	0.094	0.009	-0.043
ENSG00000185133.14_2	ENSG00000185133.14	INPP5J	chr22	+	ENSG00000185133.14:s:31133098-31133235	ENSG00000185133.14_2_CE_1	False	False	31133098-31133235	A	31133406-31133483	C1_A	31133235-31133406	78	False	True	False	0.989	0.886	-0.067	0.735	0.041	0.839	-0.105	0.888	0.011	0.923	-0.034	0.552	0.13	0.855	-0.094	0.871	0.016	0.905	-0.056	0.707	0.058	0.954	-0.013	0.37	0.341	0.942	-0.021	0.439	0.24	0.906	0.991	0.043
ENSG00000185133.14_2	ENSG00000185133.14	INPP5J	chr22	+	ENSG00000185133.14:t:31133610-31133714	ENSG00000185133.14_2_CE_1	False	False	31133610-31133714	C1	31133098-31133235	C2_C1	31133235-31133610	78	False	True	True	0.012	0.144	0.086	0.792	0.024	0.181	0.127	0.909	0.007	0.084	0.039	0.579	0.108	0.167	0.108	0.889	0.011	0.13	0.08	0.798	0.028	0.054	0.019	0.408	0.252	0.1	0.04	0.536	0.122	0.078	0.008	-0.033
ENSG00000185133.14_2	ENSG00000185133.14	INPP5J	chr22	+	ENSG00000185133.14:t:31133610-31133714	ENSG00000185133.14_2_CE_1	False	False	31133610-31133714	A	31133406-31133483	C2_A	31133483-31133610	78	False	True	True	0.988	0.856	-0.086	0.792	0.024	0.819	-0.127	0.909	0.007	0.916	-0.039	0.579	0.108	0.833	-0.108	0.889	0.011	0.87	-0.08	0.798	0.028	0.946	-0.019	0.408	0.252	0.9	-0.04	0.536	0.122	0.922	0.992	0.033
ENSG00000141013.17_3	ENSG00000141013.17	GAS8	chr16	+	ENSG00000141013.17:s:90032718-90032924	ENSG00000141013.17_3_CE_1	True	False	90032718-90032924	C2	90036381-90037046	C1_C2	90032924-90036381	55	False	True	True	0.183	0.199	0.007	0.481	0.211	0.202	0.008	0.458	0.242	0.19	0.005	0.449	0.255	0.295	0.089	0.826	0.023	0.177	0.001	0.45	0.261	0.267	0.071	0.756	0.041	0.323	0.132	0.93	0.006	0.227	0.218	-0.008
ENSG00000141013.17_3	ENSG00000141013.17	GAS8	chr16	+	ENSG00000141013.17:s:90032718-90032924	ENSG00000141013.17_3_CE_1	True	False	90032718-90032924	A	90035633-90035687	C1_A	90032924-90035633	55	False	True	True	0.817	0.801	-0.007	0.481	0.211	0.798	-0.008	0.458	0.242	0.81	-0.005	0.449	0.255	0.705	-0.089	0.826	0.023	0.823	-0.001	0.45	0.261	0.733	-0.071	0.756	0.041	0.677	-0.132	0.93	0.006	0.773	0.782	0.008
ENSG00000141013.17_3	ENSG00000141013.17	GAS8	chr16	+	ENSG00000141013.17:t:90036196-90037046	ENSG00000141013.17_3_CE_1	True	False	90036381-90037046	C1	90032718-90032924	C2_C1	90032924-90036381	55	False	True	True	0.163	0.169	0.003	0.457	0.246	0.191	0.013	0.487	0.204	0.179	0.008	0.449	0.256	0.243	0.067	0.767	0.041	0.142	-0.01	0.458	0.254	0.273	0.087	0.822	0.025	0.335	0.151	0.969	0.003	0.191	0.16	-0.013
ENSG00000141013.17_3	ENSG00000141013.17	GAS8	chr16	+	ENSG00000141013.17:t:90036196-90037046	ENSG00000141013.17_3_CE_1	True	False	90036381-90037046	A	90035633-90035687	C2_A	90035687-90036381	55	False	True	True	0.751	0.77	0.006	0.496	0.199	0.735	-0.014	0.517	0.168	0.785	0.016	0.527	0.171	0.705	-0.042	0.624	0.089	0.772	0.006	0.461	0.247	0.661	-0.073	0.763	0.039	0.566	-0.165	0.949	0.003	0.712	0.713	0
ENSG00000092841.19_2	ENSG00000092841.19	MYL6	chr12	+	ENSG00000092841.19:s:56160243-56160343	ENSG00000092841.19_2_CE_1	True	False	56160243-56160320	C2	56161387-56161587	C1_C2	56160320-56161387	45	False	True	True	0.556	0.536	-0.021	0.612	0.107	0.541	-0.015	0.554	0.133	0.468	-0.085	0.846	0.018	0.459	-0.09	0.927	0.009	0.44	-0.115	0.968	0.003	0.434	-0.116	0.967	0.004	0.41	-0.144	0.976	0.002	0.591	0.547	-0.04
ENSG00000092841.19_2	ENSG00000092841.19	MYL6	chr12	+	ENSG00000092841.19:s:56160243-56160343	ENSG00000092841.19_2_CE_1	True	False	56160243-56160320	A	56160626-56160670	C1_A	56160320-56160626	45	False	True	True	0.39	0.42	0.028	0.626	0.098	0.419	0.026	0.63	0.094	0.493	0.094	0.897	0.011	0.499	0.106	0.974	0.003	0.515	0.128	0.977	0.002	0.513	0.118	0.969	0.003	0.534	0.136	0.975	0.003	0.344	0.388	0.036
ENSG00000092841.19_2	ENSG00000092841.19	MYL6	chr12	+	ENSG00000092841.19:t:56161387-56161587	ENSG00000092841.19_2_CE_1	True	False	56161387-56161587	C1	56160243-56160320	C2_C1	56160320-56161387	45	False	True	True	0.636	0.644	0.001	0.561	0.168	0.597	-0.037	0.693	0.083	0.552	-0.083	0.895	0.015	0.516	-0.123	0.998	0	0.508	-0.13	0.997	0	0.518	-0.116	0.946	0.006	0.505	-0.138	0.976	0.002	0.69	0.693	-0.003
ENSG00000092841.19_2	ENSG00000092841.19	MYL6	chr12	+	ENSG00000092841.19:t:56161387-56161587	ENSG00000092841.19_2_CE_1	True	False	56161387-56161587	A	56160626-56160670	C2_A	56160670-56161387	45	False	True	True	0.364	0.356	-0.001	0.561	0.168	0.403	0.037	0.693	0.083	0.448	0.083	0.895	0.015	0.484	0.123	0.998	0	0.492	0.13	0.997	0	0.482	0.116	0.946	0.006	0.495	0.138	0.976	0.002	0.31	0.307	0.003
ENSG00000135473.16_5	ENSG00000135473.16	PAN2	chr12	-	ENSG00000135473.16:s:56319088-56319181	ENSG00000135473.16_5_CE_1	False	False	56319088-56319181	C2	56316223-56317643	C1_C2	56317643-56319088	198	False	True	True	0.078	0.155	0.059	0.722	0.051	0.112	0.023	0.542	0.157	0.215	0.122	0.937	0.006	0.168	0.073	0.804	0.031	0.177	0.085	0.812	0.025	0.135	0.041	0.636	0.095	0.242	0.143	0.93	0.006	0.136	0.135	-0.002
ENSG00000135473.16_5	ENSG00000135473.16	PAN2	chr12	-	ENSG00000135473.16:s:56319088-56319181	ENSG00000135473.16_5_CE_1	False	False	56319088-56319181	A	56318237-56318434	C1_A	56318434-56319088	198	False	True	True	0.922	0.845	-0.059	0.722	0.051	0.888	-0.023	0.542	0.157	0.785	-0.122	0.937	0.006	0.832	-0.073	0.804	0.031	0.823	-0.085	0.812	0.025	0.865	-0.041	0.636	0.095	0.758	-0.143	0.93	0.006	0.864	0.865	0.002
ENSG00000135473.16_5	ENSG00000135473.16	PAN2	chr12	-	ENSG00000135473.16:t:56316223-56317643	ENSG00000135473.16_5_CE_1	False	False	56316223-56317643	C1	56319088-56319181	C2_C1	56317643-56319088	198	False	True	True	0.083	0.196	0.096	0.847	0.017	0.114	0.022	0.526	0.169	0.25	0.15	0.977	0.002	0.2	0.109	0.899	0.011	0.217	0.125	0.922	0.007	0.167	0.061	0.723	0.054	0.227	0.121	0.899	0.01	0.159	0.138	-0.013
ENSG00000135473.16_5	ENSG00000135473.16	PAN2	chr12	-	ENSG00000135473.16:t:56316223-56317643	ENSG00000135473.16_5_CE_1	False	False	56316223-56317643	A	56318237-56318434	C2_A	56317643-56318237	198	False	True	True	0.917	0.804	-0.096	0.847	0.017	0.886	-0.022	0.526	0.169	0.75	-0.15	0.977	0.002	0.8	-0.109	0.899	0.011	0.783	-0.125	0.922	0.007	0.833	-0.061	0.723	0.054	0.773	-0.121	0.899	0.01	0.841	0.862	0.013
ENSG00000180900.20_2	ENSG00000180900.20	SCRIB	chr8	-	ENSG00000180900.20:s:143808609-143809025	ENSG00000180900.20_2_CE_1	False	False	143808609-143809025	C2	143806924-143807013	C1_C2	143807013-143808609	63	False	False	True	0.839	0.852	0.011	0.47	0.249	0.842	-0.001	0.388	0.352	0.841	0.005	0.457	0.268	0.853	0.009	0.425	0.311	0.896	0.043	0.717	0.075	0.92	0.077	0.94	0.01	0.89	0.042	0.734	0.075	0.862	0.867	0.003
ENSG00000180900.20_2	ENSG00000180900.20	SCRIB	chr8	-	ENSG00000180900.20:s:143808609-143809025	ENSG00000180900.20_2_CE_1	False	False	143808609-143809025	A	143807552-143807614	C1_A	143807614-143808609	63	False	False	True	0.161	0.148	-0.011	0.47	0.249	0.158	0.001	0.388	0.352	0.159	-0.005	0.457	0.268	0.147	-0.009	0.425	0.311	0.104	-0.043	0.717	0.075	0.08	-0.077	0.94	0.01	0.11	-0.042	0.734	0.075	0.138	0.133	-0.003
ENSG00000180900.20_2	ENSG00000180900.20	SCRIB	chr8	-	ENSG00000180900.20:t:143806924-143807013	ENSG00000180900.20_2_CE_1	False	False	143806924-143807013	C1	143808609-143809025	C2_C1	143807013-143808609	63	False	False	False	0.735	0.742	0.005	0.424	0.297	0.74	0.002	0.394	0.339	0.755	0.014	0.476	0.24	0.784	0.036	0.67	0.099	0.815	0.072	0.892	0.019	0.788	0.039	0.665	0.096	0.819	0.076	0.885	0.02	0.757	0.69	-0.043
ENSG00000180900.20_2	ENSG00000180900.20	SCRIB	chr8	-	ENSG00000180900.20:t:143806924-143807013	ENSG00000180900.20_2_CE_1	False	False	143806924-143807013	A	143807552-143807614	C2_A	143807013-143807552	63	False	False	False	0.265	0.258	-0.005	0.424	0.297	0.26	-0.002	0.394	0.339	0.245	-0.014	0.476	0.24	0.216	-0.036	0.67	0.099	0.185	-0.072	0.892	0.019	0.212	-0.039	0.665	0.096	0.181	-0.076	0.885	0.02	0.243	0.31	0.043
ENSG00000178209.17_4	ENSG00000178209.17	PLEC	chr8	-	ENSG00000178209.17:s:143926784-143926882	ENSG00000178209.17_4_CE_1	False	False	143926784-143926882	C2	143915153-143922395	C1_C2	143922395-143926784	3381	False	False	True	0.193	0.223	0.02	0.538	0.158	0.222	0.023	0.536	0.155	0.194	0.003	0.41	0.269	0.178	-0.007	0.363	0.352	0.185	-0.004	0.402	0.303	0.266	0.062	0.821	0.036	0.3	0.102	0.949	0.007	0.453	0.451	0.003
ENSG00000178209.17_4	ENSG00000178209.17	PLEC	chr8	-	ENSG00000178209.17:s:143926784-143926882	ENSG00000178209.17_4_CE_1	False	False	143926784-143926882	A	143922504-143925884	C1_A	143925884-143926784	3381	False	False	True	0.783	0.763	-0.011	0.445	0.23	0.749	-0.021	0.508	0.173	0.773	-0.003	0.377	0.307	0.782	0.002	0.373	0.336	0.776	0	0.349	0.383	0.695	-0.066	0.842	0.03	0.647	-0.128	0.992	0.001	0.51	0.521	-0.001
ENSG00000178209.17_4	ENSG00000178209.17	PLEC	chr8	-	ENSG00000178209.17:t:143915153-143922395	ENSG00000178209.17_4_CE_1	False	False	143915153-143922395	C1	143926784-143926882	C2_C1	143922395-143926784	3381	False	False	False	0.448	0.446	0.006	0.459	0.236	0.433	0.002	0.504	0.189	0.387	-0.036	0.619	0.103	0.375	-0.048	0.698	0.067	0.407	-0.024	0.559	0.146	0.484	0.029	0.576	0.136	0.537	0.077	0.797	0.033	0.515	0.525	0.007
ENSG00000178209.17_4	ENSG00000178209.17	PLEC	chr8	-	ENSG00000178209.17:t:143915153-143922395	ENSG00000178209.17_4_CE_1	False	False	143915153-143922395	A	143922504-143925884	C2_A	143922395-143922504	3381	False	False	False	0.529	0.545	0.004	0.464	0.236	0.545	0.003	0.519	0.182	0.594	0.043	0.653	0.083	0.597	0.039	0.644	0.093	0.563	0.019	0.532	0.173	0.504	-0.02	0.536	0.171	0.437	-0.08	0.802	0.031	0.467	0.456	-0.006
ENSG00000100281.14_2	ENSG00000100281.14	HMGXB4	chr22	+	ENSG00000100281.14:s:35263796-35263874	ENSG00000100281.14_2_CE_1	False	False	35263796-35263874	C2	35264648-35265603	C1_C2	35263874-35264648	115	False	True	True	0.578	0.639	0.031	0.588	0.111	0.579	0	0.492	0.197	0.598	0.01	0.517	0.175	0.557	-0.013	0.524	0.161	0.505	-0.044	0.632	0.085	0.54	-0.024	0.572	0.124	0.395	-0.15	0.929	0.006	0.497	0.531	0.023
ENSG00000100281.14_2	ENSG00000100281.14	HMGXB4	chr22	+	ENSG00000100281.14:s:35263796-35263874	ENSG00000100281.14_2_CE_1	False	False	35263796-35263874	A	35263982-35264096	C1_A	35263874-35263982	115	False	True	True	0.422	0.361	-0.031	0.588	0.111	0.421	0	0.492	0.197	0.402	-0.01	0.517	0.175	0.443	0.013	0.524	0.161	0.495	0.044	0.632	0.085	0.46	0.024	0.572	0.124	0.605	0.15	0.929	0.006	0.503	0.469	-0.023
ENSG00000100281.14_2	ENSG00000100281.14	HMGXB4	chr22	+	ENSG00000100281.14:t:35264648-35265603	ENSG00000100281.14_2_CE_1	False	False	35264648-35265603	C1	35263796-35263874	C2_C1	35263874-35264648	115	False	True	True	0.688	0.676	-0.005	0.504	0.177	0.704	0.011	0.502	0.186	0.666	-0.007	0.506	0.183	0.606	-0.051	0.676	0.065	0.542	-0.112	0.855	0.014	0.49	-0.17	0.954	0.003	0.523	-0.122	0.85	0.014	0.656	0.695	0.017
ENSG00000100281.14_2	ENSG00000100281.14	HMGXB4	chr22	+	ENSG00000100281.14:t:35264648-35265603	ENSG00000100281.14_2_CE_1	False	False	35264648-35265603	A	35263982-35264096	C2_A	35264096-35264648	115	False	True	True	0.312	0.324	0.005	0.504	0.177	0.296	-0.011	0.502	0.186	0.334	0.007	0.506	0.183	0.394	0.051	0.676	0.065	0.458	0.112	0.855	0.014	0.51	0.17	0.954	0.003	0.477	0.122	0.85	0.014	0.344	0.305	-0.017
ENSG00000179526.17_3	ENSG00000179526.17	SHARPIN	chr8	-	ENSG00000179526.17:s:144099250-144099430	ENSG00000179526.17_3_CE_1	False	False	144099277-144099430	C2	144098866-144098994	C1_C2	144098994-144099277	125	False	False	True	0.45	0.387	-0.046	0.644	0.072	0.398	-0.034	0.59	0.098	0.325	-0.093	0.81	0.022	0.468	0.011	0.516	0.172	0.37	-0.049	0.655	0.073	0.265	-0.151	0.92	0.006	0.437	-0.009	0.55	0.149	0.501	0.436	-0.037
ENSG00000179526.17_3	ENSG00000179526.17	SHARPIN	chr8	-	ENSG00000179526.17:s:144099250-144099430	ENSG00000179526.17_3_CE_1	False	False	144099277-144099430	A	144099081-144099205	C1_A	144099205-144099277	125	False	False	True	0.55	0.613	0.046	0.644	0.072	0.602	0.034	0.59	0.098	0.675	0.093	0.81	0.022	0.532	-0.011	0.516	0.172	0.63	0.049	0.655	0.073	0.735	0.151	0.92	0.006	0.563	0.009	0.55	0.149	0.499	0.564	0.037
ENSG00000179526.17_3	ENSG00000179526.17	SHARPIN	chr8	-	ENSG00000179526.17:t:144098866-144098994	ENSG00000179526.17_3_CE_1	False	False	144098866-144098994	C1	144099277-144099430	C2_C1	144098994-144099277	125	False	False	False	0.246	0.238	-0.006	0.471	0.224	0.249	0.003	0.444	0.254	0.208	-0.024	0.554	0.148	0.248	0.002	0.45	0.256	0.194	-0.033	0.6	0.118	0.188	-0.046	0.67	0.078	0.254	0.005	0.497	0.209	0.266	0.22	-0.033
ENSG00000179526.17_3	ENSG00000179526.17	SHARPIN	chr8	-	ENSG00000179526.17:t:144098866-144098994	ENSG00000179526.17_3_CE_1	False	False	144098866-144098994	A	144099081-144099205	C2_A	144098994-144099081	125	False	False	False	0.754	0.762	0.006	0.471	0.224	0.751	-0.003	0.444	0.254	0.792	0.024	0.554	0.148	0.752	-0.002	0.45	0.256	0.806	0.033	0.6	0.118	0.812	0.046	0.67	0.078	0.746	-0.005	0.497	0.209	0.734	0.78	0.033
ENSG00000166888.12_2	ENSG00000166888.12	STAT6	chr12	-	ENSG00000166888.12:s:57108163-57108299	ENSG00000166888.12_2_CE_1	True	False	57108163-57108299	C2	57107231-57107314	C1_C2	57107314-57108163	139	False	True	True	0.138	0.102	-0.023	0.518	0.173	0.142	0.004	0.464	0.236	0.111	-0.014	0.459	0.242	0.093	-0.026	0.544	0.156	0.107	-0.018	0.513	0.183	0.061	-0.054	0.73	0.06	0.032	-0.076	0.857	0.024	0.196	0.289	0.065
ENSG00000166888.12_2	ENSG00000166888.12	STAT6	chr12	-	ENSG00000166888.12:s:57108163-57108299	ENSG00000166888.12_2_CE_1	True	False	57108163-57108299	A	57107605-57107743	C1_A	57107743-57108163	139	False	True	True	0.862	0.898	0.023	0.518	0.173	0.858	-0.004	0.464	0.236	0.889	0.014	0.459	0.242	0.907	0.026	0.544	0.156	0.893	0.018	0.513	0.183	0.939	0.054	0.73	0.06	0.968	0.076	0.857	0.024	0.804	0.711	-0.065
ENSG00000166888.12_2	ENSG00000166888.12	STAT6	chr12	-	ENSG00000166888.12:t:57107231-57107314	ENSG00000166888.12_2_CE_1	True	False	57107231-57107314	C1	57108163-57108299	C2_C1	57107314-57108163	139	False	True	False	0.161	0.145	-0.011	0.47	0.219	0.189	0.018	0.573	0.126	0.146	-0.005	0.47	0.227	0.134	-0.013	0.521	0.163	0.134	-0.016	0.532	0.164	0.056	-0.082	0.822	0.028	0.044	-0.084	0.835	0.025	0.176	0.256	0.065
ENSG00000166888.12_2	ENSG00000166888.12	STAT6	chr12	-	ENSG00000166888.12:t:57107231-57107314	ENSG00000166888.12_2_CE_1	True	False	57107231-57107314	A	57107605-57107743	C2_A	57107314-57107605	139	False	True	False	0.813	0.807	-0.006	0.478	0.213	0.784	-0.021	0.575	0.123	0.81	-0.002	0.493	0.198	0.831	0.005	0.527	0.157	0.841	0.011	0.513	0.183	0.928	0.087	0.825	0.025	0.946	0.099	0.863	0.018	0.803	0.72	-0.065
ENSG00000128335.14_1	ENSG00000128335.14	APOL2	chr22	-	ENSG00000128335.14:s:36239441-36239582	ENSG00000128335.14_1_CE_1	True	False	36239441-36239582	C2	36233402-36233455	C1_C2	36233455-36239441	768	False	True	True	0.938	0.948	0.005	0.413	0.316	0.94	0.002	0.389	0.345	0.883	-0.037	0.644	0.103	0.865	-0.057	0.793	0.043	0.81	-0.12	0.951	0.005	0.699	-0.235	0.998	0	0.668	-0.257	1	0	0.961	0.983	0.004
ENSG00000128335.14_1	ENSG00000128335.14	APOL2	chr22	-	ENSG00000128335.14:s:36239441-36239582	ENSG00000128335.14_1_CE_1	True	False	36239441-36239582	A	36236596-36237363	C1_A	36237363-36239441	768	False	True	True	0.051	0.043	-0.005	0.401	0.335	0.058	0.002	0.402	0.334	0.107	0.036	0.637	0.107	0.13	0.062	0.822	0.035	0.186	0.126	0.966	0.003	0.296	0.242	0.999	0	0.309	0.249	1	0	0.03	0.016	-0.001
ENSG00000128335.14_1	ENSG00000128335.14	APOL2	chr22	-	ENSG00000128335.14:t:36233402-36233455	ENSG00000128335.14_1_CE_1	True	False	36233402-36233455	C1	36239441-36239582	C2_C1	36233455-36239441	768	False	True	True	0.872	0.915	0.024	0.529	0.158	0.885	0.006	0.399	0.284	0.863	-0.004	0.381	0.304	0.785	-0.063	0.755	0.041	0.792	-0.066	0.761	0.038	0.721	-0.136	0.952	0.004	0.739	-0.098	0.851	0.02	0.818	0.826	0.004
ENSG00000128335.14_1	ENSG00000128335.14	APOL2	chr22	-	ENSG00000128335.14:t:36233402-36233455	ENSG00000128335.14_1_CE_1	True	True	36233402-36233455	A	36236596-36237363	C2_A	36233455-36236596	768	False	True	True	0.028	0.023	-0.001	0.239	0.688	0.036	0.003	0.29	0.51	0.058	0.014	0.438	0.243	0.092	0.05	0.777	0.045	0.114	0.08	0.91	0.013	0.146	0.104	0.953	0.006	0.088	0.044	0.694	0.089	0.025	0.024	0
ENSG00000100348.10_2	ENSG00000100348.10	TXN2	chr22	-	ENSG00000100348.10:s:36480575-36480837	ENSG00000100348.10_2_CE_1	False	True	36480575-36480837	C2	36467046-36467917	C1_C2	36467917-36480575	124	False	False	False	0.105	0.125	0.009	0.385	0.356	0.102	-0.001	0.371	0.382	0.095	-0.005	0.424	0.312	0.114	0.004	0.356	0.415	0.107	0.004	0.397	0.347	0.085	-0.013	0.477	0.267	0.04	-0.055	0.799	0.045	0.09	0.079	-0.006
ENSG00000100348.10_2	ENSG00000100348.10	TXN2	chr22	-	ENSG00000100348.10:s:36480575-36480837	ENSG00000100348.10_2_CE_1	False	False	36480575-36480837	A	36476733-36476856	C1_A	36476856-36480575	124	False	False	False	0.895	0.875	-0.009	0.385	0.356	0.898	0.001	0.371	0.382	0.905	0.005	0.424	0.312	0.886	-0.004	0.356	0.415	0.893	-0.004	0.397	0.347	0.915	0.013	0.477	0.267	0.96	0.055	0.799	0.045	0.91	0.921	0.006
ENSG00000100348.10_2	ENSG00000100348.10	TXN2	chr22	-	ENSG00000100348.10:t:36467046-36467917	ENSG00000100348.10_2_CE_1	False	True	36467046-36467917	C1	36480575-36480837	C2_C1	36467917-36480575	124	False	False	True	0.138	0.123	-0.005	0.337	0.435	0.127	-0.003	0.334	0.446	0.095	-0.027	0.571	0.152	0.101	-0.02	0.505	0.215	0.103	-0.021	0.513	0.207	0.089	-0.034	0.654	0.113	0.047	-0.082	0.962	0.006	0.103	0.103	0.003
ENSG00000100348.10_2	ENSG00000100348.10	TXN2	chr22	-	ENSG00000100348.10:t:36467046-36467917	ENSG00000100348.10_2_CE_1	False	False	36467046-36467917	A	36476733-36476856	C2_A	36467917-36476733	124	False	False	True	0.858	0.872	0.007	0.361	0.393	0.863	0.001	0.367	0.388	0.891	0.016	0.429	0.269	0.888	0.017	0.455	0.261	0.888	0.015	0.433	0.289	0.897	0.026	0.559	0.169	0.937	0.067	0.926	0.014	0.888	0.894	0.002
ENSG00000100350.16_1	ENSG00000100350.16	FOXRED2	chr22	-	ENSG00000100350.16:s:36504515-36504766	ENSG00000100350.16_1_CE_1	True	False	36504515-36504766	C2	36501241-36501407	C1_C2	36501407-36504515	270	False	True	True	0.207	0.279	0.044	0.631	0.073	0.286	0.042	0.636	0.078	0.228	0.014	0.559	0.124	0.48	0.227	0.973	0.001	0.387	0.143	0.898	0.007	0.469	0.221	0.946	0.002	0.392	0.138	0.874	0.01	0.134	0.319	0.15
ENSG00000100350.16_1	ENSG00000100350.16	FOXRED2	chr22	-	ENSG00000100350.16:s:36504515-36504766	ENSG00000100350.16_1_CE_1	True	False	36504515-36504766	A	36504098-36504367	C1_A	36504367-36504515	270	False	True	True	0.793	0.721	-0.044	0.631	0.073	0.714	-0.042	0.636	0.078	0.772	-0.014	0.559	0.124	0.52	-0.227	0.973	0.001	0.613	-0.143	0.898	0.007	0.531	-0.221	0.946	0.002	0.608	-0.138	0.874	0.01	0.866	0.681	-0.15
ENSG00000100350.16_1	ENSG00000100350.16	FOXRED2	chr22	-	ENSG00000100350.16:t:36500882-36501407	ENSG00000100350.16_1_CE_1	True	False	36501241-36501407	C1	36504515-36504766	C2_C1	36501407-36504515	270	False	True	True	0.125	0.139	0.004	0.464	0.23	0.157	0.02	0.516	0.178	0.11	-0.006	0.457	0.246	0.275	0.133	0.931	0.006	0.231	0.079	0.798	0.03	0.239	0.081	0.785	0.033	0.293	0.14	0.932	0.006	0.073	0.131	0.039
ENSG00000100350.16_1	ENSG00000100350.16	FOXRED2	chr22	-	ENSG00000100350.16:t:36500882-36501407	ENSG00000100350.16_1_CE_1	True	False	36501241-36501407	A	36504098-36504367	C2_A	36501407-36504098	270	False	True	True	0.836	0.852	0.009	0.461	0.22	0.825	-0.01	0.488	0.205	0.826	-0.005	0.49	0.199	0.687	-0.134	0.929	0.006	0.749	-0.069	0.748	0.041	0.691	-0.111	0.865	0.015	0.688	-0.122	0.883	0.011	0.836	0.824	-0.006
ENSG00000166908.18_1	ENSG00000166908.18	PIP4K2C	chr12	+	ENSG00000166908.18:s:57599065-57599211	ENSG00000166908.18_1_CE_1	False	False	57599065-57599211	C2	57600324-57600437	C1_C2	57599211-57600324	39	False	True	True	0.198	0.236	0.026	0.552	0.155	0.277	0.06	0.757	0.047	0.288	0.077	0.91	0.014	0.323	0.122	0.982	0.002	0.395	0.19	1	0	0.383	0.176	0.998	0	0.388	0.178	0.998	0	0.188	0.203	0.012
ENSG00000166908.18_1	ENSG00000166908.18	PIP4K2C	chr12	+	ENSG00000166908.18:s:57599065-57599211	ENSG00000166908.18_1_CE_1	False	False	57599065-57599211	A	57599400-57599438	C1_A	57599211-57599400	39	False	True	True	0.802	0.764	-0.026	0.552	0.155	0.723	-0.06	0.757	0.047	0.712	-0.077	0.91	0.014	0.677	-0.122	0.982	0.002	0.605	-0.19	1	0	0.617	-0.176	0.998	0	0.612	-0.178	0.998	0	0.812	0.797	-0.012
ENSG00000166908.18_1	ENSG00000166908.18	PIP4K2C	chr12	+	ENSG00000166908.18:t:57600324-57600437	ENSG00000166908.18_1_CE_1	False	False	57600324-57600437	C1	57599065-57599211	C2_C1	57599211-57600324	39	False	True	True	0.203	0.235	0.025	0.568	0.151	0.249	0.032	0.625	0.111	0.296	0.088	0.908	0.013	0.32	0.109	0.956	0.005	0.397	0.189	1	0	0.388	0.185	0.998	0	0.384	0.175	0.998	0	0.182	0.21	0.017
ENSG00000166908.18_1	ENSG00000166908.18	PIP4K2C	chr12	+	ENSG00000166908.18:t:57600324-57600437	ENSG00000166908.18_1_CE_1	False	False	57600324-57600437	A	57599400-57599438	C2_A	57599438-57600324	39	False	True	True	0.797	0.765	-0.025	0.568	0.151	0.751	-0.032	0.625	0.111	0.704	-0.088	0.908	0.013	0.68	-0.109	0.956	0.005	0.603	-0.189	1	0	0.612	-0.185	0.998	0	0.616	-0.175	0.998	0	0.818	0.79	-0.017
ENSG00000135506.16_3	ENSG00000135506.16	OS9	chr12	+	ENSG00000135506.16:s:57718993-57719182	ENSG00000135506.16_3_CE_1	False	False	57718993-57719182	C2	57720406-57720518	C1_C2	57719182-57720406	165	False	True	True	0.65	0.575	-0.058	0.794	0.037	0.556	-0.082	0.849	0.019	0.538	-0.103	0.956	0.004	0.496	-0.152	0.991	0.001	0.411	-0.24	1	0	0.275	-0.381	1	0	0.278	-0.373	1	0	0.669	0.682	0.006
ENSG00000135506.16_3	ENSG00000135506.16	OS9	chr12	+	ENSG00000135506.16:s:57718993-57719182	ENSG00000135506.16_3_CE_1	False	False	57718993-57719182	A	57720099-57720263	C1_A	57719182-57720099	165	False	True	True	0.342	0.419	0.059	0.801	0.035	0.437	0.081	0.834	0.021	0.454	0.103	0.954	0.005	0.498	0.152	0.988	0.001	0.581	0.239	1	0	0.718	0.378	1	0	0.708	0.367	1	0	0.314	0.299	-0.014
ENSG00000135506.16_3	ENSG00000135506.16	OS9	chr12	+	ENSG00000135506.16:t:57720406-57720518	ENSG00000135506.16_3_CE_1	False	False	57720406-57720518	C1	57718993-57719182	C2_C1	57719182-57720406	165	False	True	True	0.516	0.451	-0.052	0.753	0.053	0.417	-0.082	0.903	0.014	0.393	-0.113	0.979	0.002	0.367	-0.134	0.998	0	0.285	-0.222	1	0	0.229	-0.283	1	0	0.218	-0.294	1	0	0.57	0.586	0.01
ENSG00000135506.16_3	ENSG00000135506.16	OS9	chr12	+	ENSG00000135506.16:t:57720406-57720518	ENSG00000135506.16_3_CE_1	False	False	57720406-57720518	A	57720099-57720263	C2_A	57720263-57720406	165	False	True	True	0.484	0.549	0.052	0.753	0.053	0.583	0.082	0.903	0.014	0.607	0.113	0.979	0.002	0.633	0.134	0.998	0	0.715	0.222	1	0	0.771	0.283	1	0	0.782	0.294	1	0	0.43	0.414	-0.01
ENSG00000100151.16_3	ENSG00000100151.16	PICK1	chr22	+	ENSG00000100151.16:s:38069033-38069122	ENSG00000100151.16_3_CE_1	False	True	38069033-38069122	C2	38071682-38072007	C1_C2	38069122-38071682	54	False	True	True	0.134	0.048	-0.058	0.767	0.045	0.106	-0.014	0.462	0.226	0.086	-0.031	0.578	0.123	0.062	-0.051	0.706	0.065	0.049	-0.07	0.806	0.034	0.06	-0.052	0.724	0.063	0.005	-0.102	0.985	0.002	0.086	0.109	0.014
ENSG00000100151.16_3	ENSG00000100151.16	PICK1	chr22	+	ENSG00000100151.16:s:38069033-38069122	ENSG00000100151.16_3_CE_1	False	False	38069033-38069122	A	38070838-38070891	C1_A	38069122-38070838	54	False	True	True	0.866	0.952	0.058	0.767	0.045	0.894	0.014	0.462	0.226	0.914	0.031	0.578	0.123	0.938	0.051	0.706	0.065	0.951	0.07	0.806	0.034	0.94	0.052	0.724	0.063	0.995	0.102	0.985	0.002	0.914	0.891	-0.014
ENSG00000100151.16_3	ENSG00000100151.16	PICK1	chr22	+	ENSG00000100151.16:t:38071682-38072007	ENSG00000100151.16_3_CE_1	False	True	38071682-38072007	C1	38069033-38069122	C2_C1	38069122-38071682	54	False	True	True	0.158	0.063	-0.075	0.814	0.028	0.148	-0.007	0.484	0.205	0.096	-0.044	0.637	0.082	0.073	-0.069	0.761	0.04	0.055	-0.093	0.87	0.017	0.077	-0.062	0.744	0.049	0.005	-0.134	0.994	0.001	0.108	0.146	0.021
ENSG00000100151.16_3	ENSG00000100151.16	PICK1	chr22	+	ENSG00000100151.16:t:38071682-38072007	ENSG00000100151.16_3_CE_1	False	False	38071682-38072007	A	38070838-38070891	C2_A	38070891-38071682	54	False	True	True	0.842	0.937	0.075	0.814	0.028	0.852	0.007	0.484	0.205	0.904	0.044	0.637	0.082	0.927	0.069	0.761	0.04	0.945	0.093	0.87	0.017	0.923	0.062	0.744	0.049	0.995	0.134	0.994	0.001	0.892	0.854	-0.021
ENSG00000100211.11_3	ENSG00000100211.11	CBY1	chr22	+	ENSG00000100211.11:s:38670767-38670989	ENSG00000100211.11_3_CE_1	False	True	38670767-38670989	C2	38673159-38673850	C1_C2	38670989-38673159	119	False	False	False	0.015	0.004	0	0.22	0.779	0.018	0	0.221	0.777	0.005	0	0.22	0.779	0.005	0	0.22	0.779	0.009	0	0.22	0.778	0.002	0	0.22	0.779	0.003	0	0.22	0.779	0.017	0.017	0
ENSG00000100211.11_3	ENSG00000100211.11	CBY1	chr22	+	ENSG00000100211.11:s:38670767-38670989	ENSG00000100211.11_3_CE_1	False	False	38670767-38670989	A	38671070-38671188	C1_A	38670989-38671070	119	False	False	False	0.985	0.996	0	0.22	0.779	0.982	0	0.221	0.777	0.995	0	0.22	0.779	0.995	0	0.22	0.779	0.991	0	0.22	0.778	0.998	0	0.22	0.779	0.997	0	0.22	0.779	0.983	0.983	0
ENSG00000100211.11_3	ENSG00000100211.11	CBY1	chr22	+	ENSG00000100211.11:t:38673159-38673850	ENSG00000100211.11_3_CE_1	False	True	38673159-38673850	C1	38670767-38670989	C2_C1	38670989-38673159	119	False	False	True	0.028	0.007	-0.002	0.253	0.653	0.025	-0.001	0.264	0.618	0.007	-0.002	0.254	0.654	0.008	-0.002	0.254	0.653	0.021	-0.001	0.263	0.628	0.005	-0.002	0.257	0.654	0.005	-0.002	0.257	0.654	0.018	0.016	0
ENSG00000100211.11_3	ENSG00000100211.11	CBY1	chr22	+	ENSG00000100211.11:t:38673159-38673850	ENSG00000100211.11_3_CE_1	False	False	38673159-38673850	A	38671070-38671188	C2_A	38671188-38673159	119	False	False	True	0.972	0.993	0.002	0.253	0.653	0.975	0.001	0.264	0.618	0.993	0.002	0.254	0.654	0.992	0.002	0.254	0.653	0.979	0.001	0.263	0.628	0.995	0.002	0.257	0.654	0.995	0.002	0.257	0.654	0.982	0.984	0
ENSG00000169764.16_1	ENSG00000169764.16	UGP2	chr2	+	ENSG00000169764.16:s:63840952-63841232	ENSG00000169764.16_1_CE_1	True	False	63840952-63841232	C2	63856306-63856433	C1_C2	63841232-63856306	61	False	True	True	0.773	0.76	-0.013	0.469	0.239	0.726	-0.036	0.634	0.103	0.658	-0.114	0.96	0.004	0.597	-0.176	0.998	0	0.459	-0.318	1	0	0.377	-0.405	1	0	0.372	-0.415	1	0	0.778	0.829	0.028
ENSG00000169764.16_1	ENSG00000169764.16	UGP2	chr2	+	ENSG00000169764.16:s:63840952-63841232	ENSG00000169764.16_1_CE_1	True	False	63840952-63841232	A	63842539-63842599	C1_A	63841232-63842539	61	False	True	True	0.14	0.185	0.035	0.649	0.103	0.186	0.036	0.66	0.099	0.259	0.116	0.989	0.001	0.33	0.19	1	0	0.488	0.351	1	0	0.569	0.432	1	0	0.573	0.445	1	0	0.122	0.113	-0.007
ENSG00000169764.16_1	ENSG00000169764.16	UGP2	chr2	+	ENSG00000169764.16:t:63855909-63856433	ENSG00000169764.16_1_CE_1	True	False	63856306-63856433	C1	63840952-63841232	C2_C1	63841232-63856306	61	False	True	True	0.863	0.89	0.012	0.41	0.309	0.855	-0.004	0.404	0.328	0.825	-0.028	0.59	0.136	0.804	-0.046	0.724	0.068	0.749	-0.106	0.976	0.003	0.651	-0.21	1	0	0.64	-0.22	1	0	0.867	0.854	-0.005
ENSG00000169764.16_1	ENSG00000169764.16	UGP2	chr2	+	ENSG00000169764.16:t:63855909-63856433	ENSG00000169764.16_1_CE_1	True	False	63856306-63856433	A	63842539-63842599	C2_A	63842599-63856306	61	False	True	True	0.065	0.054	-0.008	0.385	0.36	0.057	-0.004	0.339	0.439	0.129	0.048	0.824	0.042	0.114	0.034	0.668	0.106	0.19	0.118	0.999	0	0.309	0.245	1	0	0.327	0.256	1	0	0.053	0.067	0.007
ENSG00000005100.13_1	ENSG00000005100.13	DHX33	chr17	-	ENSG00000005100.13:s:5468571-5468982	ENSG00000005100.13_1_CE_1	False	False	5468571-5468982	C2	5462319-5462546	C1_C2	5462546-5468571	161	False	True	True																														0.053	0.154	0.067
ENSG00000005100.13_1	ENSG00000005100.13	DHX33	chr17	-	ENSG00000005100.13:s:5468571-5468982	ENSG00000005100.13_1_CE_1	False	False	5468571-5468982	A	5463529-5463689	C1_A	5463689-5468571	161	False	True	True																														0.941	0.841	-0.066
ENSG00000005100.13_1	ENSG00000005100.13	DHX33	chr17	-	ENSG00000005100.13:t:5462319-5462546	ENSG00000005100.13_1_CE_1	False	False	5462319-5462546	C1	5468571-5468982	C2_C1	5462546-5468571	161	False	True	False	0.131	0.221	0.053	0.665	0.056	0.138	0.005	0.524	0.155	0.149	0.012	0.521	0.148	0.097	-0.015	0.521	0.164	0.14	0.004	0.507	0.184	0.097	-0.025	0.599	0.109	0.088	-0.018	0.583	0.125	0.026	0.07	0.024
ENSG00000005100.13_1	ENSG00000005100.13	DHX33	chr17	-	ENSG00000005100.13:t:5462319-5462546	ENSG00000005100.13_1_CE_1	False	False	5462319-5462546	A	5463529-5463689	C2_A	5462546-5463529	161	False	True	False	0.869	0.779	-0.053	0.665	0.056	0.862	-0.005	0.524	0.155	0.851	-0.012	0.521	0.148	0.903	0.015	0.521	0.164	0.86	-0.004	0.507	0.184	0.903	0.025	0.599	0.109	0.912	0.018	0.583	0.125	0.974	0.93	-0.024
ENSG00000147854.17_4	ENSG00000147854.17	UHRF2	chr9	+	ENSG00000147854.17:s:6486821-6486925	ENSG00000147854.17_4_CE_1	False	False	6486821-6486925	C2	6493826-6493932	C1_C2	6486925-6493826	99	False	False	False	0.945	0.939	-0.002	0.38	0.362	0.951	0.003	0.428	0.299	0.928	-0.006	0.442	0.274	0.94	-0.005	0.423	0.303	0.896	-0.032	0.601	0.127	0.926	-0.009	0.456	0.266	0.849	-0.069	0.771	0.041	0.963	0.987	0.004
ENSG00000147854.17_4	ENSG00000147854.17	UHRF2	chr9	+	ENSG00000147854.17:s:6486821-6486925	ENSG00000147854.17_4_CE_1	False	False	6486821-6486925	A	6492303-6492401	C1_A	6486925-6492303	99	False	False	False	0.055	0.061	0.002	0.38	0.362	0.049	-0.003	0.428	0.299	0.072	0.006	0.442	0.274	0.06	0.005	0.423	0.303	0.104	0.032	0.601	0.127	0.074	0.009	0.456	0.266	0.151	0.069	0.771	0.041	0.037	0.013	-0.004
ENSG00000147854.17_4	ENSG00000147854.17	UHRF2	chr9	+	ENSG00000147854.17:t:6493826-6493932	ENSG00000147854.17_4_CE_1	False	False	6493826-6493932	C1	6486821-6486925	C2_C1	6486925-6493826	99	False	False	True	0.98	0.901	-0.054	0.826	0.037	0.916	-0.041	0.735	0.07	0.937	-0.021	0.514	0.205	0.889	-0.066	0.854	0.027	0.885	-0.071	0.891	0.019	0.862	-0.101	0.945	0.007	0.848	-0.112	0.959	0.005	0.944	0.891	-0.031
ENSG00000147854.17_4	ENSG00000147854.17	UHRF2	chr9	+	ENSG00000147854.17:t:6493826-6493932	ENSG00000147854.17_4_CE_1	False	False	6493826-6493932	A	6492303-6492401	C2_A	6492401-6493826	99	False	False	True	0.02	0.099	0.054	0.826	0.037	0.084	0.041	0.735	0.07	0.063	0.021	0.514	0.205	0.111	0.066	0.854	0.027	0.115	0.071	0.891	0.019	0.138	0.101	0.945	0.007	0.152	0.112	0.959	0.005	0.056	0.109	0.031
ENSG00000167842.16_1	ENSG00000167842.16	MIS12	chr17	+	ENSG00000167842.16:s:5486566-5486684	ENSG00000167842.16_1_CE_2	True	False	5486566-5486684	C2	5488823-5490814	C1_C2	5486684-5488823	394	False	True	False	0.344	0.413	0.051	0.686	0.063	0.359	0.016	0.542	0.148	0.372	0.018	0.533	0.157	0.434	0.073	0.741	0.039	0.34	0.006	0.517	0.177	0.484	0.124	0.881	0.011	0.361	0.017	0.571	0.124	0.31	0.295	-0.01
ENSG00000167842.16_1	ENSG00000167842.16	MIS12	chr17	+	ENSG00000167842.16:s:5486566-5486684	ENSG00000167842.16_1_CE_2	True	False	5486566-5486684	A	5488196-5488589	C1_A	5486684-5488196	394	False	True	True	0.6	0.511	-0.073	0.763	0.034	0.565	-0.022	0.569	0.13	0.528	-0.05	0.661	0.069	0.483	-0.094	0.814	0.022	0.611	0.002	0.521	0.173	0.429	-0.154	0.94	0.004	0.557	-0.036	0.625	0.083	0.619	0.632	0.005
ENSG00000167842.16_1	ENSG00000167842.16	MIS12	chr17	+	ENSG00000167842.16:t:5488823-5490814	ENSG00000167842.16_1_CE_2	True	False	5488823-5490814	C1	5486566-5486684	C2_C1	5486684-5488823	394	False	True	True	0.342	0.391	0.027	0.563	0.134	0.383	0.026	0.563	0.132	0.353	0.013	0.507	0.175	0.429	0.063	0.709	0.05	0.413	0.047	0.668	0.074	0.577	0.223	0.98	0.001	0.439	0.077	0.744	0.037	0.268	0.214	-0.033
ENSG00000167842.16_1	ENSG00000167842.16	MIS12	chr17	+	ENSG00000167842.16:t:5488823-5490814	ENSG00000167842.16_1_CE_2	True	False	5488823-5490814	A	5488196-5488589	C2_A	5488589-5488823	394	False	True	True	0.657	0.608	-0.027	0.563	0.134	0.615	-0.026	0.563	0.132	0.645	-0.013	0.507	0.174	0.57	-0.063	0.71	0.049	0.586	-0.048	0.668	0.074	0.421	-0.224	0.981	0.001	0.558	-0.078	0.748	0.036	0.731	0.785	0.033
ENSG00000181523.13_2	ENSG00000181523.13	SGSH	chr17	-	ENSG00000181523.13:s:80214166-80214328	ENSG00000181523.13_2_CE_1	False	True	80214172-80214328	C2	80212071-80212274	C1_C2	80212274-80214172	82	False	True	True	0.042	0.09	0.03	0.584	0.136	0.068	0.015	0.471	0.24	0.079	0.02	0.523	0.193	0.106	0.045	0.681	0.079	0.177	0.118	0.94	0.006	0.087	0.032	0.61	0.124	0.076	0.016	0.5	0.222	0.063	0.055	-0.002
ENSG00000181523.13_2	ENSG00000181523.13	SGSH	chr17	-	ENSG00000181523.13:s:80214166-80214328	ENSG00000181523.13_2_CE_1	False	False	80214172-80214328	A	80213804-80213885	C1_A	80213885-80214172	82	False	True	True	0.958	0.91	-0.03	0.584	0.136	0.932	-0.015	0.471	0.24	0.921	-0.02	0.523	0.193	0.894	-0.045	0.681	0.079	0.823	-0.118	0.94	0.006	0.913	-0.032	0.61	0.124	0.924	-0.016	0.5	0.222	0.937	0.945	0.002
ENSG00000181523.13_2	ENSG00000181523.13	SGSH	chr17	-	ENSG00000181523.13:t:80212071-80212274	ENSG00000181523.13_2_CE_1	False	True	80212071-80212274	C1	80214172-80214328	C2_C1	80212274-80214172	82	False	True	True	0.051	0.128	0.045	0.67	0.078	0.099	0.025	0.545	0.157	0.103	0.028	0.571	0.139	0.143	0.064	0.759	0.043	0.249	0.167	0.966	0.002	0.127	0.047	0.671	0.078	0.102	0.024	0.545	0.16	0.106	0.097	0.003
ENSG00000181523.13_2	ENSG00000181523.13	SGSH	chr17	-	ENSG00000181523.13:t:80212071-80212274	ENSG00000181523.13_2_CE_1	False	False	80212071-80212274	A	80213804-80213885	C2_A	80212274-80213804	82	False	True	True	0.949	0.872	-0.045	0.67	0.078	0.901	-0.025	0.545	0.157	0.897	-0.028	0.571	0.139	0.857	-0.064	0.759	0.043	0.751	-0.167	0.966	0.002	0.873	-0.047	0.671	0.078	0.898	-0.024	0.545	0.16	0.894	0.903	-0.003
ENSG00000124608.5_2	ENSG00000124608.5	AARS2	chr6	-	ENSG00000124608.5:s:44306923-44307031	ENSG00000124608.5_2_CE_1	False	True	44306923-44307031	C2	44306280-44306391	C1_C2	44306391-44306923	39	False	True	False	0.064	0.08	0.011	0.494	0.204	0.056	-0.004	0.42	0.303	0.105	0.027	0.557	0.144	0.106	0.027	0.559	0.146	0.1	0.023	0.534	0.166	0.137	0.05	0.676	0.074	0.177	0.101	0.877	0.016	0.103	0.082	-0.01
ENSG00000124608.5_2	ENSG00000124608.5	AARS2	chr6	-	ENSG00000124608.5:s:44306923-44307031	ENSG00000124608.5_2_CE_1	False	False	44306923-44307031	A	44306494-44306532	C1_A	44306532-44306923	39	False	True	False	0.936	0.92	-0.011	0.494	0.204	0.944	0.004	0.42	0.303	0.895	-0.027	0.557	0.144	0.894	-0.027	0.559	0.146	0.9	-0.023	0.534	0.166	0.863	-0.05	0.676	0.074	0.823	-0.101	0.877	0.016	0.897	0.918	0.01
ENSG00000124608.5_2	ENSG00000124608.5	AARS2	chr6	-	ENSG00000124608.5:t:44306280-44306391	ENSG00000124608.5_2_CE_1	False	True	44306280-44306391	C1	44306923-44307031	C2_C1	44306391-44306923	39	False	True	True	0.073	0.117	0.022	0.582	0.128	0.071	-0.004	0.45	0.255	0.129	0.028	0.578	0.129	0.137	0.042	0.637	0.085	0.115	0.029	0.58	0.129	0.163	0.064	0.708	0.052	0.236	0.138	0.917	0.007	0.164	0.094	-0.04
ENSG00000124608.5_2	ENSG00000124608.5	AARS2	chr6	-	ENSG00000124608.5:t:44306280-44306391	ENSG00000124608.5_2_CE_1	False	False	44306280-44306391	A	44306494-44306532	C2_A	44306391-44306494	39	False	True	True	0.927	0.883	-0.022	0.582	0.128	0.929	0.004	0.45	0.255	0.871	-0.028	0.578	0.129	0.863	-0.042	0.637	0.085	0.885	-0.029	0.58	0.129	0.837	-0.064	0.708	0.052	0.764	-0.138	0.917	0.007	0.836	0.906	0.04
ENSG00000214087.9_1	ENSG00000214087.9	ARL16	chr17	-	ENSG00000214087.9:s:81682685-81683126	ENSG00000214087.9_1_CE_1	True	False	81683013-81683126	C2	81682034-81682149	C1_C2	81682149-81683013	185	False	False	False	0.274	0.339	0.033	0.584	0.108	0.374	0.056	0.679	0.059	0.274	-0.005	0.464	0.232	0.268	0	0.535	0.15	0.407	0.103	0.873	0.014	0.373	0.065	0.708	0.05	0.288	0.008	0.591	0.111	0.277	0.293	0.007
ENSG00000214087.9_1	ENSG00000214087.9	ARL16	chr17	-	ENSG00000214087.9:s:81682685-81683126	ENSG00000214087.9_1_CE_1	True	False	81683013-81683126	A	81682491-81682675	C1_A	81682675-81683013	185	False	False	False	0.726	0.661	-0.033	0.584	0.108	0.626	-0.056	0.679	0.059	0.726	0.005	0.464	0.232	0.732	0	0.535	0.15	0.593	-0.103	0.873	0.014	0.627	-0.065	0.708	0.05	0.712	-0.008	0.591	0.111	0.723	0.707	-0.007
ENSG00000214087.9_1	ENSG00000214087.9	ARL16	chr17	-	ENSG00000214087.9:t:81682034-81682149	ENSG00000214087.9_1_CE_1	True	False	81682034-81682149	C1	81683013-81683126	C2_C1	81682149-81683013	185	False	False	True	0.601	0.514	-0.045	0.648	0.06	0.645	0.031	0.603	0.073	0.569	-0.016	0.562	0.119	0.541	-0.027	0.614	0.082	0.699	0.051	0.656	0.061	0.815	0.157	0.886	0.007	0.651	0.031	0.669	0.05	0.596	0.565	-0.026
ENSG00000214087.9_1	ENSG00000214087.9	ARL16	chr17	-	ENSG00000214087.9:t:81682034-81682149	ENSG00000214087.9_1_CE_1	True	False	81682034-81682149	A	81682491-81682675	C2_A	81682149-81682491	185	False	False	True	0.281	0.41	0.071	0.707	0.035	0.291	-0.004	0.563	0.112	0.279	-0.01	0.546	0.134	0.342	0.029	0.606	0.089	0.242	-0.022	0.572	0.119	0.162	-0.087	0.75	0.03	0.266	-0.003	0.653	0.059	0.369	0.411	0.035
ENSG00000185359.14_2	ENSG00000185359.14	HGS	chr17	+	ENSG00000185359.14:s:81688704-81688827	ENSG00000185359.14_2_CE_1	False	False	81688704-81688827	C2	81690674-81690742	C1_C2	81688827-81690674	53	False	True	True	0.017	0.022	0	0.221	0.777	0.015	0	0.22	0.78	0.037	0.001	0.242	0.696	0.029	0	0.223	0.767	0.035	0.002	0.254	0.658	0.041	0.012	0.396	0.365	0.084	0.055	0.925	0.018	0.03	0.042	0.007
ENSG00000185359.14_2	ENSG00000185359.14	HGS	chr17	+	ENSG00000185359.14:s:81688704-81688827	ENSG00000185359.14_2_CE_1	False	False	81688704-81688827	A	81690182-81690234	C1_A	81688827-81690182	53	False	True	True	0.983	0.977	0	0.221	0.777	0.983	0	0.22	0.78	0.96	-0.003	0.26	0.634	0.97	0	0.227	0.751	0.963	-0.003	0.27	0.607	0.958	-0.013	0.412	0.342	0.914	-0.056	0.934	0.015	0.968	0.957	-0.007
ENSG00000185359.14_2	ENSG00000185359.14	HGS	chr17	+	ENSG00000185359.14:t:81690610-81690742	ENSG00000185359.14_2_CE_1	False	False	81690674-81690742	C1	81688704-81688827	C2_C1	81688827-81690674	53	False	True	True	0.032	0.039	0.002	0.293	0.54	0.027	-0.001	0.254	0.653	0.069	0.031	0.685	0.105	0.051	0.009	0.391	0.358	0.061	0.023	0.572	0.173	0.078	0.037	0.685	0.095	0.132	0.094	0.95	0.007	0.05	0.062	0.01
ENSG00000185359.14_2	ENSG00000185359.14	HGS	chr17	+	ENSG00000185359.14:t:81690610-81690742	ENSG00000185359.14_2_CE_1	False	False	81690674-81690742	A	81690182-81690234	C2_A	81690234-81690674	53	False	True	True	0.967	0.96	-0.002	0.302	0.516	0.971	0.001	0.261	0.63	0.929	-0.031	0.684	0.105	0.948	-0.01	0.405	0.34	0.938	-0.024	0.578	0.168	0.919	-0.038	0.69	0.092	0.865	-0.095	0.95	0.007	0.949	0.937	-0.009
ENSG00000112796.10_1	ENSG00000112796.10	ENPP5	chr6	-	ENSG00000112796.10:s:46170808-46170980	ENSG00000112796.10_1_CE_1	False	False	46170808-46170980	C2	46167434-46168297	C1_C2	46168297-46170808	62	False	True	True	0.692	0.75	0.021	0.597	0.082	0.602	-0.049	0.668	0.045	0.558	-0.096	0.738	0.021	0.683	-0.014	0.577	0.109	0.511	-0.131	0.812	0.012	0.288	-0.398	0.994	0	0.417	-0.228	0.918	0.003	0.596	0.593	-0.002
ENSG00000112796.10_1	ENSG00000112796.10	ENPP5	chr6	-	ENSG00000112796.10:s:46170808-46170980	ENSG00000112796.10_1_CE_1	False	False	46170808-46170980	A	46170053-46170114	C1_A	46170114-46170808	62	False	True	True	0.308	0.25	-0.021	0.597	0.082	0.398	0.049	0.668	0.045	0.442	0.096	0.738	0.021	0.317	0.014	0.577	0.109	0.489	0.131	0.812	0.012	0.712	0.398	0.994	0	0.583	0.228	0.918	0.003	0.404	0.407	0.002
ENSG00000112796.10_1	ENSG00000112796.10	ENPP5	chr6	-	ENSG00000112796.10:t:46167434-46168297	ENSG00000112796.10_1_CE_1	False	False	46167434-46168297	C1	46170808-46170980	C2_C1	46168297-46170808	62	False	True	True	0.634	0.687	0.015	0.589	0.092	0.602	-0.038	0.62	0.064					0.562	-0.05	0.643	0.059	0.478	-0.104	0.775	0.019	0.292	-0.311	0.971	0.001	0.569	-0.036	0.646	0.062	0.576	0.597	0.014
ENSG00000112796.10_1	ENSG00000112796.10	ENPP5	chr6	-	ENSG00000112796.10:t:46167434-46168297	ENSG00000112796.10_1_CE_1	False	False	46167434-46168297	A	46170053-46170114	C2_A	46168297-46170053	62	False	True	True	0.366	0.313	-0.015	0.589	0.092	0.398	0.038	0.62	0.064					0.438	0.05	0.643	0.059	0.522	0.104	0.775	0.019	0.708	0.311	0.971	0.001	0.431	0.036	0.646	0.062	0.424	0.403	-0.014
ENSG00000153827.14_2	ENSG00000153827.14	TRIP12	chr2	-	ENSG00000153827.14:s:229879982-229880128	ENSG00000153827.14_2_CE_1	False	False	229879982-229880128	C2	229859376-229859574	C1_C2	229859574-229879982	126	False	True	True	0.372	0.397	0.012	0.536	0.159	0.366	-0.006	0.558	0.146	0.317	-0.05	0.693	0.065	0.334	-0.031	0.596	0.109	0.343	-0.027	0.623	0.106	0.251	-0.12	0.927	0.008	0.236	-0.136	0.964	0.003	0.318	0.368	0.036
ENSG00000153827.14_2	ENSG00000153827.14	TRIP12	chr2	-	ENSG00000153827.14:s:229879982-229880128	ENSG00000153827.14_2_CE_1	False	False	229879982-229880128	A	229860406-229860531	C1_A	229860531-229879982	126	False	True	True	0.626	0.602	-0.01	0.529	0.165	0.633	0.008	0.56	0.143	0.682	0.053	0.705	0.06	0.666	0.033	0.602	0.105	0.656	0.029	0.624	0.104	0.748	0.122	0.931	0.007	0.763	0.139	0.967	0.003	0.681	0.631	-0.036
ENSG00000153827.14_2	ENSG00000153827.14	TRIP12	chr2	-	ENSG00000153827.14:t:229859376-229859574	ENSG00000153827.14_2_CE_1	False	False	229859376-229859574	C1	229879982-229880128	C2_C1	229859574-229879982	126	False	True	True	0.419	0.437	0.01	0.499	0.191	0.465	0.032	0.589	0.118	0.433	0.008	0.476	0.223	0.466	0.033	0.612	0.102	0.439	0.006	0.469	0.235	0.278	-0.12	0.935	0.007	0.272	-0.126	0.909	0.009	0.346	0.426	0.064
ENSG00000153827.14_2	ENSG00000153827.14	TRIP12	chr2	-	ENSG00000153827.14:t:229859376-229859574	ENSG00000153827.14_2_CE_1	False	False	229859376-229859574	A	229860406-229860531	C2_A	229859574-229860406	126	False	True	True	0.581	0.563	-0.01	0.499	0.191	0.535	-0.032	0.589	0.118	0.567	-0.008	0.476	0.223	0.534	-0.033	0.612	0.102	0.561	-0.006	0.469	0.235	0.722	0.12	0.935	0.007	0.728	0.126	0.909	0.009	0.654	0.574	-0.064
ENSG00000139865.16_1	ENSG00000139865.16	TTC6	chr14	+	ENSG00000139865.16:s:37595847-37596008	ENSG00000139865.16_1_CE_1	True	True	37595847-37596008	C2	37622050-37623003	C1_C2	37596008-37622050	80	False	True	False	0.222					0.108	-0.06	0.677	0.045					0.25	0.017	0.601	0.082	0.139	-0.045	0.651	0.054	0.023	-0.143	0.888	0.008	0.409	0.126	0.774	0.014	0.148	0.186	0.023
ENSG00000139865.16_1	ENSG00000139865.16	TTC6	chr14	+	ENSG00000139865.16:s:37595847-37596008	ENSG00000139865.16_1_CE_1	True	False	37595847-37596008	A	37606663-37606742	C1_A	37596008-37606663	80	False	True	False	0.778					0.892	0.06	0.677	0.045					0.75	-0.017	0.601	0.082	0.861	0.045	0.651	0.054	0.977	0.143	0.888	0.008	0.591	-0.126	0.774	0.014	0.852	0.814	-0.023
ENSG00000139865.16_1	ENSG00000139865.16	TTC6	chr14	+	ENSG00000139865.16:t:37622050-37623003	ENSG00000139865.16_1_CE_1	True	True	37622050-37623003	C1	37595847-37596008	C2_C1	37596008-37622050	80	False	True	True	0.253	0.173	-0.035	0.613	0.059	0.094	-0.097	0.735	0.021	0.17	-0.039	0.628	0.058	0.292	0.017	0.622	0.066					0.014	-0.19	0.935	0.003					0.144	0.195	0.027
ENSG00000139865.16_1	ENSG00000139865.16	TTC6	chr14	+	ENSG00000139865.16:t:37622050-37623003	ENSG00000139865.16_1_CE_1	True	False	37622050-37623003	A	37606663-37606742	C2_A	37606742-37622050	80	False	True	True	0.738	0.82	0.035	0.613	0.058	0.899	0.097	0.732	0.021	0.822	0.039	0.627	0.058	0.7	-0.017	0.622	0.066					0.971	0.184	0.914	0.004					0.849	0.799	-0.026
ENSG00000153832.12_1	ENSG00000153832.12	FBXO36	chr2	+	ENSG00000153832.12:s:229922302-229922609	ENSG00000153832.12_1_CE_1	False	False	229922302-229922609	C2	229976241-229976349	C1_C2	229922609-229976241	116	False	False	True	0.83	0.877	0.024	0.563	0.129	0.875	0.024	0.542	0.149	0.867	0.016	0.525	0.162	0.971	0.114	0.928	0.008	0.917	0.061	0.737	0.049	0.889	0.025	0.612	0.105	0.851	0.011	0.57	0.133	0.911	0.926	0.004
ENSG00000153832.12_1	ENSG00000153832.12	FBXO36	chr2	+	ENSG00000153832.12:s:229922302-229922609	ENSG00000153832.12_1_CE_1	False	False	229922302-229922609	A	229932771-229932886	C1_A	229922609-229932771	116	False	False	True	0.17	0.123	-0.024	0.563	0.129	0.125	-0.024	0.542	0.149	0.133	-0.016	0.525	0.162	0.029	-0.114	0.928	0.008	0.083	-0.061	0.737	0.049	0.111	-0.025	0.612	0.105	0.149	-0.011	0.57	0.133	0.089	0.074	-0.004
ENSG00000153832.12_1	ENSG00000153832.12	FBXO36	chr2	+	ENSG00000153832.12:t:229976241-229977174	ENSG00000153832.12_1_CE_1	False	False	229976241-229976349	C1	229922302-229922609	C2_C1	229922609-229976241	116	False	False	False	0.929	0.978	0.027	0.562	0.15	0.931	0.003	0.445	0.259	0.882	-0.024	0.534	0.157	0.813	-0.076	0.768	0.034	0.91	-0.007	0.454	0.25	0.91	-0.012	0.512	0.175	0.888	-0.024	0.54	0.148	0.956	0.94	-0.007
ENSG00000153832.12_1	ENSG00000153832.12	FBXO36	chr2	+	ENSG00000153832.12:t:229976241-229977174	ENSG00000153832.12_1_CE_1	False	False	229976241-229976349	A	229932771-229932886	C2_A	229932886-229976241	116	False	False	False	0.071	0.022	-0.027	0.562	0.15	0.069	-0.003	0.445	0.259	0.118	0.024	0.534	0.157	0.187	0.076	0.768	0.034	0.09	0.007	0.454	0.25	0.09	0.012	0.512	0.175	0.112	0.024	0.54	0.148	0.044	0.06	0.007
ENSG00000150527.18_5	ENSG00000150527.18	MIA2	chr14	+	ENSG00000150527.18:s:39319209-39319291	ENSG00000150527.18_5_CE_1	False	False	39319209-39319291	C2	39326864-39327022	C1_C2	39319291-39326864	129	False	True	True	0.36	0.385	0.014	0.501	0.165	0.367	0.001	0.514	0.169	0.284	-0.057	0.705	0.054	0.281	-0.057	0.724	0.053	0.233	-0.112	0.883	0.012	0.182	-0.16	0.962	0.003	0.222	-0.111	0.856	0.016	0.473	0.524	0.033
ENSG00000150527.18_5	ENSG00000150527.18	MIA2	chr14	+	ENSG00000150527.18:s:39319209-39319291	ENSG00000150527.18_5_CE_1	False	False	39319209-39319291	A	39320928-39321056	C1_A	39319291-39320928	129	False	True	True	0.64	0.615	-0.014	0.501	0.165	0.633	-0.001	0.514	0.169	0.716	0.057	0.705	0.054	0.719	0.057	0.724	0.053	0.767	0.112	0.883	0.012	0.818	0.16	0.962	0.003	0.778	0.111	0.856	0.016	0.527	0.476	-0.033
ENSG00000150527.18_5	ENSG00000150527.18	MIA2	chr14	+	ENSG00000150527.18:t:39326864-39327022	ENSG00000150527.18_5_CE_1	False	False	39326864-39327022	C1	39319209-39319291	C2_C1	39319291-39326864	129	False	True	True	0.277	0.327	0.029	0.574	0.131	0.252	-0.019	0.505	0.182	0.21	-0.049	0.693	0.068	0.233	-0.03	0.596	0.126	0.145	-0.12	0.959	0.004	0.108	-0.164	0.991	0.001	0.135	-0.136	0.969	0.003	0.444	0.4	-0.023
ENSG00000150527.18_5	ENSG00000150527.18	MIA2	chr14	+	ENSG00000150527.18:t:39326864-39327022	ENSG00000150527.18_5_CE_1	False	False	39326864-39327022	A	39320928-39321056	C2_A	39321056-39326864	129	False	True	True	0.723	0.673	-0.029	0.574	0.131	0.748	0.019	0.505	0.182	0.79	0.049	0.693	0.068	0.767	0.03	0.596	0.126	0.855	0.12	0.959	0.004	0.892	0.164	0.991	0.001	0.865	0.136	0.969	0.003	0.556	0.6	0.023
ENSG00000183010.17_1	ENSG00000183010.17	PYCR1	chr17	-	ENSG00000183010.17:s:81934926-81935147	ENSG00000183010.17_1_CE_4	True	False	81934926-81935147	C2	81934326-81934489	C1_C2	81934489-81934926	93	False	True	True	0.245	0.23	-0.009	0.476	0.22	0.217	-0.015	0.474	0.218	0.189	-0.033	0.6	0.119	0.184	-0.043	0.65	0.086	0.157	-0.067	0.797	0.036	0.108	-0.125	0.956	0.005	0.138	-0.081	0.837	0.026	0.116	0.179	0.032
ENSG00000183010.17_1	ENSG00000183010.17	PYCR1	chr17	-	ENSG00000183010.17:s:81934926-81935147	ENSG00000183010.17_1_CE_4	True	False	81934926-81935147	A	81934653-81934745	C1_A	81934745-81934926	93	False	True	True	0.648	0.664	0.004	0.473	0.223	0.717	0.044	0.659	0.082	0.684	0.018	0.535	0.164	0.707	0.05	0.666	0.071	0.757	0.088	0.85	0.021	0.762	0.094	0.851	0.02	0.786	0.122	0.915	0.009	0.835	0.764	-0.05
ENSG00000183010.17_1	ENSG00000183010.17	PYCR1	chr17	-	ENSG00000183010.17:t:81934326-81934489	ENSG00000183010.17_1_CE_4	True	False	81934326-81934489	C1	81934926-81935147	C2_C1	81934489-81934926	93	False	True	True	0.184	0.167	-0.01	0.428	0.279	0.161	-0.015	0.463	0.231	0.128	-0.043	0.701	0.077	0.161	-0.016	0.482	0.223	0.122	-0.049	0.743	0.061	0.067	-0.107	0.962	0.005	0.104	-0.067	0.827	0.033	0.119	0.14	0.01
ENSG00000183010.17_1	ENSG00000183010.17	PYCR1	chr17	-	ENSG00000183010.17:t:81934326-81934489	ENSG00000183010.17_1_CE_4	True	False	81934326-81934489	A	81934653-81934745	C2_A	81934489-81934653	93	False	True	True	0.816	0.833	0.01	0.428	0.279	0.839	0.015	0.463	0.231	0.872	0.043	0.701	0.077	0.839	0.016	0.482	0.223	0.878	0.049	0.743	0.061	0.933	0.107	0.962	0.005	0.896	0.067	0.827	0.033	0.881	0.86	-0.01
ENSG00000169683.8_5	ENSG00000169683.8	LRRC45	chr17	+	ENSG00000169683.8:s:82028741-82029232	ENSG00000169683.8_5_CE_1	False	False	82029019-82029185	C2	82030065-82030238	C1_C2	82029185-82030065	93	False	True	True	0.1	0.168	0.05	0.652	0.065	0.103	0.004	0.448	0.251	0.134	0.026	0.563	0.129	0.215	0.091	0.8	0.023	0.245	0.13	0.903	0.008	0.238	0.111	0.8	0.019	0.248	0.106	0.81	0.02	0.13	0.129	-0.009
ENSG00000169683.8_5	ENSG00000169683.8	LRRC45	chr17	+	ENSG00000169683.8:s:82028741-82029232	ENSG00000169683.8_5_CE_1	False	False	82029019-82029185	A	82029543-82029635	C1_A	82029185-82029543	93	False	True	True	0.9	0.832	-0.05	0.652	0.065	0.897	-0.004	0.448	0.251	0.866	-0.026	0.563	0.129	0.785	-0.091	0.8	0.023	0.755	-0.13	0.903	0.008	0.762	-0.111	0.8	0.019	0.752	-0.106	0.81	0.02	0.87	0.871	0.009
ENSG00000169683.8_5	ENSG00000169683.8	LRRC45	chr17	+	ENSG00000169683.8:t:82030065-82030238	ENSG00000169683.8_5_CE_1	False	False	82030065-82030238	C1	82029019-82029185	C2_C1	82029185-82030065	93	False	True	False	0.068	0.094	0.012	0.468	0.225	0.051	-0.009	0.43	0.282	0.093	0.017	0.496	0.196	0.131	0.041	0.643	0.09	0.18	0.096	0.874	0.016	0.131	0.045	0.639	0.088	0.133	0.043	0.648	0.09	0.13	0.11	-0.009
ENSG00000169683.8_5	ENSG00000169683.8	LRRC45	chr17	+	ENSG00000169683.8:t:82030065-82030238	ENSG00000169683.8_5_CE_1	False	False	82030065-82030238	A	82029543-82029635	C2_A	82029635-82030065	93	False	True	False	0.932	0.906	-0.012	0.468	0.225	0.949	0.009	0.43	0.282	0.907	-0.017	0.496	0.196	0.869	-0.041	0.643	0.09	0.82	-0.096	0.874	0.016	0.869	-0.045	0.639	0.088	0.867	-0.043	0.648	0.09	0.87	0.89	0.009
ENSG00000141562.19_3	ENSG00000141562.19	NARF	chr17	+	ENSG00000141562.19:s:82478800-82479206	ENSG00000141562.19_3_CE_1	True	False	82478800-82478918	C2	82481082-82481211	C1_C2	82478918-82481082	138	False	True	True	0.985	0.966	-0.004	0.281	0.567	0.949	-0.013	0.398	0.325	0.958	-0.011	0.383	0.355	0.928	-0.034	0.642	0.112	0.931	-0.026	0.571	0.162	0.851	-0.117	0.971	0.003	0.769	-0.183	0.975	0.001	0.938	0.966	0.011
ENSG00000141562.19_3	ENSG00000141562.19	NARF	chr17	+	ENSG00000141562.19:s:82478800-82479206	ENSG00000141562.19_3_CE_1	True	False	82478800-82478918	A	82480407-82480544	C1_A	82478918-82480407	138	False	True	True	0.002	0.025	0.002	0.244	0.684	0.027	0.003	0.262	0.62	0.024	0.003	0.259	0.636	0.06	0.022	0.511	0.203	0.066	0.025	0.557	0.172	0.119	0.093	0.931	0.01	0.184	0.134	0.933	0.006	0.025	0.02	0
ENSG00000141562.19_3	ENSG00000141562.19	NARF	chr17	+	ENSG00000141562.19:t:82480999-82481218	ENSG00000141562.19_3_CE_1	True	False	82481082-82481211	C1	82478800-82478918	C2_C1	82478918-82481082	138	False	True	True	0.982	0.974	-0.001	0.252	0.655	0.959	-0.006	0.321	0.466	0.944	-0.019	0.479	0.228	0.935	-0.023	0.528	0.189	0.922	-0.043	0.714	0.075	0.873	-0.081	0.891	0.017	0.794	-0.154	0.964	0.003	0.971	0.97	-0.001
ENSG00000141562.19_3	ENSG00000141562.19	NARF	chr17	+	ENSG00000141562.19:t:82480999-82481218	ENSG00000141562.19_3_CE_1	True	False	82481082-82481211	A	82480407-82480544	C2_A	82480544-82481082	138	False	True	True	0.018	0.026	0.001	0.252	0.655	0.041	0.006	0.321	0.466	0.056	0.019	0.479	0.228	0.065	0.023	0.528	0.189	0.078	0.043	0.714	0.075	0.127	0.081	0.891	0.017	0.206	0.154	0.964	0.003	0.029	0.03	0.001
ENSG00000112210.12_2	ENSG00000112210.12	RAB23	chr6	-	ENSG00000112210.12:s:57196450-57196606	ENSG00000112210.12_2_CE_1	False	True	57196450-57196606	C2	57193842-57193934	C1_C2	57193934-57196450	83	False	True	False	0.092	0.067	-0.014	0.457	0.246	0.058	-0.017	0.48	0.22	0.035	-0.046	0.73	0.067	0.066	-0.018	0.48	0.221	0.063	-0.016	0.47	0.23	0.022	-0.053	0.827	0.04	0.017	-0.058	0.872	0.028	0.025	0.049	0.009
ENSG00000112210.12_2	ENSG00000112210.12	RAB23	chr6	-	ENSG00000112210.12:s:57196450-57196606	ENSG00000112210.12_2_CE_1	False	False	57196450-57196606	A	57194770-57194852	C1_A	57194852-57196450	83	False	True	False	0.908	0.933	0.014	0.457	0.246	0.942	0.017	0.48	0.22	0.965	0.046	0.73	0.067	0.934	0.018	0.48	0.221	0.937	0.016	0.47	0.23	0.978	0.053	0.827	0.04	0.983	0.058	0.872	0.028	0.975	0.951	-0.009
ENSG00000112210.12_2	ENSG00000112210.12	RAB23	chr6	-	ENSG00000112210.12:t:57193842-57193934	ENSG00000112210.12_2_CE_1	False	True	57193842-57193934	C1	57196450-57196606	C2_C1	57193934-57196450	83	False	True	True	0.158	0.142	-0.009	0.526	0.159	0.1	-0.034	0.583	0.108	0.061	-0.079	0.803	0.028	0.091	-0.046	0.662	0.075	0.121	-0.022	0.552	0.137	0.031	-0.112	0.944	0.007	0.026	-0.115	0.942	0.006	0.053	0.08	0.012
ENSG00000112210.12_2	ENSG00000112210.12	RAB23	chr6	-	ENSG00000112210.12:t:57193842-57193934	ENSG00000112210.12_2_CE_1	False	False	57193842-57193934	A	57194770-57194852	C2_A	57193934-57194770	83	False	True	True	0.842	0.858	0.009	0.526	0.159	0.9	0.034	0.583	0.108	0.939	0.079	0.803	0.028	0.909	0.046	0.662	0.075	0.879	0.022	0.552	0.137	0.969	0.112	0.944	0.007	0.974	0.115	0.942	0.006	0.947	0.92	-0.012
ENSG00000085978.22_3	ENSG00000085978.22	ATG16L1	chr2	+	ENSG00000085978.22:s:233272966-233273052	ENSG00000085978.22_3_CE_1	False	False	233272966-233273052	C2	233274676-233274778	C1_C2	233273052-233274676	57	False	True	True	0.646	0.709	0.043	0.622	0.077	0.68	0.026	0.575	0.115	0.73	0.061	0.692	0.051	0.7	0.036	0.593	0.101	0.666	0.014	0.532	0.16	0.736	0.076	0.727	0.039	0.842	0.183	0.961	0.002	0.672	0.733	0.037
ENSG00000085978.22_3	ENSG00000085978.22	ATG16L1	chr2	+	ENSG00000085978.22:s:233272966-233273052	ENSG00000085978.22_3_CE_1	False	False	233272966-233273052	A	233273721-233273777	C1_A	233273052-233273721	57	False	True	True	0.354	0.291	-0.043	0.622	0.077	0.32	-0.026	0.575	0.115	0.27	-0.061	0.692	0.051	0.3	-0.036	0.593	0.101	0.334	-0.014	0.532	0.16	0.264	-0.076	0.727	0.039	0.158	-0.183	0.961	0.002	0.328	0.267	-0.037
ENSG00000085978.22_3	ENSG00000085978.22	ATG16L1	chr2	+	ENSG00000085978.22:t:233274304-233274778	ENSG00000085978.22_3_CE_1	False	False	233274676-233274778	C1	233272966-233273052	C2_C1	233273052-233274676	57	False	True	True	0.712	0.753	0.023	0.547	0.139	0.778	0.042	0.624	0.084	0.805	0.062	0.717	0.049	0.794	0.053	0.684	0.064	0.787	0.045	0.645	0.08	0.702	-0.013	0.557	0.138	0.885	0.147	0.912	0.007	0.756	0.808	0.028
ENSG00000085978.22_3	ENSG00000085978.22	ATG16L1	chr2	+	ENSG00000085978.22:t:233274304-233274778	ENSG00000085978.22_3_CE_1	False	False	233274676-233274778	A	233273721-233273777	C2_A	233273777-233274676	57	False	True	True	0.286	0.242	-0.026	0.56	0.129	0.22	-0.042	0.625	0.084	0.193	-0.062	0.719	0.049	0.204	-0.053	0.684	0.064	0.21	-0.046	0.647	0.079	0.295	0.012	0.556	0.139	0.111	-0.148	0.915	0.007	0.241	0.19	-0.028
ENSG00000115648.14_3	ENSG00000115648.14	MLPH	chr2	+	ENSG00000115648.14:s:237518029-237518648	ENSG00000115648.14_3_CE_1	False	False	237518029-237518648	C2	237525601-237525805	C1_C2	237518648-237525601	120	False	True	True	0.175	0.212	0.03	0.658	0.111	0.213	0.027	0.627	0.133	0.213	0.035	0.657	0.104	0.241	0.052	0.805	0.044	0.277	0.099	0.99	0.001	0.184	0.007	0.371	0.396	0.234	0.048	0.772	0.058	0.178	0.162	-0.009
ENSG00000115648.14_3	ENSG00000115648.14	MLPH	chr2	+	ENSG00000115648.14:s:237518029-237518648	ENSG00000115648.14_3_CE_1	False	False	237518029-237518648	A	237519910-237520029	C1_A	237518648-237519910	120	False	True	True	0.825	0.788	-0.03	0.658	0.111	0.787	-0.027	0.627	0.133	0.787	-0.035	0.657	0.104	0.759	-0.052	0.805	0.044	0.723	-0.099	0.99	0.001	0.816	-0.007	0.371	0.396	0.766	-0.048	0.772	0.058	0.822	0.838	0.009
ENSG00000115648.14_3	ENSG00000115648.14	MLPH	chr2	+	ENSG00000115648.14:t:237525601-237525805	ENSG00000115648.14_3_CE_1	False	False	237525601-237525805	C1	237518029-237518648	C2_C1	237518648-237525601	120	False	True	True	0.229	0.264	0.03	0.622	0.104	0.271	0.026	0.6	0.116	0.277	0.037	0.658	0.082	0.284	0.047	0.724	0.055	0.341	0.11	0.979	0.002	0.241	0.016	0.484	0.233	0.256	0.023	0.538	0.198	0.25	0.244	-0.002
ENSG00000115648.14_3	ENSG00000115648.14	MLPH	chr2	+	ENSG00000115648.14:t:237525601-237525805	ENSG00000115648.14_3_CE_1	False	False	237525601-237525805	A	237519910-237520029	C2_A	237520029-237525601	120	False	True	True	0.771	0.736	-0.03	0.622	0.104	0.729	-0.026	0.6	0.116	0.723	-0.037	0.658	0.082	0.716	-0.047	0.724	0.055	0.658	-0.11	0.979	0.002	0.759	-0.016	0.485	0.232	0.74	-0.026	0.56	0.18	0.749	0.755	0.001
ENSG00000115648.14_5	ENSG00000115648.14	MLPH	chr2	+	ENSG00000115648.14:s:237540449-237540533	ENSG00000115648.14_5_CE_1	False	False	237540449-237540533	C2	237542567-237542659	C1_C2	237540533-237542567	156	False	True	True	0.119	0.125	0.003	0.299	0.517	0.143	0.014	0.412	0.311	0.133	0.008	0.347	0.425	0.138	0.007	0.324	0.466	0.184	0.053	0.912	0.02	0.11	-0.006	0.336	0.463	0.13	0.002	0.34	0.454	0.093	0.088	-0.002
ENSG00000115648.14_5	ENSG00000115648.14	MLPH	chr2	+	ENSG00000115648.14:s:237540449-237540533	ENSG00000115648.14_5_CE_1	False	False	237540449-237540533	A	237540802-237540957	C1_A	237540533-237540802	156	False	True	True	0.881	0.875	-0.003	0.299	0.517	0.857	-0.014	0.412	0.311	0.867	-0.008	0.347	0.425	0.862	-0.007	0.324	0.466	0.816	-0.053	0.912	0.02	0.89	0.006	0.336	0.463	0.87	-0.002	0.34	0.454	0.907	0.912	0.002
ENSG00000115648.14_5	ENSG00000115648.14	MLPH	chr2	+	ENSG00000115648.14:t:237542567-237542659	ENSG00000115648.14_5_CE_1	False	False	237542567-237542659	C1	237540449-237540533	C2_C1	237540533-237542567	156	False	True	False	0.209	0.192	-0.009	0.463	0.227	0.246	0.024	0.498	0.165	0.225	0.01	0.394	0.285	0.226	0.009	0.426	0.255	0.286	0.067	0.823	0.029	0.177	-0.022	0.551	0.175	0.201	-0.003	0.501	0.255	0.146	0.148	0.003
ENSG00000115648.14_5	ENSG00000115648.14	MLPH	chr2	+	ENSG00000115648.14:t:237542567-237542659	ENSG00000115648.14_5_CE_1	False	False	237542567-237542659	A	237540802-237540957	C2_A	237540957-237542567	156	False	True	False	0.785	0.801	0.009	0.462	0.226	0.743	-0.025	0.512	0.155	0.765	-0.01	0.378	0.302	0.765	-0.009	0.408	0.272	0.705	-0.069	0.836	0.026	0.81	0.019	0.531	0.191	0.787	-0.001	0.516	0.237	0.845	0.842	-0.003
ENSG00000101745.17_2	ENSG00000101745.17	ANKRD12	chr18	+	ENSG00000101745.17:s:9195551-9195698	ENSG00000101745.17_2_CE_2	True	False	9195551-9195698	C2	9208657-9208803	C1_C2	9195698-9208657	69	False	True	True	0.745	0.782	0.012	0.577	0.105	0.776	0.006	0.542	0.135	0.592	-0.117	0.794	0.014	0.678	-0.037	0.63	0.074	0.652	-0.061	0.69	0.047	0.485	-0.232	0.932	0.002	0.624	-0.075	0.704	0.033	0.888	0.885	0.007
ENSG00000101745.17_2	ENSG00000101745.17	ANKRD12	chr18	+	ENSG00000101745.17:s:9195551-9195698	ENSG00000101745.17_2_CE_2	True	False	9195551-9195698	A	9204476-9204544	C1_A	9195698-9204476	69	False	True	True	0.251	0.214	-0.012	0.576	0.105	0.222	-0.005	0.54	0.136	0.388	0.107	0.779	0.017	0.318	0.038	0.633	0.073	0.345	0.062	0.694	0.046	0.507	0.23	0.931	0.003	0.364	0.07	0.696	0.035	0.106	0.109	-0.008
ENSG00000101745.17_2	ENSG00000101745.17	ANKRD12	chr18	+	ENSG00000101745.17:t:9208657-9208803	ENSG00000101745.17_2_CE_2	True	False	9208657-9208803	C1	9195551-9195698	C2_C1	9195698-9208657	69	False	True	False	0.807	0.809	0.001	0.536	0.14	0.83	0.013	0.549	0.135	0.723	-0.05	0.65	0.057	0.818	0.009	0.544	0.141	0.794	-0.003	0.555	0.136	0.622	-0.125	0.805	0.015	0.583	-0.148	0.824	0.011	0.802	0.899	0.064
ENSG00000101745.17_2	ENSG00000101745.17	ANKRD12	chr18	+	ENSG00000101745.17:t:9208657-9208803	ENSG00000101745.17_2_CE_2	True	False	9208657-9208803	A	9204476-9204544	C2_A	9204544-9208657	69	False	True	False	0.131	0.151	0.015	0.546	0.127	0.109	-0.006	0.523	0.163	0.188	0.031	0.593	0.097	0.154	0.014	0.529	0.157	0.174	0.018	0.563	0.129	0.314	0.119	0.815	0.016	0.366	0.167	0.853	0.008	0.109	0.092	-0.015
ENSG00000134265.13_2	ENSG00000134265.13	NAPG	chr18	+	ENSG00000134265.13:s:10540329-10540779	ENSG00000134265.13_2_CE_1	True	False	10540329-10540399	C2	10546326-10546404	C1_C2	10540399-10546326	153	False	True	True	0.943	0.952	0.006	0.404	0.297	0.957	0.008	0.403	0.292	0.931	-0.008	0.378	0.314	0.909	-0.019	0.457	0.213	0.889	-0.036	0.635	0.096	0.793	-0.142	0.988	0.001	0.729	-0.205	1	0	0.973	0.962	-0.002
ENSG00000134265.13_2	ENSG00000134265.13	NAPG	chr18	+	ENSG00000134265.13:s:10540329-10540779	ENSG00000134265.13_2_CE_1	True	True	10540329-10540399	A	10545859-10546011	C1_A	10540399-10545859	153	False	True	True	0.03	0.032	-0.001	0.255	0.627	0.024	-0.001	0.245	0.662	0.049	0.008	0.359	0.351	0.066	0.026	0.593	0.129	0.079	0.037	0.705	0.076	0.151	0.113	0.972	0.003	0.198	0.158	0.996	0	0.01	0.011	0
ENSG00000134265.13_2	ENSG00000134265.13	NAPG	chr18	+	ENSG00000134265.13:t:10546326-10546404	ENSG00000134265.13_2_CE_1	True	False	10546326-10546404	C1	10540329-10540399	C2_C1	10540399-10546326	153	False	True	True	0.962	0.977	0.003	0.273	0.565	0.974	0.003	0.273	0.559	0.966	0	0.279	0.534	0.939	-0.016	0.491	0.204	0.937	-0.015	0.458	0.237	0.898	-0.046	0.721	0.07	0.802	-0.156	0.992	0.001	0.97	0.963	0
ENSG00000134265.13_2	ENSG00000134265.13	NAPG	chr18	+	ENSG00000134265.13:t:10546326-10546404	ENSG00000134265.13_2_CE_1	True	True	10546326-10546404	A	10545859-10546011	C2_A	10546011-10546326	153	False	True	True	0.012	0.008	0	0.22	0.779	0.006	0	0.22	0.779	0.01	0	0.22	0.779	0.035	0.002	0.256	0.621	0.03	0.002	0.254	0.633	0.033	0.005	0.293	0.541	0.114	0.084	0.949	0.009	0.011	0.009	0
ENSG00000154889.17_1	ENSG00000154889.17	MPPE1	chr18	-	ENSG00000154889.17:s:11906203-11906309	ENSG00000154889.17_1_CE_2	True	False	11906203-11906309	C2	11897300-11897356	C1_C2	11897356-11906203	216	False	False	True	0.667	0.589	-0.054	0.686	0.055	0.584	-0.057	0.68	0.055	0.535	-0.093	0.803	0.022	0.551	-0.088	0.783	0.026	0.53	-0.109	0.848	0.015	0.541	-0.087	0.791	0.029	0.468	-0.166	0.938	0.004	0.623	0.594	-0.016
ENSG00000154889.17_1	ENSG00000154889.17	MPPE1	chr18	-	ENSG00000154889.17:s:11906203-11906309	ENSG00000154889.17_1_CE_2	True	False	11906203-11906309	A	11905738-11905953	C1_A	11905953-11906203	216	False	False	True	0.283	0.356	0.049	0.667	0.063	0.373	0.063	0.704	0.046	0.455	0.126	0.882	0.009	0.416	0.098	0.821	0.02	0.411	0.099	0.829	0.019	0.44	0.117	0.873	0.013	0.501	0.189	0.968	0.002	0.33	0.332	-0.008
ENSG00000154889.17_1	ENSG00000154889.17	MPPE1	chr18	-	ENSG00000154889.17:t:11897300-11897356	ENSG00000154889.17_1_CE_2	True	False	11897300-11897356	C1	11906203-11906309	C2_C1	11897356-11906203	216	False	False	False	0.569	0.53	-0.022	0.551	0.14	0.482	-0.065	0.703	0.045	0.496	-0.048	0.665	0.071	0.467	-0.077	0.782	0.032	0.489	-0.06	0.7	0.052	0.462	-0.075	0.748	0.039	0.452	-0.091	0.793	0.027	0.457	0.429	-0.013
ENSG00000154889.17_1	ENSG00000154889.17	MPPE1	chr18	-	ENSG00000154889.17:t:11897300-11897356	ENSG00000154889.17_1_CE_2	True	False	11897300-11897356	A	11905738-11905953	C2_A	11897356-11905738	216	False	False	False	0.09	0.116	0.015	0.47	0.233	0.081	-0.004	0.384	0.352	0.154	0.039	0.649	0.094	0.199	0.088	0.882	0.017	0.151	0.04	0.641	0.095	0.148	0.035	0.617	0.112	0.153	0.051	0.69	0.071	0.111	0.087	-0.017
ENSG00000101654.18_1	ENSG00000101654.18	RNMT	chr18	+	ENSG00000101654.18:s:13730438-13730755	ENSG00000101654.18_1_CE_2	True	True	13730627-13730755	C2	13734464-13734599	C1_C2	13730755-13734464	459	False	True	True	0.199	0.213	0.01	0.516	0.166	0.112	-0.058	0.712	0.053	0.163	-0.022	0.581	0.119	0.063	-0.118	0.925	0.007	0.137	-0.035	0.62	0.1	0.144	-0.034	0.613	0.107	0.091	-0.076	0.765	0.037	0.164	0.14	-0.014
ENSG00000101654.18_1	ENSG00000101654.18	RNMT	chr18	+	ENSG00000101654.18:s:13730438-13730755	ENSG00000101654.18_1_CE_2	True	False	13730627-13730755	A	13731476-13731934	C1_A	13730755-13731476	459	False	True	True	0.801	0.787	-0.01	0.516	0.166	0.888	0.058	0.712	0.053	0.837	0.022	0.581	0.119	0.937	0.118	0.925	0.007	0.863	0.035	0.62	0.1	0.856	0.034	0.613	0.107	0.909	0.076	0.765	0.037	0.836	0.86	0.014
ENSG00000101654.18_1	ENSG00000101654.18	RNMT	chr18	+	ENSG00000101654.18:t:13734464-13734599	ENSG00000101654.18_1_CE_2	True	True	13734464-13734599	C1	13730627-13730755	C2_C1	13730755-13734464	459	False	True	False	0.149	0.148	-0.001	0.476	0.222	0.077	-0.052	0.72	0.059	0.115	-0.023	0.541	0.153	0.047	-0.088	0.885	0.016	0.107	-0.028	0.573	0.129	0.141	-0.001	0.512	0.188	0.078	-0.049	0.675	0.073	0.102	0.087	-0.007
ENSG00000101654.18_1	ENSG00000101654.18	RNMT	chr18	+	ENSG00000101654.18:t:13734464-13734599	ENSG00000101654.18_1_CE_2	True	False	13734464-13734599	A	13731476-13731934	C2_A	13731934-13734464	459	False	True	False	0.837	0.843	-0.002	0.488	0.203	0.921	0.063	0.773	0.041	0.884	0.032	0.583	0.12	0.947	0.095	0.89	0.014	0.891	0.037	0.62	0.099	0.852	0	0.514	0.184	0.917	0.055	0.696	0.063	0.895	0.911	0.007
ENSG00000168395.16_4	ENSG00000168395.16	ING5	chr2	+	ENSG00000168395.16:s:241723210-241723271	ENSG00000168395.16_4_CE_1	False	False	241723210-241723271	C2	241724989-241726783	C1_C2	241723271-241724989	384	False	False	True	0.933	0.905	-0.015	0.463	0.235	0.901	-0.024	0.528	0.164	0.879	-0.036	0.614	0.109	0.79	-0.124	0.929	0.006	0.721	-0.208	0.998	0	0.703	-0.224	0.996	0	0.763	-0.157	0.97	0.002	0.828	0.846	0.017
ENSG00000168395.16_4	ENSG00000168395.16	ING5	chr2	+	ENSG00000168395.16:s:241723210-241723271	ENSG00000168395.16_4_CE_1	False	False	241723210-241723271	A	241723791-241724174	C1_A	241723271-241723791	384	False	False	True	0.067	0.095	0.015	0.463	0.235	0.099	0.024	0.528	0.164	0.121	0.036	0.614	0.109	0.21	0.124	0.929	0.006	0.279	0.208	0.998	0	0.297	0.224	0.996	0	0.237	0.157	0.97	0.002	0.172	0.154	-0.017
ENSG00000168395.16_4	ENSG00000168395.16	ING5	chr2	+	ENSG00000168395.16:t:241724989-241726783	ENSG00000168395.16_4_CE_1	False	False	241724989-241726783	C1	241723210-241723271	C2_C1	241723271-241724989	384	False	False	False	0.933	0.928	0.001	0.393	0.323	0.98	0.029	0.613	0.129	0.962	0.02	0.521	0.192	0.903	-0.012	0.448	0.256	0.962	0.021	0.536	0.184	0.941	0.008	0.433	0.303	0.974	0.026	0.599	0.149	0.953	0.973	0.009
ENSG00000168395.16_4	ENSG00000168395.16	ING5	chr2	+	ENSG00000168395.16:t:241724989-241726783	ENSG00000168395.16_4_CE_1	False	True	241724989-241726783	A	241723791-241724174	C2_A	241724174-241724989	384	False	False	False	0.067	0.072	-0.001	0.393	0.323	0.02	-0.029	0.613	0.129	0.038	-0.02	0.521	0.192	0.097	0.012	0.448	0.256	0.038	-0.021	0.536	0.184	0.059	-0.008	0.433	0.303	0.026	-0.026	0.599	0.149	0.047	0.027	-0.009
ENSG00000134109.11_2	ENSG00000134109.11	EDEM1	chr3	+	ENSG00000134109.11:s:5208093-5208263	ENSG00000134109.11_2_CE_1	False	True	5208093-5208263	C2	5211120-5211406	C1_C2	5208263-5211120	74	False	True	True	0.161	0.247	0.057	0.683	0.052	0.239	0.05	0.647	0.064	0.258	0.055	0.682	0.057	0.263	0.058	0.687	0.054	0.361	0.15	0.908	0.006	0.243	0.045	0.642	0.071	0.465	0.258	0.962	0.001	0.246	0.181	-0.026
ENSG00000134109.11_2	ENSG00000134109.11	EDEM1	chr3	+	ENSG00000134109.11:s:5208093-5208263	ENSG00000134109.11_2_CE_1	False	False	5208093-5208263	A	5210175-5210248	C1_A	5208263-5210175	74	False	True	True	0.839	0.753	-0.057	0.683	0.052	0.761	-0.05	0.647	0.064	0.742	-0.055	0.682	0.057	0.737	-0.058	0.687	0.054	0.639	-0.15	0.908	0.006	0.757	-0.045	0.642	0.071	0.535	-0.258	0.962	0.001	0.754	0.819	0.026
ENSG00000134109.11_2	ENSG00000134109.11	EDEM1	chr3	+	ENSG00000134109.11:t:5211120-5211406	ENSG00000134109.11_2_CE_1	False	True	5211120-5211406	C1	5208093-5208263	C2_C1	5208263-5211120	74	False	True	False	0.083	0.123	0.025	0.546	0.16	0.121	0.025	0.538	0.16	0.116	0.022	0.527	0.175	0.14	0.033	0.607	0.122	0.168	0.06	0.771	0.045	0.109	0.015	0.494	0.21	0.194	0.09	0.851	0.021	0.128	0.095	-0.018
ENSG00000134109.11_2	ENSG00000134109.11	EDEM1	chr3	+	ENSG00000134109.11:t:5211120-5211406	ENSG00000134109.11_2_CE_1	False	False	5211120-5211406	A	5210175-5210248	C2_A	5210248-5211120	74	False	True	False	0.917	0.877	-0.025	0.546	0.16	0.879	-0.025	0.538	0.16	0.884	-0.022	0.527	0.175	0.86	-0.033	0.607	0.122	0.832	-0.06	0.771	0.045	0.891	-0.015	0.494	0.21	0.806	-0.09	0.851	0.021	0.872	0.905	0.018
ENSG00000134755.18_1	ENSG00000134755.18	DSC2	chr18	-	ENSG00000134755.18:s:31068894-31069151	ENSG00000134755.18_1_CE_1	False	False	31068894-31069151	C2	31058840-31068212	C1_C2	31068212-31068894	46	False	True	True	0.687	0.709	0.014	0.565	0.114	0.645	-0.017	0.598	0.088	0.76	0.038	0.605	0.085	0.712	0.02	0.578	0.109	0.795	0.08	0.724	0.033	0.757	0.048	0.647	0.065	0.877	0.172	0.906	0.005
ENSG00000134755.18_1	ENSG00000134755.18	DSC2	chr18	-	ENSG00000134755.18:s:31068894-31069151	ENSG00000134755.18_1_CE_1	False	False	31068894-31069151	A	31068299-31068344	C1_A	31068344-31068894	46	False	True	True	0.313	0.291	-0.014	0.565	0.114	0.355	0.017	0.598	0.088	0.24	-0.038	0.605	0.085	0.288	-0.02	0.578	0.109	0.205	-0.08	0.724	0.033	0.243	-0.048	0.647	0.065	0.123	-0.172	0.906	0.005
ENSG00000134755.18_1	ENSG00000134755.18	DSC2	chr18	-	ENSG00000134755.18:t:31058840-31068212	ENSG00000134755.18_1_CE_1	False	False	31058840-31068212	C1	31068894-31069151	C2_C1	31068212-31068894	46	False	True	False	0.734	0.79	0.034	0.587	0.087	0.725	-0.007	0.55	0.127	0.733	0	0.522	0.162	0.726	-0.002	0.54	0.14	0.79	0.031	0.593	0.104	0.75	0.008	0.574	0.122	0.893	0.114	0.852	0.015
ENSG00000134755.18_1	ENSG00000134755.18	DSC2	chr18	-	ENSG00000134755.18:t:31058840-31068212	ENSG00000134755.18_1_CE_1	False	False	31058840-31068212	A	31068299-31068344	C2_A	31068212-31068299	46	False	True	False	0.266	0.21	-0.034	0.587	0.087	0.275	0.007	0.55	0.127	0.267	0	0.522	0.162	0.274	0.002	0.54	0.14	0.21	-0.031	0.593	0.104	0.25	-0.008	0.574	0.122	0.107	-0.114	0.852	0.015
ENSG00000163702.20_2	ENSG00000163702.20	IL17RC	chr3	+	ENSG00000163702.20:s:9917864-9918111	ENSG00000163702.20_2_CE_1	True	False	9917864-9918075	C2	9918500-9918609	C1_C2	9918075-9918500	75	False	False	False	0.15	0.148	0.006	0.466	0.221	0.241	0.067	0.733	0.041	0.082	-0.04	0.638	0.091	0.155	0.002	0.497	0.201	0.069	-0.052	0.701	0.065	0.058	-0.07	0.778	0.039	0.076	-0.046	0.668	0.08	0.163	0.289	0.094
ENSG00000163702.20_2	ENSG00000163702.20	IL17RC	chr3	+	ENSG00000163702.20:s:9917864-9918111	ENSG00000163702.20_2_CE_1	True	False	9917864-9918075	A	9918335-9918409	C1_A	9918075-9918335	75	False	False	False	0.813	0.83	0.004	0.476	0.218	0.731	-0.061	0.699	0.05	0.89	0.044	0.652	0.081	0.81	-0.001	0.504	0.193	0.881	0.037	0.611	0.103	0.891	0.051	0.686	0.069	0.905	0.057	0.719	0.058	0.782	0.678	-0.079
ENSG00000163702.20_2	ENSG00000163702.20	IL17RC	chr3	+	ENSG00000163702.20:t:9918500-9918609	ENSG00000163702.20_2_CE_1	True	False	9918500-9918609	C1	9917864-9918075	C2_C1	9918075-9918500	75	False	False	True	0.301	0.216	-0.036	0.628	0.07	0.366	0.038	0.61	0.07	0.141	-0.116	0.818	0.014	0.196	-0.067	0.694	0.042	0.141	-0.112	0.81	0.016	0.067	-0.213	0.978	0.001	0.073	-0.205	0.969	0.002	0.222	0.32	0.059
ENSG00000163702.20_2	ENSG00000163702.20	IL17RC	chr3	+	ENSG00000163702.20:t:9918500-9918609	ENSG00000163702.20_2_CE_1	True	False	9918500-9918609	A	9918335-9918409	C2_A	9918409-9918500	75	False	False	True	0.695	0.78	0.036	0.628	0.07	0.624	-0.043	0.624	0.062	0.846	0.104	0.786	0.019	0.801	0.068	0.695	0.042	0.833	0.098	0.775	0.022	0.93	0.214	0.977	0.001	0.922	0.205	0.968	0.002	0.776	0.673	-0.068
ENSG00000163702.20_3	ENSG00000163702.20	IL17RC	chr3	+	ENSG00000163702.20:s:9920394-9920602	ENSG00000163702.20_3_CE_1	False	False	9920394-9920602	C2	9923881-9924020	C1_C2	9920602-9923881	45	False	True	False	0.748	0.759	0.006	0.527	0.154	0.653	-0.069	0.703	0.04	0.726	-0.016	0.538	0.138	0.689	-0.033	0.597	0.102	0.675	-0.042	0.618	0.08	0.624	-0.079	0.74	0.036	0.599	-0.12	0.82	0.016	0.839	0.847	0.008
ENSG00000163702.20_3	ENSG00000163702.20	IL17RC	chr3	+	ENSG00000163702.20:s:9920394-9920602	ENSG00000163702.20_3_CE_1	False	False	9920394-9920602	A	9920925-9920969	C1_A	9920602-9920925	45	False	True	False	0.252	0.241	-0.006	0.527	0.154	0.347	0.069	0.703	0.04	0.274	0.016	0.538	0.138	0.311	0.033	0.597	0.102	0.325	0.042	0.618	0.08	0.376	0.079	0.74	0.036	0.401	0.12	0.82	0.016	0.161	0.153	-0.008
ENSG00000163702.20_3	ENSG00000163702.20	IL17RC	chr3	+	ENSG00000163702.20:t:9923881-9924020	ENSG00000163702.20_3_CE_1	False	False	9923881-9924020	C1	9920394-9920602	C2_C1	9920602-9923881	45	False	True	True	0.85	0.825	-0.013	0.514	0.169	0.719	-0.108	0.824	0.015	0.801	-0.03	0.569	0.122	0.801	-0.029	0.579	0.112	0.708	-0.115	0.873	0.012	0.771	-0.039	0.632	0.09	0.639	-0.169	0.926	0.005	0.884	0.884	0.001
ENSG00000163702.20_3	ENSG00000163702.20	IL17RC	chr3	+	ENSG00000163702.20:t:9923881-9924020	ENSG00000163702.20_3_CE_1	False	False	9923881-9924020	A	9920925-9920969	C2_A	9920969-9923881	45	False	True	True	0.15	0.175	0.013	0.514	0.169	0.281	0.108	0.824	0.015	0.199	0.03	0.569	0.122	0.199	0.029	0.579	0.112	0.292	0.115	0.873	0.012	0.229	0.039	0.632	0.09	0.361	0.169	0.926	0.005	0.116	0.116	-0.001
ENSG00000163702.20_5	ENSG00000163702.20	IL17RC	chr3	+	ENSG00000163702.20:s:9928305-9928486	ENSG00000163702.20_5_CE_1	True	False	9928305-9928486	C2	9929852-9929897	C1_C2	9928486-9929852	51	False	False	True	0.169	0.23	0.039	0.621	0.067	0.399	0.187	0.917	0.003	0.302	0.089	0.754	0.025	0.313	0.098	0.759	0.022	0.294	0.073	0.704	0.036	0.351	0.116	0.791	0.017	0.203	0.026	0.622	0.086	0.362	0.29	-0.032
ENSG00000163702.20_5	ENSG00000163702.20	IL17RC	chr3	+	ENSG00000163702.20:s:9928305-9928486	ENSG00000163702.20_5_CE_1	True	False	9928305-9928486	A	9928580-9928630	C1_A	9928486-9928580	51	False	False	True	0.831	0.77	-0.039	0.621	0.067	0.601	-0.187	0.917	0.003	0.698	-0.089	0.754	0.025	0.687	-0.098	0.759	0.022	0.706	-0.073	0.704	0.036	0.649	-0.116	0.791	0.017	0.797	-0.026	0.622	0.086	0.638	0.71	0.032
ENSG00000163702.20_5	ENSG00000163702.20	IL17RC	chr3	+	ENSG00000163702.20:t:9929028-9929897	ENSG00000163702.20_5_CE_1	True	False	9929852-9929897	C1	9928305-9928486	C2_C1	9928486-9929852	51	False	False	True	0.17	0.247	0.046	0.635	0.059	0.399	0.194	0.931	0.003	0.308	0.097	0.77	0.021	0.34	0.114	0.798	0.016					0.378	0.141	0.829	0.011	0.263	0.055	0.671	0.053	0.259	0.193	-0.028
ENSG00000163702.20_5	ENSG00000163702.20	IL17RC	chr3	+	ENSG00000163702.20:t:9929028-9929897	ENSG00000163702.20_5_CE_1	True	False	9929852-9929897	A	9928580-9928630	C2_A	9928630-9929852	51	False	False	False	0.696	0.671	-0.011	0.594	0.092	0.543	-0.105	0.79	0.018	0.627	-0.048	0.65	0.054	0.582	-0.074	0.708	0.034					0.583	-0.061	0.681	0.042	0.73	0.012	0.606	0.094	0.657	0.682	0.008
ENSG00000163702.20_7	ENSG00000163702.20	IL17RC	chr3	+	ENSG00000163702.20:s:9932608-9932703	ENSG00000163702.20_7_CE_1	False	False	9932608-9932703	C2	9932953-9933630	C1_C2	9932703-9932953	39	False	True	True	0.39	0.315	-0.038	0.609	0.088	0.385	0.002	0.546	0.134	0.207	-0.145	0.907	0.006	0.113	-0.247	0.981	0.001	0.167	-0.186	0.96	0.002	0.121	-0.244	0.989	0	0.139	-0.216	0.976	0.001	0.386	0.453	0.048
ENSG00000163702.20_7	ENSG00000163702.20	IL17RC	chr3	+	ENSG00000163702.20:s:9932608-9932703	ENSG00000163702.20_7_CE_1	False	False	9932608-9932703	A	9932820-9932858	C1_A	9932703-9932820	39	False	True	True	0.61	0.685	0.038	0.609	0.088	0.615	-0.002	0.546	0.134	0.793	0.145	0.907	0.006	0.887	0.247	0.981	0.001	0.833	0.186	0.96	0.002	0.879	0.244	0.989	0	0.861	0.216	0.976	0.001	0.614	0.547	-0.048
ENSG00000163702.20_7	ENSG00000163702.20	IL17RC	chr3	+	ENSG00000163702.20:t:9932953-9933630	ENSG00000163702.20_7_CE_1	False	False	9932953-9933630	C1	9932608-9932703	C2_C1	9932703-9932953	39	False	True	True	0.462	0.376	-0.037	0.629	0.072	0.406	-0.039	0.634	0.064	0.252	-0.17	0.921	0.004	0.128	-0.308	0.997	0	0.205	-0.218	0.957	0.002	0.147	-0.286	0.991	0	0.166	-0.277	0.985	0	0.507	0.562	0.036
ENSG00000163702.20_7	ENSG00000163702.20	IL17RC	chr3	+	ENSG00000163702.20:t:9932953-9933630	ENSG00000163702.20_7_CE_1	False	False	9932953-9933630	A	9932820-9932858	C2_A	9932858-9932953	39	False	True	True	0.538	0.624	0.037	0.629	0.072	0.594	0.039	0.634	0.064	0.748	0.17	0.921	0.004	0.872	0.308	0.997	0	0.795	0.218	0.957	0.002	0.853	0.286	0.991	0	0.834	0.277	0.985	0	0.493	0.438	-0.036
ENSG00000257267.4_1	ENSG00000257267.4	ZNF271P	chr18	+	ENSG00000257267.4:s:35290282-35290391	ENSG00000257267.4_1_CE_1	False	False	35290282-35290391	C2	35305976-35310766	C1_C2	35290391-35305976	223	False	True	True	0.511	0.557	0.024	0.617	0.085	0.533	0.013	0.569	0.117	0.508	-0.005	0.548	0.14	0.582	0.038	0.619	0.084	0.649	0.109	0.834	0.016	0.694	0.144	0.868	0.009	0.811	0.276	0.992	0
ENSG00000257267.4_1	ENSG00000257267.4	ZNF271P	chr18	+	ENSG00000257267.4:s:35290282-35290391	ENSG00000257267.4_1_CE_1	False	False	35290282-35290391	A	35291010-35291232	C1_A	35290391-35291010	223	False	True	True	0.484	0.43	-0.033	0.632	0.078	0.464	-0.009	0.559	0.126	0.49	0.008	0.543	0.145	0.416	-0.037	0.611	0.09	0.349	-0.102	0.82	0.019	0.302	-0.139	0.862	0.01	0.172	-0.288	0.996	0
ENSG00000257267.4_1	ENSG00000257267.4	ZNF271P	chr18	+	ENSG00000257267.4:t:35305976-35310766	ENSG00000257267.4_1_CE_1	False	False	35305976-35310766	C1	35290282-35290391	C2_C1	35290391-35305976	223	False	True	True	0.181	0.224	0.028	0.597	0.123	0.173	-0.007	0.418	0.297	0.229	0.024	0.553	0.158	0.268	0.068	0.808	0.034	0.312	0.105	0.925	0.009	0.308	0.108	0.887	0.013	0.366	0.164	0.985	0.001	0.102	0.089	-0.005
ENSG00000257267.4_1	ENSG00000257267.4	ZNF271P	chr18	+	ENSG00000257267.4:t:35305976-35310766	ENSG00000257267.4_1_CE_1	False	False	35305976-35310766	A	35291010-35291232	C2_A	35291232-35305976	223	False	True	True	0.819	0.776	-0.028	0.597	0.123	0.827	0.007	0.418	0.297	0.771	-0.024	0.553	0.158	0.732	-0.068	0.808	0.034	0.688	-0.105	0.925	0.009	0.692	-0.108	0.887	0.013	0.634	-0.164	0.985	0.001	0.898	0.911	0.005
ENSG00000288550.2_3	ENSG00000288550.2	ENSG00000288550	chr3	+	ENSG00000288550.2:s:9928305-9928486	ENSG00000288550.2_3_CE_1	False	False	9928305-9928486	C2	9929852-9929897	C1_C2	9928486-9929852	51	False	True	True	0.169	0.23	0.039	0.621	0.067	0.399	0.187	0.917	0.003	0.302	0.089	0.754	0.025	0.313	0.098	0.759	0.022	0.294	0.073	0.704	0.036	0.351	0.116	0.791	0.017	0.203	0.026	0.622	0.086	0.362	0.29	-0.032
ENSG00000288550.2_3	ENSG00000288550.2	ENSG00000288550	chr3	+	ENSG00000288550.2:s:9928305-9928486	ENSG00000288550.2_3_CE_1	False	False	9928305-9928486	A	9928580-9928630	C1_A	9928486-9928580	51	False	True	True	0.831	0.77	-0.039	0.621	0.067	0.601	-0.187	0.917	0.003	0.698	-0.089	0.754	0.025	0.687	-0.098	0.759	0.022	0.706	-0.073	0.704	0.036	0.649	-0.116	0.791	0.017	0.797	-0.026	0.622	0.086	0.638	0.71	0.032
ENSG00000288550.2_3	ENSG00000288550.2	ENSG00000288550	chr3	+	ENSG00000288550.2:t:9929852-9929897	ENSG00000288550.2_3_CE_1	False	False	9929852-9929897	C1	9928305-9928486	C2_C1	9928486-9929852	51	False	True	True	0.196	0.275	0.042	0.63	0.062	0.42	0.184	0.915	0.004	0.337	0.092	0.748	0.023	0.365	0.116	0.789	0.015					0.391	0.128	0.802	0.014	0.267	0.039	0.638	0.068	0.282	0.222	-0.025
ENSG00000288550.2_3	ENSG00000288550.2	ENSG00000288550	chr3	+	ENSG00000288550.2:t:9929852-9929897	ENSG00000288550.2_3_CE_1	False	False	9929852-9929897	A	9928580-9928630	C2_A	9928630-9929852	51	False	True	True	0.804	0.725	-0.042	0.63	0.062	0.58	-0.184	0.915	0.004	0.663	-0.092	0.748	0.023	0.635	-0.116	0.789	0.015					0.609	-0.128	0.802	0.014	0.733	-0.039	0.638	0.068	0.718	0.778	0.025
ENSG00000134759.14_5	ENSG00000134759.14	ELP2	chr18	+	ENSG00000134759.14:s:36167101-36167222	ENSG00000134759.14_5_CE_1	False	True	36167101-36167222	C2	36171047-36171160	C1_C2	36167222-36171047	134	False	True	True	0.101	0.1	0.003	0.399	0.305	0.082	-0.009	0.423	0.268	0.06	-0.02	0.46	0.203	0.054	-0.027	0.547	0.145	0.055	-0.026	0.545	0.152	0.036	-0.061	0.897	0.021	0.025	-0.069	0.993	0.001	0.099	0.084	-0.01
ENSG00000134759.14_5	ENSG00000134759.14	ELP2	chr18	+	ENSG00000134759.14:s:36167101-36167222	ENSG00000134759.14_5_CE_1	False	False	36167101-36167222	A	36170063-36170196	C1_A	36167222-36170063	134	False	True	False	0.873	0.883	0	0.293	0.504	0.897	0.013	0.432	0.25	0.915	0.031	0.654	0.092	0.924	0.038	0.745	0.062	0.92	0.039	0.769	0.056	0.927	0.041	0.776	0.064	0.934	0.046	0.843	0.049	0.853	0.871	0.009
ENSG00000134759.14_5	ENSG00000134759.14	ELP2	chr18	+	ENSG00000134759.14:t:36170879-36171160	ENSG00000134759.14_5_CE_1	False	True	36171047-36171160	C1	36167101-36167222	C2_C1	36167222-36171047	134	False	True	True	0.126	0.112	-0.008	0.371	0.341	0.099	-0.016	0.447	0.228	0.082	-0.034	0.679	0.08	0.076	-0.038	0.749	0.061	0.071	-0.047	0.821	0.039	0.047	-0.075	0.917	0.014	0.032	-0.095	0.975	0.004	0.124	0.104	-0.009
ENSG00000134759.14_5	ENSG00000134759.14	ELP2	chr18	+	ENSG00000134759.14:t:36170879-36171160	ENSG00000134759.14_5_CE_1	False	False	36171047-36171160	A	36170063-36170196	C2_A	36170196-36171047	134	False	True	True	0.863	0.874	0.004	0.332	0.408	0.888	0.012	0.397	0.287	0.903	0.024	0.512	0.16	0.902	0.024	0.539	0.157	0.922	0.048	0.802	0.042	0.933	0.059	0.901	0.021	0.944	0.072	0.97	0.006	0.843	0.86	0.012
ENSG00000144711.16_1	ENSG00000144711.16	IQSEC1	chr3	-	ENSG00000144711.16:s:12915594-12915733	ENSG00000144711.16_1_CE_1	False	True	12915594-12915733	C2	12913428-12913553	C1_C2	12913553-12915594	30	False	True	True	0.159	0.194	0.026	0.556	0.128	0.16	0.008	0.516	0.171	0.175	0.01	0.537	0.158	0.29	0.108	0.859	0.014	0.189	0.022	0.557	0.14	0.365	0.185	0.955	0.002	0.364	0.173	0.925	0.004	0.114	0.151	0.013
ENSG00000144711.16_1	ENSG00000144711.16	IQSEC1	chr3	-	ENSG00000144711.16:s:12915594-12915733	ENSG00000144711.16_1_CE_1	False	False	12915594-12915733	A	12915104-12915133	C1_A	12915133-12915594	30	False	True	True	0.841	0.806	-0.026	0.556	0.128	0.84	-0.008	0.516	0.171	0.825	-0.01	0.537	0.158	0.71	-0.108	0.859	0.014	0.811	-0.022	0.557	0.14	0.635	-0.185	0.955	0.002	0.636	-0.173	0.925	0.004	0.886	0.849	-0.013
ENSG00000144711.16_1	ENSG00000144711.16	IQSEC1	chr3	-	ENSG00000144711.16:t:12913428-12913553	ENSG00000144711.16_1_CE_1	False	True	12913428-12913553	C1	12915594-12915733	C2_C1	12913553-12915594	30	False	True	True	0.107	0.14	0.021	0.506	0.176	0.109	0.005	0.446	0.257	0.119	0.007	0.463	0.241	0.226	0.098	0.88	0.014	0.147	0.025	0.545	0.158	0.264	0.154	0.96	0.003	0.293	0.164	0.933	0.004	0.092	0.125	0.014
ENSG00000144711.16_1	ENSG00000144711.16	IQSEC1	chr3	-	ENSG00000144711.16:t:12913428-12913553	ENSG00000144711.16_1_CE_1	False	False	12913428-12913553	A	12915104-12915133	C2_A	12913553-12915104	30	False	True	True	0.893	0.86	-0.021	0.506	0.176	0.891	-0.005	0.446	0.257	0.881	-0.007	0.463	0.241	0.774	-0.098	0.88	0.014	0.853	-0.025	0.545	0.158	0.736	-0.154	0.96	0.003	0.707	-0.164	0.933	0.004	0.908	0.875	-0.014
ENSG00000144711.16_2	ENSG00000144711.16	IQSEC1	chr3	-	ENSG00000144711.16:s:12908349-12908525	ENSG00000144711.16_2_CE_1	True	False	12908349-12908525	C2	12900577-12901522	C1_C2	12901522-12908349	50	False	False	True	0.767	0.76	-0.005	0.477	0.181	0.672	-0.064	0.677	0.042	0.797	0.02	0.512	0.131	0.817	0.026	0.547	0.116	0.739	-0.011	0.509	0.154	0.656	-0.074	0.729	0.037	0.617	-0.118	0.816	0.017	0.682	0.947	0.239
ENSG00000144711.16_2	ENSG00000144711.16	IQSEC1	chr3	-	ENSG00000144711.16:s:12908349-12908525	ENSG00000144711.16_2_CE_1	True	False	12908349-12908525	A	12902773-12902822	C1_A	12902822-12908349	50	False	False	True	0.185	0.227	0.019	0.508	0.148	0.309	0.089	0.759	0.022	0.15	-0.018	0.499	0.148	0.15	-0.016	0.511	0.147	0.207	0.018	0.502	0.147	0.285	0.065	0.691	0.047	0.291	0.085	0.756	0.032	0.275	0.046	-0.179
ENSG00000144711.16_2	ENSG00000144711.16	IQSEC1	chr3	-	ENSG00000144711.16:t:12900577-12901522	ENSG00000144711.16_2_CE_1	True	False	12900577-12901522	C1	12908349-12908525	C2_C1	12901522-12908349	50	False	False	False	0.765	0.805	0.021	0.558	0.13	0.727	-0.015	0.56	0.121	0.773	0.004	0.505	0.179	0.704	-0.037	0.61	0.092	0.843	0.048	0.65	0.074	0.727	-0.022	0.592	0.105	0.688	-0.033	0.636	0.074	0.743	0.809	0.037
ENSG00000144711.16_2	ENSG00000144711.16	IQSEC1	chr3	-	ENSG00000144711.16:t:12900577-12901522	ENSG00000144711.16_2_CE_1	True	False	12900577-12901522	A	12902773-12902822	C2_A	12901522-12902773	50	False	False	False	0.235	0.195	-0.021	0.558	0.13	0.273	0.015	0.56	0.121	0.227	-0.004	0.505	0.179	0.296	0.037	0.61	0.092	0.157	-0.048	0.65	0.074	0.273	0.022	0.592	0.105	0.312	0.033	0.636	0.074	0.257	0.191	-0.037
ENSG00000131381.12_1	ENSG00000131381.12	RBSN	chr3	-	ENSG00000131381.12:s:15099022-15099163	ENSG00000131381.12_1_CE_1	False	False	15099035-15099163	C2	15096535-15096710	C1_C2	15096710-15099035	156	False	True	True	0.417	0.432	0.011	0.538	0.142	0.403	-0.006	0.52	0.163	0.533	0.074	0.74	0.035	0.49	0.046	0.639	0.073	0.531	0.08	0.772	0.032	0.624	0.181	0.929	0.004	0.554	0.094	0.773	0.027	0.364	0.195	-0.105
ENSG00000131381.12_1	ENSG00000131381.12	RBSN	chr3	-	ENSG00000131381.12:s:15099022-15099163	ENSG00000131381.12_1_CE_1	False	False	15099035-15099163	A	15098119-15098274	C1_A	15098274-15099035	156	False	True	True	0.581	0.556	-0.019	0.549	0.129	0.596	0.006	0.521	0.163	0.46	-0.081	0.757	0.03	0.508	-0.045	0.639	0.074	0.457	-0.089	0.804	0.024	0.357	-0.196	0.946	0.003	0.437	-0.107	0.806	0.02	0.631	0.762	0.083
ENSG00000131381.12_1	ENSG00000131381.12	RBSN	chr3	-	ENSG00000131381.12:t:15096535-15096710	ENSG00000131381.12_1_CE_1	False	False	15096535-15096710	C1	15099035-15099163	C2_C1	15096710-15099035	156	False	True	True	0.523	0.618	0.071	0.713	0.036	0.666	0.107	0.836	0.015	0.612	0.058	0.691	0.052	0.778	0.238	0.987	0	0.798	0.263	0.995	0	0.743	0.176	0.936	0.004	0.727	0.18	0.916	0.005	0.265	0.157	-0.074
ENSG00000131381.12_1	ENSG00000131381.12	RBSN	chr3	-	ENSG00000131381.12:t:15096535-15096710	ENSG00000131381.12_1_CE_1	False	False	15096535-15096710	A	15098119-15098274	C2_A	15096710-15098119	156	False	True	True	0.474	0.358	-0.089	0.766	0.024	0.331	-0.108	0.836	0.015	0.379	-0.065	0.71	0.043	0.218	-0.239	0.988	0	0.187	-0.281	0.996	0	0.243	-0.194	0.952	0.002	0.254	-0.204	0.94	0.003	0.731	0.823	0.059
ENSG00000141644.18_5	ENSG00000141644.18	MBD1	chr18	-	ENSG00000141644.18:s:50273564-50273863	ENSG00000141644.18_5_CE_2	True	False	50273564-50273863	C2	50272824-50272955	C1_C2	50272955-50273564	138	False	True	True	0.341	0.273	-0.034	0.582	0.104	0.231	-0.073	0.732	0.037	0.248	-0.055	0.683	0.056	0.207	-0.089	0.79	0.025	0.161	-0.14	0.909	0.007	0.137	-0.17	0.936	0.004	0.159	-0.137	0.891	0.009	0.324	0.338	0.009
ENSG00000141644.18_5	ENSG00000141644.18	MBD1	chr18	-	ENSG00000141644.18:s:50273564-50273863	ENSG00000141644.18_5_CE_2	True	False	50273564-50273863	A	50273334-50273471	C1_A	50273471-50273564	138	False	True	True	0.466	0.467	0.002	0.515	0.167	0.595	0.092	0.783	0.023	0.493	0.01	0.546	0.14	0.482	0.008	0.537	0.144	0.618	0.106	0.828	0.017	0.664	0.159	0.879	0.008	0.573	0.07	0.72	0.041	0.508	0.48	-0.016
ENSG00000141644.18_5	ENSG00000141644.18	MBD1	chr18	-	ENSG00000141644.18:t:50272824-50273063	ENSG00000141644.18_5_CE_2	True	False	50272824-50272955	C1	50273564-50273863	C2_C1	50272955-50273564	138	False	True	True	0.187	0.197	0.006	0.477	0.213	0.122	-0.046	0.677	0.075	0.173	-0.009	0.479	0.214	0.129	-0.036	0.611	0.109	0.098	-0.073	0.833	0.028	0.092	-0.074	0.799	0.034	0.102	-0.059	0.751	0.051	0.193	0.214	0.014
ENSG00000141644.18_5	ENSG00000141644.18	MBD1	chr18	-	ENSG00000141644.18:t:50272824-50273063	ENSG00000141644.18_5_CE_2	True	False	50272824-50272955	A	50273334-50273471	C2_A	50272955-50273334	138	False	True	True	0.813	0.803	-0.006	0.477	0.213	0.878	0.046	0.677	0.075	0.827	0.009	0.479	0.214	0.871	0.036	0.611	0.109	0.902	0.073	0.833	0.028	0.908	0.074	0.799	0.034	0.898	0.059	0.751	0.051	0.807	0.786	-0.014
ENSG00000151092.18_2	ENSG00000151092.18	NGLY1	chr3	-	ENSG00000151092.18:s:25733872-25733984	ENSG00000151092.18_2_CE_1	False	False	25733872-25733982	C2	25729133-25729318	C1_C2	25729318-25733872	165	False	True	True	0.288	0.156	-0.124	0.919	0.007	0.204	-0.063	0.729	0.046	0.2	-0.079	0.762	0.03	0.144	-0.133	0.926	0.006	0.175	-0.098	0.864	0.016	0.054	-0.238	0.999	0	0.09	-0.199	0.997	0	0.294	0.251	-0.027
ENSG00000151092.18_2	ENSG00000151092.18	NGLY1	chr3	-	ENSG00000151092.18:s:25733872-25733984	ENSG00000151092.18_2_CE_1	False	False	25733872-25733982	A	25732319-25732483	C1_A	25732483-25733872	165	False	True	True	0.712	0.844	0.124	0.919	0.007	0.796	0.063	0.729	0.046	0.8	0.079	0.762	0.03	0.856	0.133	0.926	0.006	0.825	0.098	0.864	0.016	0.946	0.238	0.999	0	0.91	0.199	0.997	0	0.706	0.749	0.027
ENSG00000151092.18_2	ENSG00000151092.18	NGLY1	chr3	-	ENSG00000151092.18:t:25729133-25730550	ENSG00000151092.18_2_CE_1	False	False	25729133-25729318	C1	25733872-25733982	C2_C1	25729318-25733872	165	False	True	True	0.221	0.113	-0.093	0.878	0.015	0.145	-0.059	0.752	0.048	0.147	-0.059	0.731	0.05	0.102	-0.104	0.916	0.01	0.115	-0.095	0.902	0.013	0.035	-0.184	0.998	0	0.058	-0.16	0.997	0	0.27	0.214	-0.03
ENSG00000151092.18_2	ENSG00000151092.18	NGLY1	chr3	-	ENSG00000151092.18:t:25729133-25730550	ENSG00000151092.18_2_CE_1	False	False	25729133-25729318	A	25732319-25732483	C2_A	25729318-25732319	165	False	True	True	0.779	0.887	0.093	0.878	0.015	0.855	0.059	0.752	0.048	0.853	0.059	0.731	0.05	0.898	0.104	0.916	0.01	0.885	0.095	0.902	0.013	0.965	0.184	0.998	0	0.942	0.16	0.997	0	0.73	0.786	0.03
ENSG00000100503.26_3	ENSG00000100503.26	NIN	chr14	-	ENSG00000100503.26:s:50766780-50766890	ENSG00000100503.26_3_CE_1	False	False	50766780-50766890	C2	50763826-50763964	C1_C2	50763964-50766780	90	False	True	True	0.07	0.142	0.054	0.716	0.056	0.146	0.054	0.728	0.057	0.144	0.049	0.709	0.066	0.125	0.036	0.614	0.111	0.146	0.053	0.729	0.059	0.258	0.171	0.97	0.002	0.204	0.097	0.806	0.023	0.064	0.138	0.048
ENSG00000100503.26_3	ENSG00000100503.26	NIN	chr14	-	ENSG00000100503.26:s:50766780-50766890	ENSG00000100503.26_3_CE_1	False	False	50766780-50766890	A	50766307-50766396	C1_A	50766396-50766780	90	False	True	True	0.93	0.858	-0.054	0.716	0.056	0.854	-0.054	0.728	0.057	0.856	-0.049	0.709	0.066	0.875	-0.036	0.614	0.111	0.854	-0.053	0.729	0.059	0.742	-0.171	0.97	0.002	0.796	-0.097	0.806	0.023	0.936	0.862	-0.048
ENSG00000100503.26_3	ENSG00000100503.26	NIN	chr14	-	ENSG00000100503.26:t:50763826-50763964	ENSG00000100503.26_3_CE_1	False	False	50763826-50763964	C1	50766780-50766890	C2_C1	50763964-50766780	90	False	True	True	0.102	0.202	0.067	0.754	0.039	0.142	0.023	0.552	0.146	0.146	0.021	0.53	0.17	0.15	0.023	0.544	0.157	0.21	0.082	0.777	0.03	0.33	0.185	0.945	0.003	0.215	0.061	0.706	0.051	0.083	0.15	0.051
ENSG00000100503.26_3	ENSG00000100503.26	NIN	chr14	-	ENSG00000100503.26:t:50763826-50763964	ENSG00000100503.26_3_CE_1	False	False	50763826-50763964	A	50766307-50766396	C2_A	50763964-50766307	90	False	True	True	0.898	0.798	-0.067	0.754	0.039	0.858	-0.023	0.552	0.146	0.854	-0.021	0.53	0.17	0.85	-0.023	0.544	0.157	0.79	-0.082	0.777	0.03	0.67	-0.185	0.945	0.003	0.785	-0.061	0.706	0.051	0.917	0.85	-0.051
ENSG00000111799.22_1	ENSG00000111799.22	COL12A1	chr6	-	ENSG00000111799.22:s:75177652-75177935	ENSG00000111799.22_1_CE_1	True	True	75177663-75177935	C2	75165507-75165779	C1_C2	75165779-75177663	273	False	True	True	0.397	0.408	0.005	0.565	0.112	0.356	-0.031	0.601	0.091	0.346	-0.032	0.596	0.091	0.314	-0.052	0.679	0.056	0.293	-0.071	0.711	0.035	0.166	-0.207	0.941	0.003	0.117	-0.255	0.983	0.001
ENSG00000111799.22_1	ENSG00000111799.22	COL12A1	chr6	-	ENSG00000111799.22:s:75177652-75177935	ENSG00000111799.22_1_CE_1	True	False	75177663-75177935	A	75175038-75175310	C1_A	75175310-75177663	273	False	True	True	0.603	0.592	-0.005	0.565	0.112	0.644	0.031	0.601	0.091	0.654	0.032	0.596	0.091	0.686	0.052	0.679	0.056	0.707	0.071	0.711	0.035	0.834	0.207	0.941	0.003	0.883	0.255	0.983	0.001
ENSG00000111799.22_1	ENSG00000111799.22	COL12A1	chr6	-	ENSG00000111799.22:t:75165507-75165779	ENSG00000111799.22_1_CE_1	True	True	75165507-75165779	C1	75177663-75177935	C2_C1	75165779-75177663	273	False	True	True	0.272	0.228	-0.023	0.576	0.118	0.25	-0.005	0.546	0.146	0.189	-0.053	0.665	0.064	0.196	-0.049	0.652	0.072	0.136	-0.114	0.85	0.014	0.118	-0.129	0.876	0.011	0.09	-0.16	0.953	0.003	0.328	0.285	-0.014
ENSG00000111799.22_1	ENSG00000111799.22	COL12A1	chr6	-	ENSG00000111799.22:t:75165507-75165779	ENSG00000111799.22_1_CE_1	True	False	75165507-75165779	A	75175038-75175310	C2_A	75165779-75175038	273	False	True	True	0.728	0.772	0.023	0.576	0.118	0.75	0.005	0.546	0.146	0.811	0.053	0.665	0.064	0.804	0.049	0.652	0.072	0.864	0.114	0.85	0.014	0.882	0.129	0.876	0.011	0.91	0.16	0.953	0.003	0.672	0.715	0.014
ENSG00000153560.12_3	ENSG00000153560.12	UBP1	chr3	-	ENSG00000153560.12:s:33397045-33398438	ENSG00000153560.12_3_CE_1	False	False	33397045-33397135	C2	33396162-33396280	C1_C2	33396280-33397045	134	False	True	True	0.872	0.865	-0.002	0.361	0.388	0.879	0.004	0.371	0.365	0.834	-0.023	0.538	0.176	0.813	-0.048	0.7	0.071	0.796	-0.059	0.75	0.05	0.603	-0.258	1	0	0.588	-0.263	1	0	0.818	0.803	-0.007
ENSG00000153560.12_3	ENSG00000153560.12	UBP1	chr3	-	ENSG00000153560.12:s:33397045-33398438	ENSG00000153560.12_3_CE_1	False	False	33397045-33397135	A	33396745-33396878	C1_A	33396878-33397045	134	False	True	True	0.117	0.132	0.007	0.375	0.356	0.12	0.001	0.392	0.334	0.155	0.023	0.539	0.175	0.169	0.043	0.666	0.085	0.198	0.068	0.802	0.035	0.367	0.238	1	0	0.409	0.273	1	0	0.159	0.184	0.013
ENSG00000153560.12_3	ENSG00000153560.12	UBP1	chr3	-	ENSG00000153560.12:t:33396162-33396302	ENSG00000153560.12_3_CE_1	False	False	33396162-33396280	C1	33397045-33397135	C2_C1	33396280-33397045	134	False	True	True	0.936	0.936	0	0.339	0.432	0.905	-0.016	0.434	0.272	0.898	-0.021	0.502	0.208	0.931	-0.003	0.375	0.377	0.887	-0.03	0.597	0.136	0.846	-0.077	0.806	0.032	0.794	-0.112	0.917	0.01	0.918	0.924	0.001
ENSG00000153560.12_3	ENSG00000153560.12	UBP1	chr3	-	ENSG00000153560.12:t:33396162-33396302	ENSG00000153560.12_3_CE_1	False	False	33396162-33396280	A	33396745-33396878	C2_A	33396280-33396745	134	False	True	True	0.045	0.052	0.003	0.371	0.382	0.07	0.02	0.543	0.189	0.073	0.02	0.52	0.206	0.053	0.007	0.435	0.299	0.062	0.012	0.465	0.265	0.141	0.083	0.838	0.025	0.202	0.134	0.958	0.004	0.054	0.05	-0.003
ENSG00000163539.18_3	ENSG00000163539.18	CLASP2	chr3	-	ENSG00000163539.18:s:33570727-33570790	ENSG00000163539.18_3_CE_1	True	False	33570727-33570790	C2	33560808-33560971	C1_C2	33560971-33570727	3	False	True	False	0.34	0.271	-0.036	0.619	0.075	0.333	-0.008	0.571	0.113	0.264	-0.044	0.636	0.073	0.369	0.019	0.583	0.103	0.146	-0.158	0.887	0.006	0.219	-0.06	0.696	0.046	0.275	-0.034	0.628	0.079	0.323	0.294	-0.014
ENSG00000163539.18_3	ENSG00000163539.18	CLASP2	chr3	-	ENSG00000163539.18:s:33570727-33570790	ENSG00000163539.18_3_CE_1	True	False	33570727-33570790	A	33563964-33563966	C1_A	33563966-33570727	3	False	True	False	0.645	0.694	0.018	0.586	0.097	0.649	0.005	0.575	0.108	0.719	0.045	0.64	0.069	0.618	-0.021	0.589	0.099	0.849	0.167	0.896	0.005	0.772	0.062	0.702	0.043	0.673	0.011	0.596	0.101	0.673	0.704	0.014
ENSG00000163539.18_3	ENSG00000163539.18	CLASP2	chr3	-	ENSG00000163539.18:t:33560808-33560971	ENSG00000163539.18_3_CE_1	True	False	33560808-33560971	C1	33570727-33570790	C2_C1	33560971-33570727	3	False	True	True	0.35	0.274	-0.037	0.613	0.082	0.318	-0.025	0.6	0.085	0.261	-0.063	0.701	0.043	0.369	0.01	0.567	0.121	0.148	-0.167	0.917	0.004	0.219	-0.075	0.723	0.036	0.302	-0.031	0.636	0.072	0.337	0.29	-0.021
ENSG00000163539.18_3	ENSG00000163539.18	CLASP2	chr3	-	ENSG00000163539.18:t:33560808-33560971	ENSG00000163539.18_3_CE_1	True	False	33560808-33560971	A	33563964-33563966	C2_A	33560971-33563964	3	False	True	True	0.646	0.722	0.037	0.612	0.082	0.677	0.024	0.598	0.086	0.735	0.063	0.699	0.044	0.625	-0.011	0.568	0.12	0.847	0.165	0.914	0.005	0.772	0.07	0.712	0.04	0.69	0.028	0.632	0.074	0.66	0.689	0.011
ENSG00000227345.9_3	ENSG00000227345.9	PARG	chr10	-	ENSG00000227345.9:s:49915917-49915991	ENSG00000227345.9_3_CE_1	False	False	49915917-49915991	C2	49885203-49885295	C1_C2	49885295-49915917	87	False	False	True	0.742	0.881	0.098	0.83	0.018	0.9	0.127	0.918	0.007	0.807	0.036	0.63	0.084	0.902	0.136	0.933	0.005	0.833	0.061	0.712	0.05	0.791	0.025	0.598	0.109	0.635	-0.066	0.698	0.045	0.841	0.787	-0.04
ENSG00000227345.9_3	ENSG00000227345.9	PARG	chr10	-	ENSG00000227345.9:s:49915917-49915991	ENSG00000227345.9_3_CE_1	False	False	49915917-49915991	A	49908455-49908541	C1_A	49908541-49915917	87	False	False	True	0.258	0.119	-0.098	0.83	0.018	0.1	-0.127	0.918	0.007	0.193	-0.036	0.63	0.084	0.098	-0.136	0.933	0.005	0.167	-0.061	0.712	0.05	0.209	-0.025	0.598	0.109	0.365	0.066	0.698	0.045	0.159	0.213	0.04
ENSG00000227345.9_3	ENSG00000227345.9	PARG	chr10	-	ENSG00000227345.9:t:49885203-49885295	ENSG00000227345.9_3_CE_1	False	False	49885203-49885295	C1	49915917-49915991	C2_C1	49885295-49915917	87	False	False	False	0.836	0.832	0	0.52	0.167	0.884	0.031	0.567	0.119	0.876	0.023	0.538	0.149	0.85	0.017	0.566	0.127	0.884	0.036	0.602	0.105	0.653	-0.13	0.845	0.013	0.814	-0.005	0.583	0.116	0.779	0.821	0.02
ENSG00000227345.9_3	ENSG00000227345.9	PARG	chr10	-	ENSG00000227345.9:t:49885203-49885295	ENSG00000227345.9_3_CE_1	False	False	49885203-49885295	A	49908455-49908541	C2_A	49885295-49908455	87	False	False	False	0.164	0.168	0	0.52	0.167	0.116	-0.031	0.567	0.119	0.124	-0.023	0.538	0.149	0.15	-0.017	0.566	0.127	0.116	-0.036	0.602	0.105	0.347	0.13	0.845	0.013	0.186	0.005	0.583	0.116	0.221	0.179	-0.02
ENSG00000131584.19_6	ENSG00000131584.19	ACAP3	chr1	-	ENSG00000131584.19:s:1295447-1295554	ENSG00000131584.19_6_CE_1	False	False	1295447-1295554	C2	1294402-1294628	C1_C2	1294628-1295447	99	False	True	True	0.17	0.059	-0.076	0.761	0.032	0.129	-0.017	0.52	0.16	0.007	-0.137	0.995	0	0.021	-0.126	0.961	0.004	0.015	-0.135	0.987	0.001	0.008	-0.139	0.994	0.001	0.007	-0.139	0.994	0.001	0.158	0.176	0.008
ENSG00000131584.19_6	ENSG00000131584.19	ACAP3	chr1	-	ENSG00000131584.19:s:1295447-1295554	ENSG00000131584.19_6_CE_1	False	False	1295447-1295554	A	1294718-1294816	C1_A	1294816-1295447	99	False	True	True	0.83	0.941	0.076	0.761	0.032	0.871	0.017	0.52	0.16	0.993	0.137	0.995	0	0.979	0.126	0.961	0.004	0.985	0.135	0.987	0.001	0.992	0.139	0.994	0.001	0.993	0.139	0.994	0.001	0.842	0.824	-0.008
ENSG00000131584.19_6	ENSG00000131584.19	ACAP3	chr1	-	ENSG00000131584.19:t:1294402-1294628	ENSG00000131584.19_6_CE_1	False	False	1294402-1294628	C1	1295447-1295554	C2_C1	1294628-1295447	99	False	True	True	0.124	0.035	-0.066	0.778	0.038	0.084	-0.018	0.496	0.189	0.004	-0.094	0.973	0.003	0.014	-0.09	0.943	0.008	0.011	-0.093	0.97	0.004	0.005	-0.095	0.974	0.004	0.005	-0.095	0.972	0.004	0.174	0.183	0.005
ENSG00000131584.19_6	ENSG00000131584.19	ACAP3	chr1	-	ENSG00000131584.19:t:1294402-1294628	ENSG00000131584.19_6_CE_1	False	False	1294402-1294628	A	1294718-1294816	C2_A	1294628-1294718	99	False	True	True	0.876	0.965	0.066	0.778	0.038	0.916	0.018	0.496	0.189	0.996	0.094	0.973	0.003	0.986	0.09	0.943	0.008	0.989	0.093	0.97	0.004	0.995	0.095	0.974	0.004	0.995	0.095	0.972	0.004	0.826	0.817	-0.005
ENSG00000169972.12_1	ENSG00000169972.12	PUSL1	chr1	+	ENSG00000169972.12:s:1308597-1308720	ENSG00000169972.12_1_CE_1	False	False	1308597-1308720	C2	1309086-1309273	C1_C2	1308720-1309086	58	False	True	True	0.177	0.087	-0.066	0.767	0.038	0.095	-0.052	0.684	0.063	0.072	-0.081	0.805	0.027	0.053	-0.104	0.902	0.011	0.067	-0.087	0.836	0.022	0.068	-0.082	0.79	0.031	0.051	-0.107	0.883	0.014
ENSG00000169972.12_1	ENSG00000169972.12	PUSL1	chr1	+	ENSG00000169972.12:s:1308597-1308720	ENSG00000169972.12_1_CE_1	False	False	1308597-1308720	A	1308915-1308972	C1_A	1308720-1308915	58	False	True	True	0.823	0.913	0.066	0.767	0.038	0.905	0.052	0.684	0.063	0.928	0.081	0.805	0.027	0.947	0.104	0.902	0.011	0.933	0.087	0.836	0.022	0.932	0.082	0.79	0.031	0.949	0.107	0.883	0.014
ENSG00000169972.12_1	ENSG00000169972.12	PUSL1	chr1	+	ENSG00000169972.12:t:1309086-1309273	ENSG00000169972.12_1_CE_1	False	False	1309086-1309273	C1	1308597-1308720	C2_C1	1308720-1309086	58	False	True	True	0.285	0.156	-0.094	0.792	0.019	0.167	-0.078	0.73	0.032	0.119	-0.122	0.838	0.012	0.089	-0.16	0.923	0.004	0.161	-0.078	0.711	0.033	0.121	-0.12	0.813	0.016	0.086	-0.158	0.886	0.007
ENSG00000169972.12_1	ENSG00000169972.12	PUSL1	chr1	+	ENSG00000169972.12:t:1309086-1309273	ENSG00000169972.12_1_CE_1	False	False	1309086-1309273	A	1308915-1308972	C2_A	1308972-1309086	58	False	True	True	0.715	0.844	0.094	0.792	0.019	0.833	0.078	0.73	0.032	0.881	0.122	0.838	0.012	0.911	0.16	0.923	0.004	0.839	0.078	0.711	0.033	0.879	0.12	0.813	0.016	0.914	0.158	0.886	0.007
ENSG00000083097.15_3	ENSG00000083097.15	DOP1A	chr6	+	ENSG00000083097.15:s:83162790-83162919	ENSG00000083097.15_3_CE_1	False	False	83162790-83162919	C2	83167862-83168756	C1_C2	83162919-83167862	60	False	False	False	0.73	0.814	0.05	0.651	0.055	0.792	0.035	0.597	0.096	0.853	0.084	0.762	0.028	0.742	0.005	0.537	0.15	0.736	0.003	0.564	0.125	0.768	0.014	0.561	0.138	0.847	0.074	0.741	0.04	0.745	0.812	0.035
ENSG00000083097.15_3	ENSG00000083097.15	DOP1A	chr6	+	ENSG00000083097.15:s:83162790-83162919	ENSG00000083097.15_3_CE_1	False	False	83162790-83162919	A	83164660-83164719	C1_A	83162919-83164660	60	False	False	False	0.27	0.186	-0.05	0.651	0.055	0.208	-0.035	0.597	0.096	0.147	-0.084	0.762	0.028	0.258	-0.005	0.537	0.15	0.264	-0.003	0.564	0.125	0.232	-0.014	0.561	0.138	0.153	-0.074	0.741	0.04	0.255	0.188	-0.035
ENSG00000083097.15_3	ENSG00000083097.15	DOP1A	chr6	+	ENSG00000083097.15:t:83167862-83168756	ENSG00000083097.15_3_CE_1	False	False	83167862-83168756	C1	83162790-83162919	C2_C1	83162919-83167862	60	False	False	True	0.739	0.865	0.08	0.749	0.03	0.837	0.055	0.665	0.058	0.941	0.172	0.968	0.002	0.85	0.083	0.748	0.031	0.814	0.045	0.65	0.069	0.885	0.104	0.808	0.021	0.901	0.121	0.859	0.013	0.825	0.907	0.048
ENSG00000083097.15_3	ENSG00000083097.15	DOP1A	chr6	+	ENSG00000083097.15:t:83167862-83168756	ENSG00000083097.15_3_CE_1	False	False	83167862-83168756	A	83164660-83164719	C2_A	83164719-83167862	60	False	False	True	0.261	0.135	-0.08	0.749	0.03	0.163	-0.055	0.665	0.058	0.059	-0.172	0.968	0.002	0.15	-0.083	0.748	0.031	0.186	-0.045	0.65	0.069	0.115	-0.104	0.808	0.021	0.099	-0.121	0.859	0.013	0.175	0.093	-0.048
ENSG00000126787.13_2	ENSG00000126787.13	DLGAP5	chr14	-	ENSG00000126787.13:s:55150328-55150848	ENSG00000126787.13_2_CE_1	False	False	55150799-55150848	C2	55148112-55148473	C1_C2	55148473-55150799	91	False	True	True	0.759	0.765	0	0.444	0.226	0.791	0.017	0.474	0.187	0.735	-0.016	0.468	0.18	0.704	-0.031	0.577	0.113	0.71	-0.029	0.558	0.119	0.623	-0.102	0.841	0.018	0.593	-0.142	0.95	0.005	0.73	0.673	-0.047
ENSG00000126787.13_2	ENSG00000126787.13	DLGAP5	chr14	-	ENSG00000126787.13:s:55150328-55150848	ENSG00000126787.13_2_CE_1	False	False	55150799-55150848	A	55148594-55148684	C1_A	55148684-55150799	91	False	True	True	0.203	0.171	-0.022	0.512	0.155	0.162	-0.026	0.531	0.138	0.217	0.008	0.449	0.206	0.241	0.018	0.495	0.176	0.232	0.018	0.522	0.151	0.313	0.074	0.786	0.031	0.345	0.119	0.918	0.009	0.22	0.256	0.024
ENSG00000126787.13_2	ENSG00000126787.13	DLGAP5	chr14	-	ENSG00000126787.13:t:55148112-55148473	ENSG00000126787.13_2_CE_1	False	False	55148112-55148473	C1	55150799-55150848	C2_C1	55148473-55150799	91	False	True	True	0.705	0.666	-0.021	0.534	0.161	0.683	-0.005	0.475	0.224	0.684	-0.007	0.488	0.215	0.673	-0.014	0.517	0.179	0.625	-0.049	0.672	0.072	0.571	-0.097	0.825	0.022	0.505	-0.177	0.979	0.001	0.698	0.631	-0.055
ENSG00000126787.13_2	ENSG00000126787.13	DLGAP5	chr14	-	ENSG00000126787.13:t:55148112-55148473	ENSG00000126787.13_2_CE_1	False	False	55148112-55148473	A	55148594-55148684	C2_A	55148473-55148594	91	False	True	True	0.289	0.295	0.003	0.467	0.234	0.29	-0.002	0.467	0.233	0.287	0.001	0.456	0.252	0.302	0.005	0.483	0.218	0.348	0.044	0.643	0.085	0.388	0.083	0.777	0.032	0.482	0.178	0.981	0.001	0.298	0.342	0.04
ENSG00000070269.14_1	ENSG00000070269.14	TMEM260	chr14	+	ENSG00000070269.14:s:56585693-56585912	ENSG00000070269.14_1_CE_2	True	False	56585761-56585912	C2	56605570-56605683	C1_C2	56585912-56605570	178	False	True	True	0.037	0.018	-0.005	0.314	0.481	0.041	0.001	0.358	0.394	0.19	0.128	0.933	0.006	0.03	-0.001	0.349	0.415	0.038	0.002	0.361	0.397	0.016	-0.005	0.318	0.492	0.005	-0.006	0.315	0.497	0.126	0.099	-0.016
ENSG00000070269.14_1	ENSG00000070269.14	TMEM260	chr14	+	ENSG00000070269.14:s:56585693-56585912	ENSG00000070269.14_1_CE_2	True	False	56585761-56585912	A	56603815-56603992	C1_A	56585912-56603815	178	False	True	True	0.96	0.97	0.002	0.343	0.42	0.879	-0.058	0.737	0.05	0.788	-0.146	0.956	0.003	0.914	-0.024	0.551	0.154	0.923	-0.02	0.511	0.194	0.98	0.006	0.336	0.454	0.942	-0.008	0.427	0.297	0.829	0.87	0.023
ENSG00000070269.14_1	ENSG00000070269.14	TMEM260	chr14	+	ENSG00000070269.14:t:56605570-56605683	ENSG00000070269.14_1_CE_2	True	False	56605570-56605683	C1	56585761-56585912	C2_C1	56585912-56605570	178	False	True	False	0.042	0.014	-0.008	0.347	0.411	0.036	-0.003	0.368	0.378	0.14	0.074	0.809	0.03	0.038	0	0.388	0.346	0.052	0.004	0.403	0.325	0.021	-0.007	0.358	0.411	0.005	-0.009	0.353	0.419	0.162	0.113	-0.025
ENSG00000070269.14_1	ENSG00000070269.14	TMEM260	chr14	+	ENSG00000070269.14:t:56605570-56605683	ENSG00000070269.14_1_CE_2	True	False	56605570-56605683	A	56603815-56603992	C2_A	56603992-56605570	178	False	True	False	0.958	0.986	0.008	0.347	0.411	0.964	0.003	0.368	0.378	0.86	-0.074	0.809	0.03	0.962	0	0.388	0.346	0.948	-0.004	0.403	0.325	0.979	0.007	0.358	0.411	0.995	0.009	0.353	0.419	0.838	0.887	0.025
ENSG00000135317.14_3	ENSG00000135317.14	SNX14	chr6	-	ENSG00000135317.14:s:85541028-85542043	ENSG00000135317.14_3_CE_1	True	False	85541985-85542043	C2	85536792-85536924	C1_C2	85536924-85541985	27	False	True	True	0.788	0.789	-0.005	0.418	0.271	0.793	0.002	0.346	0.382	0.747	-0.031	0.591	0.109	0.734	-0.047	0.71	0.062	0.77	-0.017	0.48	0.192	0.71	-0.073	0.888	0.019	0.687	-0.099	0.94	0.009	0.741	0.782	0.027
ENSG00000135317.14_3	ENSG00000135317.14	SNX14	chr6	-	ENSG00000135317.14:s:85541028-85542043	ENSG00000135317.14_3_CE_1	True	False	85541985-85542043	A	85538838-85538864	C1_A	85538864-85541985	27	False	True	True	0.204	0.208	0.006	0.443	0.245	0.198	-0.002	0.34	0.393	0.243	0.03	0.588	0.111	0.256	0.044	0.678	0.072	0.225	0.018	0.498	0.179	0.281	0.069	0.864	0.024	0.293	0.088	0.906	0.015	0.253	0.213	-0.027
ENSG00000135317.14_3	ENSG00000135317.14	SNX14	chr6	-	ENSG00000135317.14:t:85536792-85537616	ENSG00000135317.14_3_CE_1	True	False	85536792-85536924	C1	85541985-85542043	C2_C1	85536924-85541985	27	False	True	False	0.762	0.74	-0.016	0.496	0.215	0.778	0.008	0.397	0.335	0.717	-0.028	0.588	0.14	0.714	-0.039	0.63	0.1	0.735	-0.017	0.494	0.217	0.698	-0.052	0.746	0.059	0.671	-0.078	0.878	0.02	0.731	0.734	0.002
ENSG00000135317.14_3	ENSG00000135317.14	SNX14	chr6	-	ENSG00000135317.14:t:85536792-85537616	ENSG00000135317.14_3_CE_1	True	False	85536792-85536924	A	85538838-85538864	C2_A	85536924-85538838	27	False	True	False	0.238	0.26	0.016	0.496	0.215	0.222	-0.008	0.397	0.335	0.283	0.028	0.588	0.14	0.286	0.039	0.63	0.1	0.265	0.017	0.494	0.217	0.302	0.052	0.746	0.059	0.329	0.078	0.878	0.02	0.269	0.266	-0.002
ENSG00000008128.23_3	ENSG00000008128.23	CDK11A	chr1	-	ENSG00000008128.23:s:1716346-1716478	ENSG00000008128.23_3_CE_1	True	True	1716346-1716478	C2	1709479-1709640	C1_C2	1709640-1716346	137	False	True	False	0.014	0.008	0	0.221	0.776	0.004	0	0.221	0.776	0.012	0	0.222	0.773	0.006	0	0.221	0.776	0.002	0	0.221	0.776	0.003	0	0.221	0.776	0.011	0	0.226	0.756	0.015	0.014	0
ENSG00000008128.23_3	ENSG00000008128.23	CDK11A	chr1	-	ENSG00000008128.23:s:1716346-1716478	ENSG00000008128.23_3_CE_1	True	False	1716346-1716478	A	1712264-1712400	C1_A	1712400-1716346	137	False	True	False	0.959	0.939	-0.014	0.475	0.245	0.943	-0.012	0.451	0.273	0.936	-0.017	0.499	0.224	0.968	0.001	0.322	0.478	0.961	0	0.321	0.483	0.986	0.004	0.297	0.546	0.941	-0.009	0.426	0.314	0.967	0.954	-0.008
ENSG00000008128.23_3	ENSG00000008128.23	CDK11A	chr1	-	ENSG00000008128.23:t:1709479-1709640	ENSG00000008128.23_3_CE_1	True	True	1709479-1709640	C1	1716346-1716478	C2_C1	1709640-1716346	137	False	True	True	0.018	0.014	0	0.226	0.757	0.007	0	0.224	0.762	0.021	0.001	0.238	0.709	0.007	0	0.224	0.762	0.002	0	0.224	0.762	0.003	0	0.225	0.763	0.021	0.002	0.259	0.642	0.059	0.052	-0.002
ENSG00000008128.23_3	ENSG00000008128.23	CDK11A	chr1	-	ENSG00000008128.23:t:1709479-1709640	ENSG00000008128.23_3_CE_1	True	False	1709479-1709640	A	1712264-1712400	C2_A	1709640-1712264	137	False	True	True	0.97	0.966	0	0.285	0.558	0.981	0.003	0.272	0.593	0.953	-0.008	0.404	0.334	0.978	0.003	0.27	0.604	0.996	0.003	0.267	0.613	0.994	0.003	0.269	0.614	0.973	0	0.311	0.507	0.869	0.876	0.001
ENSG00000268575.1_1	ENSG00000268575.1	ENSG00000268575	chr1	-	ENSG00000268575.1:s:1716346-1716478	ENSG00000268575.1_1_CE_1	True	True	1716346-1716478	C2	1709518-1709640	C1_C2	1709640-1716346	137	False	True	False	0.015	0.009	0	0.221	0.774	0.005	0	0.221	0.774	0.014	0	0.223	0.769	0.007	0	0.221	0.774	0.003	0	0.222	0.774	0.004	0	0.222	0.774	0.013	0	0.229	0.747	0.015	0.015	0
ENSG00000268575.1_1	ENSG00000268575.1	ENSG00000268575	chr1	-	ENSG00000268575.1:s:1716346-1716478	ENSG00000268575.1_1_CE_1	True	False	1716346-1716478	A	1712264-1712400	C1_A	1712400-1716346	137	False	True	False	0.985	0.991	0	0.221	0.774	0.995	0	0.221	0.774	0.986	0	0.223	0.769	0.993	0	0.221	0.774	0.997	0	0.222	0.774	0.996	0	0.222	0.774	0.987	0	0.229	0.747	0.985	0.985	0
ENSG00000268575.1_1	ENSG00000268575.1	ENSG00000268575	chr1	-	ENSG00000268575.1:t:1709518-1709640	ENSG00000268575.1_1_CE_1	True	True	1709518-1709640	C1	1716346-1716478	C2_C1	1709640-1716346	137	False	True	True	0.018	0.014	0	0.226	0.757	0.007	0	0.224	0.762	0.021	0.001	0.238	0.709	0.007	0	0.224	0.762	0.002	0	0.224	0.762	0.003	0	0.225	0.763	0.021	0.002	0.259	0.642	0.059	0.052	-0.002
ENSG00000268575.1_1	ENSG00000268575.1	ENSG00000268575	chr1	-	ENSG00000268575.1:t:1709518-1709640	ENSG00000268575.1_1_CE_1	True	False	1709518-1709640	A	1712264-1712400	C2_A	1709640-1712264	137	False	True	True	0.97	0.966	0	0.285	0.558	0.981	0.003	0.272	0.593	0.953	-0.008	0.404	0.334	0.978	0.003	0.27	0.604	0.996	0.003	0.267	0.613	0.994	0.003	0.269	0.614	0.973	0	0.311	0.507	0.869	0.876	0.001
ENSG00000100575.14_1	ENSG00000100575.14	TIMM9	chr14	-	ENSG00000100575.14:s:58427054-58427242	ENSG00000100575.14_1_CE_2	True	False	58427054-58427242	C2	58411907-58411971	C1_C2	58411971-58427054	88	False	False	False	0.149	0.136	-0.004	0.409	0.323	0.144	-0.001	0.435	0.288	0.155	0.005	0.408	0.321	0.141	0	0.418	0.312	0.115	-0.016	0.457	0.26	0.079	-0.052	0.807	0.046	0.088	-0.043	0.715	0.079	0.152	0.134	-0.014
ENSG00000100575.14_1	ENSG00000100575.14	TIMM9	chr14	-	ENSG00000100575.14:s:58427054-58427242	ENSG00000100575.14_1_CE_2	True	False	58427054-58427242	A	58424008-58424095	C1_A	58424095-58427054	88	False	False	False	0.847	0.858	0.004	0.429	0.297	0.852	0.001	0.44	0.282	0.844	-0.003	0.413	0.316	0.852	-0.002	0.421	0.301	0.884	0.019	0.483	0.232	0.918	0.053	0.796	0.047	0.91	0.043	0.713	0.078	0.84	0.862	0.017
ENSG00000100575.14_1	ENSG00000100575.14	TIMM9	chr14	-	ENSG00000100575.14:t:58411907-58412113	ENSG00000100575.14_1_CE_2	True	False	58411907-58411971	C1	58427054-58427242	C2_C1	58411971-58427054	88	False	False	True	0.182	0.174	-0.004	0.378	0.357	0.14	-0.027	0.591	0.143	0.158	-0.015	0.475	0.23	0.15	-0.018	0.512	0.197	0.149	-0.022	0.525	0.192	0.106	-0.059	0.805	0.041	0.093	-0.075	0.906	0.016	0.149	0.118	-0.022
ENSG00000100575.14_1	ENSG00000100575.14	TIMM9	chr14	-	ENSG00000100575.14:t:58411907-58412113	ENSG00000100575.14_1_CE_2	True	False	58411907-58411971	A	58424008-58424095	C2_A	58411971-58424008	88	False	False	True	0.817	0.82	0	0.367	0.373	0.852	0.018	0.51	0.204	0.839	0.012	0.453	0.253	0.841	0.014	0.477	0.227	0.843	0.017	0.463	0.25	0.892	0.059	0.801	0.042	0.906	0.074	0.904	0.017	0.844	0.88	0.024
ENSG00000162585.17_2	ENSG00000162585.17	FAAP20	chr1	-	ENSG00000162585.17:s:2193639-2193910	ENSG00000162585.17_2_CE_1	True	False	2193639-2193910	C2	2189544-2189781	C1_C2	2189781-2193639	131	False	False	True	0.533	0.599	0.034	0.632	0.06	0.669	0.077	0.721	0.031	0.633	0.059	0.681	0.041	0.633	0.051	0.66	0.052	0.558	0.011	0.611	0.078	0.695	0.121	0.803	0.016	0.747	0.158	0.867	0.008	0.862	0.806	-0.035
ENSG00000162585.17_2	ENSG00000162585.17	FAAP20	chr1	-	ENSG00000162585.17:s:2193639-2193910	ENSG00000162585.17_2_CE_1	True	False	2193639-2193910	A	2192845-2192975	C1_A	2192975-2193639	131	False	False	True	0.425	0.343	-0.037	0.627	0.068	0.312	-0.055	0.672	0.051	0.33	-0.048	0.661	0.053	0.318	-0.05	0.654	0.058	0.395	-0.004	0.589	0.097	0.274	-0.095	0.763	0.025	0.247	-0.118	0.814	0.016	0.129	0.12	-0.002
ENSG00000162585.17_2	ENSG00000162585.17	FAAP20	chr1	-	ENSG00000162585.17:t:2189544-2189781	ENSG00000162585.17_2_CE_1	True	False	2189544-2189781	C1	2193639-2193910	C2_C1	2189781-2193639	131	False	False	False	0.593	0.586	-0.007	0.576	0.076	0.699	0.059	0.642	0.041	0.656	0.031	0.594	0.07	0.692	0.052	0.635	0.05	0.67	0.039	0.634	0.054	0.622	0.018	0.613	0.077	0.607	0.012	0.64	0.084	0.728	0.652	-0.038
ENSG00000162585.17_2	ENSG00000162585.17	FAAP20	chr1	-	ENSG00000162585.17:t:2189544-2189781	ENSG00000162585.17_2_CE_1	True	False	2189544-2189781	A	2192845-2192975	C2_A	2189781-2192845	131	False	False	False	0.201	0.268	0.036	0.597	0.074	0.177	-0.015	0.53	0.117	0.205	0.002	0.508	0.137	0.141	-0.034	0.588	0.08	0.15	-0.036	0.607	0.072	0.199	-0.002	0.572	0.118	0.156	-0.032	0.63	0.101	0.187	0.201	0.007
ENSG00000096746.18_2	ENSG00000096746.18	HNRNPH3	chr10	+	ENSG00000096746.18:s:68336806-68337333	ENSG00000096746.18_2_CE_1	False	False	68337199-68337333	C2	68338503-68338687	C1_C2	68337333-68338503	139	False	True	True	0.07	0.069	0	0.229	0.743	0.072	0	0.232	0.732	0.062	-0.003	0.272	0.599	0.045	-0.025	0.608	0.152	0.032	-0.047	0.934	0.017	0.017	-0.049	0.956	0.012	0.008	-0.049	0.957	0.011	0.123	0.139	0.007
ENSG00000096746.18_2	ENSG00000096746.18	HNRNPH3	chr10	+	ENSG00000096746.18:s:68336806-68337333	ENSG00000096746.18_2_CE_1	False	False	68337199-68337333	A	68337858-68337996	C1_A	68337333-68337858	139	False	True	True	0.921	0.924	0	0.236	0.716	0.922	-0.001	0.258	0.64	0.934	0.002	0.248	0.672	0.947	0.014	0.423	0.311	0.962	0.044	0.871	0.035	0.98	0.052	0.995	0.001	0.988	0.052	0.996	0.001	0.876	0.857	-0.01
ENSG00000096746.18_2	ENSG00000096746.18	HNRNPH3	chr10	+	ENSG00000096746.18:t:68338340-68338687	ENSG00000096746.18_2_CE_1	False	False	68338503-68338687	C1	68337199-68337333	C2_C1	68337333-68338503	139	False	True	True	0.09	0.068	-0.007	0.327	0.455	0.074	-0.006	0.325	0.465	0.073	-0.007	0.328	0.464	0.056	-0.018	0.454	0.251	0.039	-0.051	0.871	0.031	0.024	-0.06	0.984	0.003	0.008	-0.061	1	0	0.144	0.141	-0.003
ENSG00000096746.18_2	ENSG00000096746.18	HNRNPH3	chr10	+	ENSG00000096746.18:t:68338340-68338687	ENSG00000096746.18_2_CE_1	False	False	68338503-68338687	A	68337858-68337996	C2_A	68337996-68338503	139	False	True	True	0.91	0.932	0.007	0.327	0.455	0.926	0.006	0.325	0.465	0.927	0.007	0.328	0.464	0.944	0.018	0.454	0.251	0.961	0.051	0.871	0.031	0.976	0.06	0.984	0.003	0.992	0.061	1	0	0.856	0.859	0.003
ENSG00000126773.13_1	ENSG00000126773.13	PCNX4	chr14	+	ENSG00000126773.13:s:60091911-60092419	ENSG00000126773.13_1_CE_1	True	False	60091911-60092419	C2	60114700-60114879	C1_C2	60092419-60114700	742	False	False	False	0.379	0.426	0.017	0.589	0.09	0.382	0.011	0.593	0.091	0.479	0.053	0.659	0.054	0.444	0.034	0.607	0.078	0.37	-0.012	0.563	0.121	0.263	-0.09	0.751	0.028	0.326	-0.034	0.655	0.061	0.351	0.29	-0.028
ENSG00000126773.13_1	ENSG00000126773.13	PCNX4	chr14	+	ENSG00000126773.13:s:60091911-60092419	ENSG00000126773.13_1_CE_1	True	False	60091911-60092419	A	60107586-60108327	C1_A	60092419-60107586	742	False	False	False	0.573	0.547	-0.012	0.6	0.081	0.592	0.006	0.594	0.091	0.492	-0.043	0.639	0.067	0.482	-0.059	0.662	0.046	0.615	0.029	0.595	0.091	0.696	0.077	0.728	0.035	0.661	0.055	0.686	0.044	0.622	0.655	0.014
ENSG00000126773.13_1	ENSG00000126773.13	PCNX4	chr14	+	ENSG00000126773.13:t:60114700-60114879	ENSG00000126773.13_1_CE_1	True	False	60114700-60114879	C1	60091911-60092419	C2_C1	60092419-60114700	742	False	False	True	0.354	0.247	-0.059	0.672	0.047	0.262	-0.05	0.642	0.05	0.322	-0.012	0.515	0.128	0.264	-0.054	0.646	0.052	0.251	-0.062	0.674	0.041	0.191	-0.117	0.816	0.015	0.095	-0.222	0.982	0.001	0.299	0.265	-0.017
ENSG00000126773.13_1	ENSG00000126773.13	PCNX4	chr14	+	ENSG00000126773.13:t:60114700-60114879	ENSG00000126773.13_1_CE_1	True	False	60114700-60114879	A	60107586-60108327	C2_A	60108327-60114700	742	False	False	True	0.643	0.751	0.059	0.672	0.047	0.735	0.05	0.642	0.05	0.675	0.012	0.516	0.128	0.733	0.054	0.646	0.052	0.746	0.062	0.674	0.041	0.805	0.115	0.812	0.016	0.862	0.191	0.962	0.002	0.698	0.732	0.017
ENSG00000112159.12_1	ENSG00000112159.12	MDN1	chr6	-	ENSG00000112159.12:s:89664487-89664628	ENSG00000112159.12_1_CE_2	True	True	89664487-89664628	C2	89662087-89662239	C1_C2	89662239-89664487	176	False	False	True	0.119	0.069	-0.031	0.562	0.133	0.078	-0.026	0.54	0.153	0.058	-0.035	0.606	0.112	0.068	-0.035	0.613	0.113	0.026	-0.071	0.842	0.027	0.011	-0.083	0.931	0.011	0.014	-0.082	0.928	0.011	0.104	0.104	-0.002
ENSG00000112159.12_1	ENSG00000112159.12	MDN1	chr6	-	ENSG00000112159.12:s:89664487-89664628	ENSG00000112159.12_1_CE_2	True	False	89664487-89664628	A	89662792-89662967	C1_A	89662967-89664487	176	False	False	False	0.874	0.919	0.024	0.526	0.165	0.885	0.008	0.459	0.236	0.908	0.018	0.51	0.183	0.918	0.03	0.582	0.134	0.908	0.018	0.551	0.158	0.921	0.033	0.607	0.117	0.951	0.058	0.751	0.052	0.888	0.858	-0.017
ENSG00000112159.12_1	ENSG00000112159.12	MDN1	chr6	-	ENSG00000112159.12:t:89662087-89662239	ENSG00000112159.12_1_CE_2	True	True	89662087-89662239	C1	89664487-89664628	C2_C1	89662239-89664487	176	False	False	True	0.118	0.064	-0.033	0.583	0.122	0.066	-0.034	0.582	0.121	0.057	-0.036	0.618	0.109	0.071	-0.029	0.569	0.141	0.021	-0.076	0.877	0.02	0.012	-0.083	0.94	0.01	0.012	-0.083	0.935	0.01	0.118	0.084	-0.024
ENSG00000112159.12_1	ENSG00000112159.12	MDN1	chr6	-	ENSG00000112159.12:t:89662087-89662239	ENSG00000112159.12_1_CE_2	True	False	89662087-89662239	A	89662792-89662967	C2_A	89662239-89662792	176	False	False	True	0.882	0.936	0.033	0.583	0.122	0.934	0.034	0.582	0.121	0.943	0.036	0.618	0.109	0.929	0.029	0.569	0.141	0.979	0.076	0.877	0.02	0.988	0.083	0.94	0.01	0.988	0.083	0.935	0.01	0.882	0.916	0.024
ENSG00000139974.16_3	ENSG00000139974.16	SLC38A6	chr14	+	ENSG00000139974.16:s:61043147-61043212	ENSG00000139974.16_3_CE_1	False	False	61043147-61043212	C2	61045346-61045425	C1_C2	61043212-61045346	54	False	True	True	0.468	0.408	-0.028	0.597	0.084	0.371	-0.043	0.627	0.071	0.428	-0.027	0.601	0.082	0.328	-0.073	0.721	0.038	0.394	-0.039	0.642	0.058	0.398	-0.039	0.652	0.056	0.131	-0.268	0.938	0.002	0.264	0.308	0.025
ENSG00000139974.16_3	ENSG00000139974.16	SLC38A6	chr14	+	ENSG00000139974.16:s:61043147-61043212	ENSG00000139974.16_3_CE_1	False	False	61043147-61043212	A	61043450-61043503	C1_A	61043212-61043450	54	False	True	True	0.532	0.592	0.028	0.597	0.084	0.629	0.043	0.627	0.071	0.572	0.027	0.601	0.082	0.672	0.073	0.721	0.038	0.606	0.039	0.642	0.058	0.602	0.039	0.652	0.056	0.869	0.268	0.938	0.002	0.736	0.692	-0.025
ENSG00000139974.16_3	ENSG00000139974.16	SLC38A6	chr14	+	ENSG00000139974.16:t:61045346-61045425	ENSG00000139974.16_3_CE_1	False	False	61045346-61045425	C1	61043147-61043212	C2_C1	61043212-61045346	54	False	True	False	0.198	0.145	-0.029	0.583	0.118	0.236	0.02	0.532	0.159	0.21	0.012	0.515	0.164	0.186	-0.01	0.487	0.203	0.153	-0.028	0.574	0.131	0.162	-0.024	0.568	0.132	0.073	-0.1	0.861	0.018	0.14	0.156	0.013
ENSG00000139974.16_3	ENSG00000139974.16	SLC38A6	chr14	+	ENSG00000139974.16:t:61045346-61045425	ENSG00000139974.16_3_CE_1	False	False	61045346-61045425	A	61043450-61043503	C2_A	61043503-61045346	54	False	True	False	0.802	0.855	0.029	0.583	0.118	0.764	-0.02	0.532	0.159	0.79	-0.012	0.515	0.164	0.814	0.01	0.487	0.203	0.847	0.028	0.574	0.131	0.838	0.024	0.568	0.132	0.927	0.1	0.861	0.018	0.86	0.844	-0.013
ENSG00000135341.18_4	ENSG00000135341.18	MAP3K7	chr6	-	ENSG00000135341.18:s:90547258-90547387	ENSG00000135341.18_4_CE_1	False	False	90547258-90547387	C2	90536337-90536401	C1_C2	90536401-90547258	81	False	True	True	0.335	0.344	0.009	0.431	0.23	0.347	0.01	0.458	0.204	0.36	0.013	0.448	0.205	0.347	0.007	0.436	0.237	0.235	-0.076	0.821	0.025	0.228	-0.084	0.839	0.023	0.195	-0.116	0.926	0.009	0.256	0.212	-0.025
ENSG00000135341.18_4	ENSG00000135341.18	MAP3K7	chr6	-	ENSG00000135341.18:s:90547258-90547387	ENSG00000135341.18_4_CE_1	False	False	90547258-90547387	A	90544552-90544632	C1_A	90544632-90547258	81	False	True	True	0.641	0.646	-0.003	0.433	0.234	0.635	-0.005	0.465	0.197	0.613	-0.015	0.464	0.188	0.626	-0.008	0.445	0.223	0.748	0.079	0.826	0.023	0.749	0.087	0.838	0.022	0.775	0.108	0.914	0.011	0.72	0.756	0.022
ENSG00000135341.18_4	ENSG00000135341.18	MAP3K7	chr6	-	ENSG00000135341.18:t:90536337-90537218	ENSG00000135341.18_4_CE_1	False	False	90536337-90536401	C1	90547258-90547387	C2_C1	90536401-90547258	81	False	True	True	0.328	0.305	-0.011	0.45	0.247	0.323	-0.003	0.471	0.229	0.319	-0.006	0.456	0.246	0.292	-0.021	0.523	0.173	0.244	-0.06	0.783	0.042	0.208	-0.107	0.925	0.009	0.21	-0.096	0.87	0.018	0.219	0.193	-0.013
ENSG00000135341.18_4	ENSG00000135341.18	MAP3K7	chr6	-	ENSG00000135341.18:t:90536337-90537218	ENSG00000135341.18_4_CE_1	False	False	90536337-90536401	A	90544552-90544632	C2_A	90536401-90544552	81	False	True	True	0.672	0.695	0.011	0.45	0.247	0.677	0.003	0.471	0.229	0.681	0.006	0.456	0.246	0.708	0.021	0.523	0.173	0.756	0.06	0.783	0.042	0.792	0.107	0.925	0.009	0.79	0.096	0.87	0.018	0.781	0.807	0.013
ENSG00000101493.11_1	ENSG00000101493.11	ZNF516	chr18	-	ENSG00000101493.11:s:76371467-76371571	ENSG00000101493.11_1_CE_1	True	False	76371467-76371571	C2	76361768-76362557	C1_C2	76362557-76371467	68	False	False	True	0.192	0.135	-0.034	0.606	0.086	0.139	-0.024	0.569	0.109	0.107	-0.046	0.653	0.064	0.025	-0.127	0.914	0.007	0.084	-0.068	0.722	0.043	0.046	-0.103	0.838	0.018	0.143	-0.021	0.613	0.094	0.062	0.065	0.001
ENSG00000101493.11_1	ENSG00000101493.11	ZNF516	chr18	-	ENSG00000101493.11:s:76371467-76371571	ENSG00000101493.11_1_CE_1	True	False	76371467-76371571	A	76370528-76370595	C1_A	76370595-76371467	68	False	False	True	0.808	0.865	0.034	0.606	0.086	0.861	0.024	0.569	0.109	0.893	0.046	0.653	0.064	0.975	0.127	0.914	0.007	0.916	0.068	0.722	0.043	0.954	0.103	0.838	0.018	0.857	0.021	0.613	0.094	0.938	0.935	-0.001
ENSG00000101493.11_1	ENSG00000101493.11	ZNF516	chr18	-	ENSG00000101493.11:t:76361768-76362557	ENSG00000101493.11_1_CE_1	True	False	76361768-76362557	C1	76371467-76371571	C2_C1	76362557-76371467	68	False	False	False	0.184	0.152	-0.023	0.587	0.082	0.157	-0.019	0.589	0.096	0.121	-0.039	0.654	0.06	0.028	-0.128	0.895	0.008	0.117	-0.05	0.652	0.062	0.046	-0.104	0.817	0.019	0.214	0.002	0.63	0.071	0.07	0.08	0.006
ENSG00000101493.11_1	ENSG00000101493.11	ZNF516	chr18	-	ENSG00000101493.11:t:76361768-76362557	ENSG00000101493.11_1_CE_1	True	False	76361768-76362557	A	76370528-76370595	C2_A	76362557-76370528	68	False	False	False	0.81	0.813	0.012	0.578	0.091	0.837	0.018	0.589	0.096	0.849	0.022	0.633	0.069	0.907	0.076	0.733	0.034	0.877	0.05	0.65	0.062	0.943	0.097	0.79	0.023	0.767	-0.009	0.627	0.07	0.925	0.915	-0.006
ENSG00000160796.18_3	ENSG00000160796.18	NBEAL2	chr3	+	ENSG00000160796.18:s:46991840-46991946	ENSG00000160796.18_3_CE_1	False	False	46991840-46991946	C2	46993937-46994020	C1_C2	46991946-46993937	81	False	False	False	0.59	0.547	-0.031	0.609	0.082	0.375	-0.176	0.894	0.005	0.6	-0.006	0.602	0.076	0.595	0	0.581	0.105	0.586	-0.006	0.563	0.124	0.665	0.033	0.628	0.082	0.588	-0.001	0.611	0.09	0.583	0.602	0.011
ENSG00000160796.18_3	ENSG00000160796.18	NBEAL2	chr3	+	ENSG00000160796.18:s:46991840-46991946	ENSG00000160796.18_3_CE_1	False	False	46991840-46991946	A	46992475-46992555	C1_A	46991946-46992475	81	False	False	False	0.41	0.453	0.031	0.609	0.082	0.625	0.176	0.894	0.005	0.4	0.006	0.602	0.076	0.405	0	0.581	0.105	0.414	0.006	0.563	0.124	0.335	-0.033	0.628	0.082	0.412	0.001	0.611	0.09	0.417	0.398	-0.011
ENSG00000160796.18_3	ENSG00000160796.18	NBEAL2	chr3	+	ENSG00000160796.18:t:46993937-46994020	ENSG00000160796.18_3_CE_1	False	False	46993937-46994020	C1	46991840-46991946	C2_C1	46991946-46993937	81	False	False	True	0.446	0.475	0.015	0.573	0.104	0.361	-0.055	0.664	0.053	0.489	0.022	0.593	0.088	0.395	-0.022	0.581	0.105	0.446	0.004	0.555	0.126	0.653	0.175	0.908	0.005	0.586	0.085	0.756	0.031	0.441	0.504	0.041
ENSG00000160796.18_3	ENSG00000160796.18	NBEAL2	chr3	+	ENSG00000160796.18:t:46993937-46994020	ENSG00000160796.18_3_CE_1	False	False	46993937-46994020	A	46992475-46992555	C2_A	46992555-46993937	81	False	False	True	0.554	0.525	-0.015	0.573	0.104	0.639	0.055	0.664	0.053	0.511	-0.022	0.593	0.088	0.605	0.022	0.581	0.105	0.554	-0.004	0.555	0.126	0.347	-0.175	0.908	0.005	0.414	-0.085	0.756	0.031	0.559	0.496	-0.041
ENSG00000214655.11_1	ENSG00000214655.11	ZSWIM8	chr10	+	ENSG00000214655.11:s:73789096-73789190	ENSG00000214655.11_1_CE_1	False	True	73789096-73789190	C2	73789717-73789824	C1_C2	73789190-73789717	173	False	False	True	0.006	0.051	0.011	0.367	0.371	0.007	0	0.222	0.772	0.017	0.001	0.235	0.717	0.006	0	0.221	0.774	0.016	0.001	0.231	0.735	0.021	0.002	0.244	0.691	0.008	0	0.223	0.769	0.021	0.022	0
ENSG00000214655.11_1	ENSG00000214655.11	ZSWIM8	chr10	+	ENSG00000214655.11:s:73789096-73789190	ENSG00000214655.11_1_CE_1	False	False	73789096-73789190	A	73789367-73789539	C1_A	73789190-73789367	173	False	False	True	0.994	0.949	-0.011	0.367	0.371	0.993	0	0.222	0.772	0.983	-0.001	0.235	0.717	0.994	0	0.221	0.774	0.984	-0.001	0.231	0.735	0.979	-0.002	0.244	0.691	0.992	0	0.223	0.769	0.979	0.978	0
ENSG00000214655.11_1	ENSG00000214655.11	ZSWIM8	chr10	+	ENSG00000214655.11:t:73789717-73789824	ENSG00000214655.11_1_CE_1	False	True	73789717-73789824	C1	73789096-73789190	C2_C1	73789190-73789717	173	False	False	False	0.005	0.06	0.016	0.423	0.279	0.006	0	0.221	0.774	0.02	0.002	0.252	0.652	0.006	0	0.221	0.775	0.018	0.001	0.236	0.716	0.026	0.002	0.255	0.652	0.007	0	0.223	0.77	0.015	0.019	0.001
ENSG00000214655.11_1	ENSG00000214655.11	ZSWIM8	chr10	+	ENSG00000214655.11:t:73789717-73789824	ENSG00000214655.11_1_CE_1	False	False	73789717-73789824	A	73789367-73789539	C2_A	73789539-73789717	173	False	False	False	0.995	0.94	-0.016	0.423	0.279	0.994	0	0.221	0.774	0.98	-0.002	0.252	0.652	0.994	0	0.221	0.775	0.982	-0.001	0.236	0.716	0.974	-0.002	0.255	0.652	0.993	0	0.223	0.77	0.985	0.981	-0.001
ENSG00000214655.11_2	ENSG00000214655.11	ZSWIM8	chr10	+	ENSG00000214655.11:s:73790975-73791176	ENSG00000214655.11_2_CE_1	False	True	73790975-73791176	C2	73791859-73792490	C1_C2	73791176-73791859	176	False	True	False	0.128	0.064	-0.047	0.665	0.073	0.021	-0.081	0.875	0.018	0.061	-0.048	0.676	0.073	0.102	-0.016	0.517	0.17	0.107	-0.009	0.523	0.176	0.073	-0.035	0.61	0.109	0.16	0.003	0.558	0.148	0.172	0.126	-0.033
ENSG00000214655.11_2	ENSG00000214655.11	ZSWIM8	chr10	+	ENSG00000214655.11:s:73790975-73791176	ENSG00000214655.11_2_CE_1	False	False	73790975-73791176	A	73791324-73791499	C1_A	73791176-73791324	176	False	True	False	0.872	0.936	0.047	0.665	0.073	0.979	0.081	0.875	0.018	0.939	0.048	0.676	0.073	0.898	0.016	0.517	0.17	0.893	0.009	0.523	0.176	0.927	0.035	0.61	0.109	0.84	-0.003	0.558	0.148	0.828	0.874	0.033
ENSG00000214655.11_2	ENSG00000214655.11	ZSWIM8	chr10	+	ENSG00000214655.11:t:73791859-73792490	ENSG00000214655.11_2_CE_1	False	True	73791859-73792490	C1	73790975-73791176	C2_C1	73791176-73791859	176	False	True	True	0.127	0.062	-0.044	0.664	0.075	0.018	-0.083	0.908	0.013	0.051	-0.054	0.72	0.058	0.083	-0.026	0.55	0.146	0.083	-0.024	0.547	0.156	0.053	-0.047	0.684	0.077	0.074	-0.031	0.593	0.123	0.235	0.205	-0.019
ENSG00000214655.11_2	ENSG00000214655.11	ZSWIM8	chr10	+	ENSG00000214655.11:t:73791859-73792490	ENSG00000214655.11_2_CE_1	False	False	73791859-73792490	A	73791324-73791499	C2_A	73791499-73791859	176	False	True	True	0.873	0.938	0.044	0.664	0.075	0.982	0.083	0.908	0.013	0.949	0.054	0.72	0.058	0.917	0.026	0.55	0.146	0.917	0.024	0.547	0.156	0.947	0.047	0.684	0.077	0.926	0.031	0.593	0.123	0.765	0.795	0.019
ENSG00000099864.18_1	ENSG00000099864.18	PALM	chr19	+	ENSG00000099864.18:s:736019-736139	ENSG00000099864.18_1_CE_1	False	False	736019-736078	C2	746285-748329	C1_C2	736078-746285	132	False	False	False	0.454	0.439	0.004	0.576	0.107	0.466	0.014	0.57	0.109	0.356	-0.052	0.674	0.054	0.485	0.028	0.61	0.082	0.349	-0.063	0.694	0.046	0.528	0.043	0.643	0.069	0.436	0	0.615	0.089	0.217	0.282	0.029
ENSG00000099864.18_1	ENSG00000099864.18	PALM	chr19	+	ENSG00000099864.18:s:736019-736139	ENSG00000099864.18_1_CE_1	False	False	736019-736078	A	740352-740483	C1_A	736078-740352	132	False	False	False	0.546	0.561	-0.004	0.576	0.107	0.534	-0.014	0.57	0.109	0.644	0.052	0.674	0.054	0.515	-0.028	0.61	0.082	0.651	0.063	0.694	0.046	0.472	-0.043	0.643	0.069	0.564	0	0.615	0.089	0.783	0.718	-0.029
ENSG00000099864.18_1	ENSG00000099864.18	PALM	chr19	+	ENSG00000099864.18:t:746285-748329	ENSG00000099864.18_1_CE_1	False	False	746285-748329	C1	736019-736078	C2_C1	736078-746285	132	False	False	True	0.467	0.483	0.011	0.565	0.116	0.498	0.027	0.591	0.086	0.378	-0.056	0.667	0.051	0.453	-0.011	0.593	0.096	0.383	-0.049	0.656	0.063	0.503	0.018	0.599	0.098	0.414	-0.026	0.61	0.092	0.227	0.339	0.062
ENSG00000099864.18_1	ENSG00000099864.18	PALM	chr19	+	ENSG00000099864.18:t:746285-748329	ENSG00000099864.18_1_CE_1	False	False	746285-748329	A	740352-740483	C2_A	740483-746285	132	False	False	True	0.533	0.517	-0.011	0.565	0.116	0.502	-0.027	0.591	0.086	0.622	0.056	0.667	0.051	0.547	0.011	0.593	0.096	0.617	0.049	0.656	0.063	0.497	-0.018	0.599	0.098	0.586	0.026	0.61	0.092	0.773	0.661	-0.062
ENSG00000099812.9_1	ENSG00000099812.9	MISP	chr19	+	ENSG00000099812.9:s:759909-760039	ENSG00000099812.9_1_CE_1	False	True	759909-760039	C2	763501-764318	C1_C2	760039-763501	39	False	True	True	0.09	0.097	0.004	0.372	0.378	0.08	-0.002	0.328	0.457	0.111	0.017	0.504	0.219	0.118	0.026	0.59	0.148	0.191	0.096	0.971	0.004	0.097	0.006	0.379	0.385	0.164	0.066	0.831	0.033	0.123	0.128	0.001
ENSG00000099812.9_1	ENSG00000099812.9	MISP	chr19	+	ENSG00000099812.9:s:759909-760039	ENSG00000099812.9_1_CE_1	False	False	759909-760039	A	761625-761663	C1_A	760039-761625	39	False	True	True	0.908	0.901	-0.004	0.385	0.36	0.917	0.003	0.349	0.418	0.884	-0.018	0.499	0.222	0.881	-0.024	0.564	0.165	0.808	-0.093	0.966	0.005	0.902	-0.005	0.38	0.384	0.835	-0.063	0.811	0.038	0.876	0.871	-0.001
ENSG00000099812.9_1	ENSG00000099812.9	MISP	chr19	+	ENSG00000099812.9:t:763501-764318	ENSG00000099812.9_1_CE_1	False	True	763501-764318	C1	759909-760039	C2_C1	760039-763501	39	False	True	True	0.086	0.097	0.007	0.377	0.364	0.07	-0.004	0.325	0.455	0.115	0.022	0.565	0.171	0.134	0.039	0.701	0.086	0.173	0.082	0.918	0.013	0.102	0.01	0.431	0.307	0.173	0.086	0.905	0.015	0.119	0.142	0.013
ENSG00000099812.9_1	ENSG00000099812.9	MISP	chr19	+	ENSG00000099812.9:t:763501-764318	ENSG00000099812.9_1_CE_1	False	False	763501-764318	A	761625-761663	C2_A	761663-763501	39	False	True	True	0.914	0.903	-0.007	0.377	0.364	0.93	0.004	0.325	0.455	0.885	-0.022	0.565	0.171	0.866	-0.039	0.701	0.086	0.827	-0.082	0.918	0.013	0.898	-0.01	0.431	0.307	0.827	-0.086	0.905	0.015	0.881	0.858	-0.013
ENSG00000132153.15_3	ENSG00000132153.15	DHX30	chr3	+	ENSG00000132153.15:s:47810573-47810711	ENSG00000132153.15_3_CE_1	False	False	47810573-47810711	C2	47818022-47818117	C1_C2	47810711-47818022	166	False	False	True	0.556	0.499	-0.037	0.6	0.092	0.463	-0.067	0.73	0.042	0.575	0.013	0.538	0.15	0.509	-0.035	0.61	0.101	0.418	-0.119	0.915	0.008	0.444	-0.093	0.786	0.026	0.375	-0.17	0.968	0.002	0.419	0.447	0.019
ENSG00000132153.15_3	ENSG00000132153.15	DHX30	chr3	+	ENSG00000132153.15:s:47810573-47810711	ENSG00000132153.15_3_CE_1	False	False	47810573-47810711	A	47815963-47816128	C1_A	47810711-47815963	166	False	False	True	0.444	0.501	0.037	0.6	0.092	0.537	0.067	0.73	0.042	0.425	-0.013	0.538	0.15	0.491	0.035	0.61	0.101	0.582	0.119	0.915	0.008	0.556	0.093	0.786	0.026	0.625	0.17	0.968	0.002	0.581	0.553	-0.019
ENSG00000132153.15_3	ENSG00000132153.15	DHX30	chr3	+	ENSG00000132153.15:t:47818022-47818117	ENSG00000132153.15_3_CE_1	False	False	47818022-47818117	C1	47810573-47810711	C2_C1	47810711-47818022	166	False	False	False	0.964	0.918	-0.031	0.607	0.121	0.952	-0.005	0.373	0.373	0.973	0.001	0.316	0.486	0.965	-0.002	0.356	0.405	0.913	-0.031	0.59	0.129	0.927	-0.024	0.5	0.184	0.941	-0.012	0.449	0.264	0.943	0.939	-0.003
ENSG00000132153.15_3	ENSG00000132153.15	DHX30	chr3	+	ENSG00000132153.15:t:47818022-47818117	ENSG00000132153.15_3_CE_1	False	False	47818022-47818117	A	47815963-47816128	C2_A	47816128-47818022	166	False	False	False	0.036	0.082	0.031	0.607	0.121	0.048	0.005	0.373	0.373	0.027	-0.001	0.316	0.486	0.035	0.002	0.356	0.405	0.087	0.031	0.59	0.129	0.073	0.024	0.5	0.184	0.059	0.012	0.449	0.264	0.057	0.061	0.003
ENSG00000047849.22_2	ENSG00000047849.22	MAP4	chr3	-	ENSG00000047849.22:s:47921765-47921878	ENSG00000047849.22_2_CE_1	False	True	47921765-47921878	C2	47915951-47917174	C1_C2	47917174-47921765	123	False	True	True	0.087	0.082	0	0.308	0.501	0.075	-0.006	0.31	0.48	0.084	0	0.293	0.543	0.074	-0.001	0.299	0.529	0.09	0.003	0.342	0.441	0.045	-0.024	0.551	0.183	0.019	-0.054	0.956	0.011	0.096	0.096	0
ENSG00000047849.22_2	ENSG00000047849.22	MAP4	chr3	-	ENSG00000047849.22:s:47921765-47921878	ENSG00000047849.22_2_CE_1	False	False	47921765-47921878	A	47918719-47918841	C1_A	47918841-47921765	123	False	True	True	0.913	0.915	0	0.317	0.48	0.924	0.005	0.309	0.486	0.913	-0.001	0.303	0.518	0.926	0.001	0.302	0.523	0.908	-0.004	0.356	0.415	0.95	0.019	0.488	0.236	0.98	0.054	0.952	0.012	0.9	0.899	0
ENSG00000047849.22_2	ENSG00000047849.22	MAP4	chr3	-	ENSG00000047849.22:t:47915951-47917174	ENSG00000047849.22_2_CE_1	False	True	47915951-47917174	C1	47921765-47921878	C2_C1	47917174-47921765	123	False	True	True	0.092	0.094	0.003	0.398	0.341	0.084	-0.003	0.338	0.437	0.097	0.004	0.372	0.385	0.076	-0.004	0.353	0.416	0.09	0.001	0.373	0.387	0.046	-0.028	0.588	0.152	0.024	-0.057	0.945	0.013	0.082	0.085	0.001
ENSG00000047849.22_2	ENSG00000047849.22	MAP4	chr3	-	ENSG00000047849.22:t:47915951-47917174	ENSG00000047849.22_2_CE_1	False	False	47915951-47917174	A	47918719-47918841	C2_A	47917174-47918719	123	False	True	True	0.908	0.906	-0.003	0.398	0.341	0.916	0.003	0.338	0.437	0.903	-0.004	0.372	0.385	0.924	0.004	0.353	0.416	0.91	-0.001	0.373	0.387	0.954	0.028	0.588	0.152	0.976	0.057	0.945	0.013	0.918	0.915	-0.001
ENSG00000112365.5_1	ENSG00000112365.5	ZBTB24	chr6	-	ENSG00000112365.5:s:109481075-109482054	ENSG00000112365.5_1_CE_1	False	True	109481075-109482054	C2	109476175-109476258	C1_C2	109476258-109481075	168	False	True	False	0.113	0.263	0.102	0.788	0.018	0.164	0.033	0.61	0.089	0.235	0.086	0.742	0.027	0.127	0.014	0.578	0.112	0.253	0.103	0.787	0.02	0.256	0.109	0.777	0.02	0.324	0.165	0.886	0.007	0.163	0.067	-0.052
ENSG00000112365.5_1	ENSG00000112365.5	ZBTB24	chr6	-	ENSG00000112365.5:s:109481075-109482054	ENSG00000112365.5_1_CE_1	False	False	109481075-109482054	A	109476763-109476930	C1_A	109476930-109481075	168	False	True	False	0.887	0.737	-0.102	0.788	0.018	0.836	-0.033	0.61	0.089	0.765	-0.086	0.742	0.027	0.873	-0.014	0.578	0.112	0.747	-0.103	0.787	0.02	0.744	-0.109	0.777	0.02	0.676	-0.165	0.886	0.007	0.837	0.933	0.052
ENSG00000112365.5_1	ENSG00000112365.5	ZBTB24	chr6	-	ENSG00000112365.5:t:109476175-109476258	ENSG00000112365.5_1_CE_1	False	True	109476175-109476258	C1	109481075-109482054	C2_C1	109476258-109481075	168	False	True	True	0.105	0.199	0.061	0.685	0.047	0.145	0.031	0.59	0.095	0.237	0.084	0.756	0.028	0.152	0.029	0.599	0.094	0.237	0.093	0.768	0.024	0.322	0.149	0.86	0.009	0.345	0.186	0.902	0.005	0.122	0.063	-0.029
ENSG00000112365.5_1	ENSG00000112365.5	ZBTB24	chr6	-	ENSG00000112365.5:t:109476175-109476258	ENSG00000112365.5_1_CE_1	False	False	109476175-109476258	A	109476763-109476930	C2_A	109476258-109476763	168	False	True	True	0.895	0.801	-0.061	0.685	0.047	0.855	-0.031	0.59	0.095	0.763	-0.084	0.756	0.028	0.848	-0.029	0.599	0.094	0.763	-0.093	0.768	0.024	0.678	-0.149	0.86	0.009	0.655	-0.186	0.902	0.005	0.878	0.937	0.029
ENSG00000083896.13_1	ENSG00000083896.13	YTHDC1	chr4	-	ENSG00000083896.13:s:68337027-68337450	ENSG00000083896.13_1_CE_1	False	False	68337027-68337450	C2	68333308-68333397	C1_C2	68333397-68337027	93	False	True	True	0.98	0.976	0	0.221	0.777	0.976	0	0.221	0.774	0.96	-0.002	0.246	0.653	0.922	-0.052	0.955	0.008	0.895	-0.081	0.999	0	0.81	-0.159	1	0	0.766	-0.205	1	0	0.968	0.976	0.001
ENSG00000083896.13_1	ENSG00000083896.13	YTHDC1	chr4	-	ENSG00000083896.13:s:68337027-68337450	ENSG00000083896.13_1_CE_1	False	True	68337027-68337450	A	68336448-68336540	C1_A	68336540-68337027	93	False	True	True	0.012	0.024	0	0.22	0.778	0.021	0	0.22	0.779	0.035	0	0.227	0.74	0.067	0.044	0.865	0.029	0.092	0.065	0.999	0	0.159	0.131	1	0	0.197	0.172	1	0	0.018	0.01	0
ENSG00000083896.13_1	ENSG00000083896.13	YTHDC1	chr4	-	ENSG00000083896.13:t:68333308-68333397	ENSG00000083896.13_1_CE_1	False	False	68333308-68333397	C1	68337027-68337450	C2_C1	68333397-68337027	93	False	True	True	0.972	0.982	0	0.221	0.775	0.979	0	0.221	0.775	0.962	-0.004	0.276	0.543	0.946	-0.017	0.484	0.212	0.933	-0.04	0.821	0.043	0.823	-0.15	1	0	0.807	-0.171	1	0	0.979	0.975	0
ENSG00000083896.13_1	ENSG00000083896.13	YTHDC1	chr4	-	ENSG00000083896.13:t:68333308-68333397	ENSG00000083896.13_1_CE_1	False	True	68333308-68333397	A	68336448-68336540	C2_A	68333397-68336448	93	False	True	True	0.02	0.018	0	0.22	0.779	0.018	0	0.22	0.78	0.032	0.001	0.24	0.677	0.046	0.006	0.315	0.452	0.052	0.015	0.443	0.258	0.144	0.122	1	0	0.162	0.137	1	0	0.007	0.008	0
ENSG00000000460.17_6	ENSG00000000460.17	C1orf112	chr1	+	ENSG00000000460.17:s:169850265-169850345	ENSG00000000460.17_6_CE_1	True	False	169850265-169850345	C2	169851817-169851936	C1_C2	169850345-169851817	129	False	False	False	0.943	0.943	0	0.4	0.33	0.946	-0.003	0.459	0.249	0.926	-0.01	0.468	0.243	0.948	0.001	0.442	0.281	0.956	0.005	0.431	0.297	0.917	-0.016	0.489	0.206	0.846	-0.071	0.735	0.044	0.951	0.966	0.008
ENSG00000000460.17_6	ENSG00000000460.17	C1orf112	chr1	+	ENSG00000000460.17:s:169850265-169850345	ENSG00000000460.17_6_CE_1	True	True	169850265-169850345	A	169850438-169850566	C1_A	169850345-169850438	129	False	False	False	0.029	0.023	-0.001	0.27	0.599	0.02	-0.002	0.268	0.606	0.044	0.008	0.39	0.348	0.035	0.003	0.327	0.464	0.015	-0.002	0.263	0.628	0.059	0.014	0.43	0.277	0.096	0.04	0.62	0.104	0.02	0.021	-0.001
ENSG00000000460.17_6	ENSG00000000460.17	C1orf112	chr1	+	ENSG00000000460.17:t:169851817-169851936	ENSG00000000460.17_6_CE_1	True	False	169851817-169851936	C1	169850265-169850345	C2_C1	169850345-169851817	129	False	False	True	0.947	0.939	-0.004	0.44	0.268	0.926	-0.009	0.445	0.262	0.941	-0.004	0.411	0.309	0.893	-0.039	0.649	0.094	0.894	-0.036	0.615	0.108	0.919	-0.015	0.488	0.221	0.788	-0.134	0.912	0.008	0.931	0.913	-0.009
ENSG00000000460.17_6	ENSG00000000460.17	C1orf112	chr1	+	ENSG00000000460.17:t:169851817-169851936	ENSG00000000460.17_6_CE_1	True	False	169851817-169851936	A	169850438-169850566	C2_A	169850566-169851817	129	False	False	True	0.053	0.061	0.004	0.44	0.268	0.074	0.009	0.445	0.262	0.059	0.004	0.411	0.309	0.107	0.039	0.649	0.094	0.106	0.036	0.615	0.108	0.081	0.015	0.488	0.221	0.212	0.134	0.912	0.008	0.069	0.087	0.009
ENSG00000006194.10_1	ENSG00000006194.10	ZNF263	chr16	+	ENSG00000006194.10:s:3283485-3284205	ENSG00000006194.10_1_CE_3	True	False	3283485-3284205	C2	3288454-3288570	C1_C2	3284205-3288454	127	False	False	True	0.254	0.244	-0.003	0.488	0.172	0.158	-0.067	0.757	0.036	0.203	-0.025	0.509	0.137	0.126	-0.091	0.822	0.02	0.081	-0.153	0.99	0.001	0.123	-0.107	0.853	0.016	0.01	-0.22	1	0	0.122	0.108	-0.005
ENSG00000006194.10_1	ENSG00000006194.10	ZNF263	chr16	+	ENSG00000006194.10:s:3283485-3284205	ENSG00000006194.10_1_CE_3	True	False	3283485-3284205	A	3286023-3286149	C1_A	3284205-3286023	127	False	False	False	0.12	0.185	0.035	0.58	0.102	0.183	0.041	0.628	0.08	0.153	0.021	0.489	0.165	0.151	0.012	0.492	0.17	0.146	0.011	0.465	0.203	0.215	0.063	0.722	0.048	0.223	0.068	0.764	0.046	0.159	0.167	0
ENSG00000006194.10_1	ENSG00000006194.10	ZNF263	chr16	+	ENSG00000006194.10:t:3288454-3288570	ENSG00000006194.10_1_CE_3	True	False	3288454-3288570	C1	3283485-3284205	C2_C1	3284205-3288454	127	False	False	True	0.165	0.147	-0.008	0.451	0.256	0.117	-0.025	0.55	0.157	0.15	-0.01	0.455	0.251	0.066	-0.08	0.912	0.014	0.056	-0.096	0.968	0.004	0.057	-0.096	0.947	0.007	0.009	-0.138	1	0	0.101	0.092	-0.001
ENSG00000006194.10_1	ENSG00000006194.10	ZNF263	chr16	+	ENSG00000006194.10:t:3288454-3288570	ENSG00000006194.10_1_CE_3	True	False	3288454-3288570	A	3286023-3286149	C2_A	3286149-3288454	127	False	False	True	0.835	0.853	0.008	0.451	0.256	0.883	0.025	0.55	0.157	0.85	0.01	0.455	0.251	0.934	0.08	0.912	0.014	0.944	0.096	0.968	0.004	0.943	0.096	0.947	0.007	0.991	0.138	1	0	0.899	0.908	0.001
ENSG00000164896.21_2	ENSG00000164896.21	FASTK	chr7	-	ENSG00000164896.21:s:151077101-151077236	ENSG00000164896.21_2_CE_1	True	True	151077101-151077236	C2	151076624-151076832	C1_C2	151076832-151077101	115	False	True	True	0.094	0.07	-0.012	0.421	0.296	0.038	-0.046	0.734	0.064	0.037	-0.049	0.79	0.05	0.032	-0.054	0.832	0.038	0.037	-0.052	0.796	0.047	0.016	-0.065	0.963	0.007	0.003	-0.068	0.988	0.002	0.144	0.159	0.009
ENSG00000164896.21_2	ENSG00000164896.21	FASTK	chr7	-	ENSG00000164896.21:s:151077101-151077236	ENSG00000164896.21_2_CE_1	True	False	151077101-151077236	A	151076913-151077027	C1_A	151077027-151077101	115	False	True	True	0.906	0.93	0.012	0.421	0.296	0.962	0.046	0.734	0.064	0.963	0.049	0.79	0.05	0.968	0.054	0.832	0.038	0.963	0.052	0.796	0.047	0.984	0.065	0.963	0.007	0.997	0.068	0.988	0.002	0.856	0.841	-0.009
ENSG00000164896.21_2	ENSG00000164896.21	FASTK	chr7	-	ENSG00000164896.21:t:151076624-151076832	ENSG00000164896.21_2_CE_1	True	True	151076624-151076832	C1	151077101-151077236	C2_C1	151076832-151077101	115	False	True	True	0.087	0.056	-0.014	0.412	0.299	0.029	-0.052	0.872	0.029	0.024	-0.057	0.955	0.01	0.021	-0.057	0.949	0.011	0.031	-0.053	0.896	0.024	0.01	-0.059	0.974	0.006	0.001	-0.059	0.975	0.005	0.115	0.139	0.014
ENSG00000164896.21_2	ENSG00000164896.21	FASTK	chr7	-	ENSG00000164896.21:t:151076624-151076832	ENSG00000164896.21_2_CE_1	True	False	151076624-151076832	A	151076913-151077027	C2_A	151076832-151076913	115	False	True	True	0.864	0.879	0.008	0.403	0.318	0.898	0.024	0.533	0.171	0.926	0.05	0.8	0.046	0.904	0.028	0.588	0.139	0.932	0.056	0.851	0.032	0.948	0.073	0.897	0.018	0.982	0.11	0.995	0.001	0.737	0.683	-0.033
ENSG00000101346.14_1	ENSG00000101346.14	POFUT1	chr20	+	ENSG00000101346.14:s:32207880-32208065	ENSG00000101346.14_1_CE_1	False	False	32207880-32208065	C2	32215269-32215451	C1_C2	32208065-32215269	122	False	True	True	0.194	0.137	-0.026	0.576	0.112	0.102	-0.053	0.693	0.054	0.141	-0.026	0.581	0.115	0.073	-0.076	0.773	0.03	0.098	-0.059	0.717	0.051	0.007	-0.151	0.977	0.002	0.026	-0.136	0.933	0.006	0.027	0.117	0.05
ENSG00000101346.14_1	ENSG00000101346.14	POFUT1	chr20	+	ENSG00000101346.14:s:32207880-32208065	ENSG00000101346.14_1_CE_1	False	False	32207880-32208065	A	32210071-32210192	C1_A	32208065-32210071	122	False	True	True	0.806	0.863	0.026	0.576	0.112	0.898	0.053	0.693	0.054	0.859	0.026	0.581	0.115	0.927	0.076	0.773	0.03	0.902	0.059	0.717	0.051	0.993	0.151	0.977	0.002	0.974	0.136	0.933	0.006	0.973	0.883	-0.05
ENSG00000101346.14_1	ENSG00000101346.14	POFUT1	chr20	+	ENSG00000101346.14:t:32215269-32215451	ENSG00000101346.14_1_CE_1	False	False	32215269-32215451	C1	32207880-32208065	C2_C1	32208065-32215269	122	False	True	False	0.098	0.082	-0.008	0.447	0.253	0.052	-0.026	0.554	0.148	0.076	-0.01	0.453	0.253	0.029	-0.047	0.733	0.064	0.05	-0.027	0.575	0.145	0.005	-0.061	0.877	0.026	0.015	-0.057	0.836	0.037	0.008	0.028	0.002
ENSG00000101346.14_1	ENSG00000101346.14	POFUT1	chr20	+	ENSG00000101346.14:t:32215269-32215451	ENSG00000101346.14_1_CE_1	False	False	32215269-32215451	A	32210071-32210192	C2_A	32210192-32215269	122	False	True	False	0.902	0.918	0.008	0.447	0.253	0.948	0.026	0.554	0.148	0.924	0.01	0.453	0.253	0.971	0.047	0.733	0.064	0.95	0.027	0.575	0.145	0.995	0.061	0.877	0.026	0.985	0.057	0.836	0.037	0.992	0.972	-0.002
ENSG00000117593.12_1	ENSG00000117593.12	DARS2	chr1	+	ENSG00000117593.12:s:173845229-173845291	ENSG00000117593.12_1_CE_1	False	False	173845229-173845291	C2	173853349-173853567	C1_C2	173845291-173853349	153	False	True	False	0.059	0.068	0.006	0.359	0.402	0.096	0.021	0.516	0.2	0.081	0.013	0.402	0.325	0.07	0.008	0.375	0.378	0.08	0.012	0.395	0.345	0.124	0.048	0.739	0.066	0.133	0.063	0.807	0.039	0.067	0.062	-0.001
ENSG00000117593.12_1	ENSG00000117593.12	DARS2	chr1	+	ENSG00000117593.12:s:173845229-173845291	ENSG00000117593.12_1_CE_1	False	False	173845229-173845291	A	173850327-173850479	C1_A	173845291-173850327	153	False	True	False	0.939	0.932	-0.004	0.342	0.431	0.899	-0.025	0.551	0.17	0.919	-0.011	0.386	0.348	0.93	-0.007	0.358	0.406	0.92	-0.01	0.377	0.371	0.872	-0.054	0.795	0.047	0.866	-0.062	0.807	0.039	0.93	0.934	0
ENSG00000117593.12_1	ENSG00000117593.12	DARS2	chr1	+	ENSG00000117593.12:t:173853349-173853567	ENSG00000117593.12_1_CE_1	False	False	173853349-173853567	C1	173845229-173845291	C2_C1	173845291-173853349	153	False	True	True	0.065	0.083	0.005	0.323	0.464	0.105	0.027	0.577	0.152	0.112	0.028	0.606	0.139	0.088	0.009	0.359	0.394	0.084	0.006	0.33	0.458	0.147	0.065	0.847	0.03	0.165	0.087	0.913	0.013	0.086	0.091	0.003
ENSG00000117593.12_1	ENSG00000117593.12	DARS2	chr1	+	ENSG00000117593.12:t:173853349-173853567	ENSG00000117593.12_1_CE_1	False	False	173853349-173853567	A	173850327-173850479	C2_A	173850479-173853349	153	False	True	True	0.935	0.917	-0.005	0.323	0.464	0.895	-0.027	0.577	0.152	0.888	-0.028	0.606	0.139	0.912	-0.009	0.359	0.394	0.916	-0.006	0.33	0.457	0.853	-0.065	0.847	0.03	0.835	-0.087	0.913	0.013	0.914	0.909	-0.003
ENSG00000138750.15_1	ENSG00000138750.15	NUP54	chr4	-	ENSG00000138750.15:s:76144390-76144473	ENSG00000138750.15_1_CE_5	True	False	76144390-76144473	C2	76136186-76136412	C1_C2	76136412-76144390	144	False	True	True	0.113	0.081	-0.017	0.482	0.222	0.091	-0.012	0.449	0.257	0.051	-0.042	0.667	0.088	0.042	-0.051	0.745	0.059	0.053	-0.038	0.66	0.098	0.01	-0.078	0.979	0.003	0.037	-0.058	0.81	0.041	0.077	0.059	-0.011
ENSG00000138750.15_1	ENSG00000138750.15	NUP54	chr4	-	ENSG00000138750.15:s:76144390-76144473	ENSG00000138750.15_1_CE_5	True	False	76144390-76144473	A	76144149-76144292	C1_A	76144292-76144390	144	False	True	False	0.857	0.886	0.018	0.511	0.19	0.863	0.003	0.423	0.294	0.917	0.041	0.682	0.084	0.898	0.028	0.568	0.147	0.928	0.056	0.796	0.043	0.954	0.081	0.895	0.017	0.946	0.074	0.859	0.024	0.873	0.882	0.01
ENSG00000138750.15_1	ENSG00000138750.15	NUP54	chr4	-	ENSG00000138750.15:t:76136186-76136412	ENSG00000138750.15_1_CE_5	True	False	76136186-76136412	C1	76144390-76144473	C2_C1	76136412-76144390	144	False	True	True	0.116	0.094	-0.013	0.458	0.242	0.113	-0.004	0.429	0.277	0.061	-0.042	0.684	0.083	0.049	-0.051	0.743	0.059	0.062	-0.034	0.629	0.116	0.011	-0.087	0.992	0.001	0.032	-0.071	0.887	0.021	0.098	0.072	-0.015
ENSG00000138750.15_1	ENSG00000138750.15	NUP54	chr4	-	ENSG00000138750.15:t:76136186-76136412	ENSG00000138750.15_1_CE_5	True	False	76136186-76136412	A	76144149-76144292	C2_A	76136412-76144149	144	False	True	True	0.884	0.906	0.013	0.458	0.242	0.887	0.004	0.429	0.277	0.939	0.042	0.684	0.083	0.951	0.051	0.743	0.059	0.938	0.034	0.629	0.116	0.989	0.087	0.992	0.001	0.968	0.071	0.887	0.021	0.902	0.928	0.015
ENSG00000163291.14_2	ENSG00000163291.14	PAQR3	chr4	-	ENSG00000163291.14:s:78926521-78926642	ENSG00000163291.14_2_CE_2	True	True	78926521-78926642	C2	78917940-78920681	C1_C2	78920681-78926521	91	False	False	False	0.155	0.038	-0.081	0.822	0.024	0.081	-0.043	0.634	0.083	0.039	-0.071	0.775	0.035	0.128	-0.012	0.536	0.15	0.043	-0.074	0.782	0.033	0.116	-0.013	0.523	0.179	0.06	-0.061	0.727	0.052	0.102	0.091	-0.008
ENSG00000163291.14_2	ENSG00000163291.14	PAQR3	chr4	-	ENSG00000163291.14:s:78926521-78926642	ENSG00000163291.14_2_CE_2	True	False	78926521-78926642	A	78923857-78923947	C1_A	78923947-78926521	91	False	False	False	0.826	0.931	0.062	0.727	0.045	0.916	0.051	0.67	0.065	0.956	0.08	0.8	0.028	0.841	0.005	0.527	0.161	0.951	0.084	0.805	0.027	0.879	0.019	0.545	0.156	0.907	0.041	0.645	0.085	0.893	0.884	-0.001
ENSG00000163291.14_2	ENSG00000163291.14	PAQR3	chr4	-	ENSG00000163291.14:t:78917940-78920681	ENSG00000163291.14_2_CE_2	True	True	78917940-78920681	C1	78926521-78926642	C2_C1	78920681-78926521	91	False	False	True	0.236	0.04	-0.15	0.909	0.005	0.108	-0.073	0.718	0.035	0.041	-0.155	0.922	0.004	0.155	-0.054	0.657	0.05	0.041	-0.161	0.934	0.004	0.125	-0.068	0.703	0.047	0.083	-0.113	0.802	0.018
ENSG00000163291.14_2	ENSG00000163291.14	PAQR3	chr4	-	ENSG00000163291.14:t:78917940-78920681	ENSG00000163291.14_2_CE_2	True	False	78917940-78920681	A	78923857-78923947	C2_A	78920681-78923857	91	False	False	True	0.728	0.87	0.098	0.758	0.02	0.886	0.101	0.779	0.019	0.954	0.193	0.96	0.002	0.81	0.052	0.643	0.053	0.931	0.173	0.926	0.004	0.831	0.057	0.668	0.058	0.851	0.078	0.716	0.036
ENSG00000105983.23_4	ENSG00000105983.23	LMBR1	chr7	-	ENSG00000105983.23:s:156724112-156724178	ENSG00000105983.23_4_CE_1	False	False	156724112-156724178	C2	156682211-156684163	C1_C2	156684163-156724112	162	False	True	True	0.258	0.266	0.005	0.41	0.314	0.249	-0.006	0.423	0.294	0.252	-0.002	0.46	0.241	0.26	0.005	0.487	0.223	0.268	0.005	0.496	0.213	0.169	-0.08	0.921	0.013	0.179	-0.07	0.847	0.028	0.405	0.402	-0.002
ENSG00000105983.23_4	ENSG00000105983.23	LMBR1	chr7	-	ENSG00000105983.23:s:156724112-156724178	ENSG00000105983.23_4_CE_1	False	False	156724112-156724178	A	156688030-156688191	C1_A	156688191-156724112	162	False	True	False	0.722	0.709	-0.007	0.414	0.299	0.737	0.012	0.475	0.238	0.728	0.002	0.503	0.211	0.717	-0.006	0.459	0.248	0.717	-0.005	0.517	0.195	0.805	0.069	0.835	0.031	0.775	0.038	0.664	0.095	0.57	0.581	0.01
ENSG00000105983.23_4	ENSG00000105983.23	LMBR1	chr7	-	ENSG00000105983.23:t:156682211-156684163	ENSG00000105983.23_4_CE_1	False	False	156682211-156684163	C1	156724112-156724178	C2_C1	156684163-156724112	162	False	True	True	0.226	0.218	-0.003	0.448	0.267	0.207	-0.013	0.447	0.269	0.203	-0.017	0.462	0.247	0.224	-0.004	0.428	0.297	0.191	-0.026	0.575	0.151	0.151	-0.074	0.901	0.018	0.149	-0.072	0.922	0.014	0.295	0.315	0.021
ENSG00000105983.23_4	ENSG00000105983.23	LMBR1	chr7	-	ENSG00000105983.23:t:156682211-156684163	ENSG00000105983.23_4_CE_1	False	False	156682211-156684163	A	156688030-156688191	C2_A	156684163-156688030	162	False	True	True	0.774	0.782	0.003	0.448	0.267	0.793	0.013	0.447	0.269	0.797	0.017	0.462	0.247	0.776	0.004	0.428	0.297	0.809	0.026	0.575	0.151	0.849	0.074	0.901	0.018	0.851	0.072	0.922	0.014	0.705	0.685	-0.021
ENSG00000117868.18_1	ENSG00000117868.18	ESYT2	chr7	-	ENSG00000117868.18:s:158759486-158759581	ENSG00000117868.18_1_CE_1	False	False	158759486-158759581	C2	158749649-158749723	C1_C2	158749723-158759486	63	False	True	True	0.302	0.352	0.031	0.627	0.095	0.328	0.013	0.485	0.182	0.379	0.067	0.811	0.029	0.347	0.029	0.594	0.114	0.366	0.046	0.738	0.056	0.399	0.093	0.914	0.012	0.417	0.108	0.939	0.008	0.23	0.23	0.001
ENSG00000117868.18_1	ENSG00000117868.18	ESYT2	chr7	-	ENSG00000117868.18:s:158759486-158759581	ENSG00000117868.18_1_CE_1	False	False	158759486-158759581	A	158752781-158752843	C1_A	158752843-158759486	63	False	True	True	0.667	0.632	-0.024	0.609	0.108	0.659	-0.005	0.434	0.225	0.606	-0.054	0.731	0.049	0.63	-0.025	0.554	0.135	0.608	-0.044	0.722	0.062	0.581	-0.086	0.864	0.02	0.559	-0.102	0.931	0.01	0.744	0.751	0.007
ENSG00000117868.18_1	ENSG00000117868.18	ESYT2	chr7	-	ENSG00000117868.18:t:158749649-158749723	ENSG00000117868.18_1_CE_1	False	False	158749649-158749723	C1	158759486-158759581	C2_C1	158749723-158759486	63	False	True	True	0.347	0.368	0.016	0.503	0.192	0.351	0.005	0.461	0.252	0.407	0.05	0.736	0.059	0.398	0.044	0.708	0.074	0.391	0.032	0.618	0.122	0.408	0.053	0.716	0.064	0.434	0.093	0.915	0.012	0.235	0.246	0.005
ENSG00000117868.18_1	ENSG00000117868.18	ESYT2	chr7	-	ENSG00000117868.18:t:158749649-158749723	ENSG00000117868.18_1_CE_1	False	False	158749649-158749723	A	158752781-158752843	C2_A	158749723-158752781	63	False	True	True	0.653	0.632	-0.016	0.503	0.192	0.649	-0.005	0.461	0.252	0.593	-0.05	0.736	0.059	0.602	-0.044	0.708	0.074	0.609	-0.032	0.618	0.122	0.592	-0.053	0.716	0.064	0.566	-0.093	0.915	0.012	0.765	0.754	-0.005
ENSG00000153029.16_1	ENSG00000153029.16	MR1	chr1	+	ENSG00000153029.16:s:181033887-181034074	ENSG00000153029.16_1_CE_1	False	False	181033887-181034074	C2	181049052-181049312	C1_C2	181034074-181049052	116	False	True	True	0.946	0.927	-0.014	0.465	0.232	0.91	-0.025	0.537	0.166	0.878	-0.052	0.739	0.058	0.834	-0.101	0.932	0.008	0.834	-0.102	0.94	0.007	0.743	-0.202	0.996	0	0.748	-0.187	0.98	0.001	0.957	0.966	0.005
ENSG00000153029.16_1	ENSG00000153029.16	MR1	chr1	+	ENSG00000153029.16:s:181033887-181034074	ENSG00000153029.16_1_CE_1	False	False	181033887-181034074	A	181036997-181037112	C1_A	181034074-181036997	116	False	True	True	0.051	0.054	0.005	0.454	0.258	0.08	0.021	0.514	0.188	0.115	0.048	0.721	0.065	0.154	0.086	0.884	0.017	0.14	0.075	0.856	0.024	0.25	0.192	0.994	0	0.214	0.149	0.947	0.004	0.037	0.026	-0.004
ENSG00000153029.16_1	ENSG00000153029.16	MR1	chr1	+	ENSG00000153029.16:t:181049052-181049697	ENSG00000153029.16_1_CE_1	False	False	181049052-181049312	C1	181033887-181034074	C2_C1	181034074-181049052	116	False	True	True	0.952	0.951	0.001	0.4	0.333	0.942	-0.006	0.41	0.323	0.897	-0.045	0.68	0.079	0.893	-0.045	0.686	0.078	0.852	-0.087	0.924	0.011	0.91	-0.032	0.58	0.133	0.802	-0.126	0.934	0.007	0.976	0.97	-0.002
ENSG00000153029.16_1	ENSG00000153029.16	MR1	chr1	+	ENSG00000153029.16:t:181049052-181049697	ENSG00000153029.16_1_CE_1	False	False	181049052-181049312	A	181036997-181037112	C2_A	181037112-181049052	116	False	True	True	0.046	0.043	-0.004	0.389	0.349	0.046	0	0.373	0.378	0.097	0.037	0.646	0.1	0.105	0.045	0.692	0.076	0.147	0.087	0.925	0.011	0.081	0.022	0.519	0.184	0.174	0.101	0.881	0.015	0.023	0.024	0.001
ENSG00000088340.17_5	ENSG00000088340.17	FER1L4	chr20	-	ENSG00000088340.17:s:35576786-35576828	ENSG00000088340.17_5_CE_1	True	True	35576786-35576828	C2	35576381-35576518	C1_C2	35576518-35576786	101	False	False	True																														0.022	0.054	0.015
ENSG00000088340.17_5	ENSG00000088340.17	FER1L4	chr20	-	ENSG00000088340.17:s:35576786-35576828	ENSG00000088340.17_5_CE_1	True	False	35576786-35576828	A	35576596-35576696	C1_A	35576696-35576786	101	False	False	True																														0.978	0.946	-0.015
ENSG00000088340.17_5	ENSG00000088340.17	FER1L4	chr20	-	ENSG00000088340.17:t:35576381-35576586	ENSG00000088340.17_5_CE_1	True	True	35576381-35576518	C1	35576786-35576828	C2_C1	35576518-35576786	101	False	False	False																														0.011	0.039	0.005
ENSG00000088340.17_5	ENSG00000088340.17	FER1L4	chr20	-	ENSG00000088340.17:t:35576381-35576586	ENSG00000088340.17_5_CE_1	True	False	35576381-35576518	A	35576596-35576696	C2_A	35576518-35576596	101	False	False	False																														0.842	0.856	0.009
ENSG00000163319.11_1	ENSG00000163319.11	MRPS18C	chr4	+	ENSG00000163319.11:s:83456909-83456958	ENSG00000163319.11_1_CE_1	True	False	83456909-83456958	C2	83459740-83459797	C1_C2	83456958-83459740	84	False	True	True	0.262	0.258	-0.001	0.395	0.338	0.266	0.004	0.42	0.296	0.231	-0.02	0.516	0.194	0.218	-0.027	0.567	0.152	0.232	-0.018	0.529	0.195	0.156	-0.094	0.906	0.013	0.167	-0.078	0.876	0.021	0.295	0.281	-0.013
ENSG00000163319.11_1	ENSG00000163319.11	MRPS18C	chr4	+	ENSG00000163319.11:s:83456909-83456958	ENSG00000163319.11_1_CE_1	True	False	83456909-83456958	A	83458346-83458429	C1_A	83456958-83458346	84	False	True	False	0.605	0.591	-0.009	0.437	0.265	0.6	-0.003	0.467	0.243	0.643	0.029	0.579	0.136	0.657	0.033	0.619	0.113	0.624	0.012	0.511	0.204	0.713	0.095	0.865	0.018	0.69	0.064	0.78	0.043	0.586	0.568	-0.005
ENSG00000163319.11_1	ENSG00000163319.11	MRPS18C	chr4	+	ENSG00000163319.11:t:83459620-83459797	ENSG00000163319.11_1_CE_1	True	False	83459740-83459797	C1	83456909-83456958	C2_C1	83456958-83459740	84	False	True	True	0.236	0.263	0.019	0.521	0.179	0.275	0.028	0.579	0.139	0.224	-0.008	0.444	0.269	0.191	-0.03	0.597	0.134	0.21	-0.018	0.526	0.191	0.133	-0.096	0.931	0.01	0.134	-0.093	0.927	0.01	0.225	0.188	-0.027
ENSG00000163319.11_1	ENSG00000163319.11	MRPS18C	chr4	+	ENSG00000163319.11:t:83459620-83459797	ENSG00000163319.11_1_CE_1	True	False	83459740-83459797	A	83458346-83458429	C2_A	83458429-83459740	84	False	True	True	0.764	0.737	-0.019	0.521	0.179	0.725	-0.028	0.579	0.139	0.776	0.008	0.444	0.269	0.809	0.03	0.597	0.134	0.79	0.018	0.526	0.191	0.867	0.096	0.931	0.01	0.866	0.093	0.927	0.01	0.775	0.812	0.027
ENSG00000104728.16_2	ENSG00000104728.16	ARHGEF10	chr8	+	ENSG00000104728.16:s:1876051-1876734	ENSG00000104728.16_2_CE_1	False	False	1876571-1876734	C2	1882635-1882749	C1_C2	1876734-1882635	117	False	True	False	0.677	0.717	0.031	0.582	0.099	0.772	0.07	0.726	0.039	0.669	0.009	0.535	0.13	0.588	-0.043	0.655	0.069	0.513	-0.114	0.837	0.015	0.531	-0.075	0.738	0.036	0.546	-0.085	0.745	0.032	0.785	0.737	-0.023
ENSG00000104728.16_2	ENSG00000104728.16	ARHGEF10	chr8	+	ENSG00000104728.16:s:1876051-1876734	ENSG00000104728.16_2_CE_1	False	False	1876571-1876734	A	1880048-1880164	C1_A	1876734-1880048	117	False	True	False	0.323	0.283	-0.031	0.582	0.099	0.228	-0.07	0.726	0.039	0.331	-0.009	0.535	0.13	0.412	0.043	0.655	0.069	0.487	0.114	0.837	0.015	0.469	0.075	0.738	0.036	0.454	0.085	0.745	0.032	0.215	0.263	0.023
ENSG00000104728.16_2	ENSG00000104728.16	ARHGEF10	chr8	+	ENSG00000104728.16:t:1882635-1882749	ENSG00000104728.16_2_CE_1	False	False	1882635-1882749	C1	1876571-1876734	C2_C1	1876734-1882635	117	False	True	True	0.784	0.839	0.028	0.574	0.109	0.847	0.039	0.621	0.083	0.718	-0.043	0.636	0.076	0.758	-0.012	0.539	0.15	0.596	-0.162	0.909	0.005	0.658	-0.076	0.727	0.036	0.602	-0.139	0.853	0.011	0.829	0.783	-0.03
ENSG00000104728.16_2	ENSG00000104728.16	ARHGEF10	chr8	+	ENSG00000104728.16:t:1882635-1882749	ENSG00000104728.16_2_CE_1	False	False	1882635-1882749	A	1880048-1880164	C2_A	1880164-1882635	117	False	True	True	0.216	0.161	-0.028	0.574	0.109	0.153	-0.039	0.621	0.083	0.282	0.043	0.636	0.076	0.242	0.012	0.539	0.15	0.404	0.162	0.909	0.005	0.342	0.076	0.727	0.036	0.398	0.139	0.853	0.011	0.171	0.217	0.03
ENSG00000143793.13_1	ENSG00000143793.13	C1orf35	chr1	-	ENSG00000143793.13:s:228102056-228102165	ENSG00000143793.13_1_CE_1	False	False	228102080-228102165	C2	228101339-228101473	C1_C2	228101473-228102080	180	False	True	True	0.988	0.983	0	0.222	0.77	0.988	0	0.22	0.779	0.951	-0.011	0.384	0.366	0.952	-0.012	0.406	0.335	0.958	-0.006	0.308	0.512	0.893	-0.07	0.925	0.014	0.877	-0.092	0.955	0.006	0.988	0.984	0
ENSG00000143793.13_1	ENSG00000143793.13	C1orf35	chr1	-	ENSG00000143793.13:s:228102056-228102165	ENSG00000143793.13_1_CE_1	False	False	228102080-228102165	A	228101735-228101914	C1_A	228101914-228102080	180	False	True	True	0.004	0.004	0	0.22	0.78	0.004	0	0.22	0.78	0.031	0.002	0.257	0.645	0.04	0.007	0.323	0.474	0.029	0.002	0.254	0.658	0.076	0.038	0.721	0.085	0.112	0.08	0.928	0.012	0.006	0.002	0
ENSG00000143793.13_1	ENSG00000143793.13	C1orf35	chr1	-	ENSG00000143793.13:t:228101339-228101473	ENSG00000143793.13_1_CE_1	False	False	228101339-228101473	C1	228102080-228102165	C2_C1	228101473-228102080	180	False	True	True	0.984	0.98	0	0.223	0.766	0.985	0	0.223	0.769	0.975	-0.001	0.229	0.742	0.959	-0.009	0.355	0.413	0.943	-0.019	0.499	0.235	0.904	-0.063	0.886	0.023	0.869	-0.104	0.986	0.002	0.987	0.977	-0.001
ENSG00000143793.13_1	ENSG00000143793.13	C1orf35	chr1	-	ENSG00000143793.13:t:228101339-228101473	ENSG00000143793.13_1_CE_1	False	False	228101339-228101473	A	228101735-228101914	C2_A	228101473-228101735	180	False	True	True	0.008	0.007	0	0.22	0.78	0.007	0	0.22	0.779	0.01	0	0.22	0.78	0.038	0.004	0.28	0.579	0.047	0.009	0.362	0.406	0.067	0.032	0.621	0.131	0.124	0.093	0.981	0.003	0.006	0.008	0
ENSG00000162910.19_1	ENSG00000162910.19	MRPL55	chr1	-	ENSG00000162910.19:s:228108955-228109055	ENSG00000162910.19_1_CE_1	True	False	228108955-228109021	C2	228108290-228108318	C1_C2	228108318-228108955	38	False	True	True	0.658	0.633	-0.006	0.527	0.165	0.675	0.02	0.546	0.142	0.591	-0.039	0.61	0.095	0.468	-0.159	0.938	0.004	0.475	-0.148	0.949	0.004	0.411	-0.218	0.996	0	0.504	-0.114	0.851	0.015	0.722	0.715	-0.002
ENSG00000162910.19_1	ENSG00000162910.19	MRPL55	chr1	-	ENSG00000162910.19:s:228108955-228109055	ENSG00000162910.19_1_CE_1	True	False	228108955-228109021	A	228108437-228108474	C1_A	228108474-228108955	38	False	True	True	0.212	0.252	0.03	0.555	0.127	0.166	-0.027	0.572	0.133	0.307	0.07	0.76	0.038	0.379	0.151	0.962	0.003	0.433	0.21	0.998	0	0.465	0.243	1	0	0.371	0.144	0.932	0.006	0.119	0.119	0.004
ENSG00000162910.19_1	ENSG00000162910.19	MRPL55	chr1	-	ENSG00000162910.19:t:228108290-228108325	ENSG00000162910.19_1_CE_1	True	False	228108290-228108318	C1	228108955-228109021	C2_C1	228108318-228108955	38	False	True	True	0.334	0.359	0.015	0.497	0.196	0.369	0.015	0.495	0.205	0.324	-0.008	0.44	0.258	0.244	-0.08	0.823	0.026	0.251	-0.075	0.841	0.026	0.212	-0.107	0.907	0.011	0.235	-0.084	0.84	0.024	0.329	0.296	-0.015
ENSG00000162910.19_1	ENSG00000162910.19	MRPL55	chr1	-	ENSG00000162910.19:t:228108290-228108325	ENSG00000162910.19_1_CE_1	True	False	228108290-228108318	A	228108437-228108474	C2_A	228108318-228108437	38	False	True	True	0.203	0.204	0.001	0.441	0.271	0.211	0.003	0.451	0.252	0.266	0.044	0.662	0.082	0.328	0.116	0.944	0.006	0.353	0.139	0.98	0.002	0.381	0.167	0.994	0	0.325	0.104	0.9	0.013	0.192	0.184	-0.007
ENSG00000143774.17_1	ENSG00000143774.17	GUK1	chr1	+	ENSG00000143774.17:s:228140228-228140363	ENSG00000143774.17_1_CE_1	True	False	228140228-228140363	C2	228145511-228145624	C1_C2	228140363-228145511	165	False	True	True	0.381	0.453	0.063	0.695	0.047	0.434	0.039	0.643	0.08	0.348	-0.015	0.563	0.137	0.407	0.017	0.576	0.124	0.504	0.109	0.869	0.014	0.525	0.151	0.937	0.005	0.558	0.154	0.933	0.005	0.264
ENSG00000143774.17_1	ENSG00000143774.17	GUK1	chr1	+	ENSG00000143774.17:s:228140228-228140363	ENSG00000143774.17_1_CE_1	True	False	228140228-228140363	A	228141124-228141288	C1_A	228140363-228141124	165	False	True	True	0.613	0.54	-0.063	0.696	0.047	0.557	-0.041	0.651	0.077	0.641	0.01	0.562	0.136	0.583	-0.018	0.576	0.124	0.49	-0.108	0.865	0.014	0.458	-0.161	0.95	0.003	0.439	-0.151	0.93	0.005	0.724
ENSG00000143774.17_1	ENSG00000143774.17	GUK1	chr1	+	ENSG00000143774.17:t:228144897-228145762	ENSG00000143774.17_1_CE_1	True	False	228145511-228145624	C1	228140228-228140363	C2_C1	228140363-228145511	165	False	True	True	0.31	0.353	0.037	0.632	0.093	0.349	0.029	0.561	0.132	0.329	0.013	0.502	0.189	0.326	0.008	0.537	0.166	0.447	0.118	0.927	0.007	0.48	0.164	0.974	0.002	0.506	0.185	0.984	0.001	0.088	0.034	-0.031
ENSG00000143774.17_1	ENSG00000143774.17	GUK1	chr1	+	ENSG00000143774.17:t:228144897-228145762	ENSG00000143774.17_1_CE_1	True	False	228145511-228145624	A	228141124-228141288	C2_A	228141288-228145511	165	False	True	True	0.574	0.553	-0.012	0.506	0.189	0.588	0.006	0.507	0.189	0.598	0.015	0.534	0.158	0.583	0.006	0.543	0.152	0.471	-0.084	0.82	0.025	0.421	-0.145	0.954	0.004	0.39	-0.177	0.979	0.001	0.821	0.86	0.02
ENSG00000171208.10_2	ENSG00000171208.10	NETO2	chr16	-	ENSG00000171208.10:s:47109483-47109711	ENSG00000171208.10_2_CE_1	False	False	47109483-47109711	C2	47077703-47083801	C1_C2	47083801-47109483	114	False	True	True	0.629	0.629	-0.005	0.523	0.161	0.6	-0.023	0.566	0.119	0.559	-0.046	0.643	0.073	0.561	-0.049	0.67	0.061	0.62	-0.009	0.512	0.18	0.455	-0.144	0.878	0.009	0.416	-0.194	0.945	0.003	0.562	0.623	0.035
ENSG00000171208.10_2	ENSG00000171208.10	NETO2	chr16	-	ENSG00000171208.10:s:47109483-47109711	ENSG00000171208.10_2_CE_1	False	False	47109483-47109711	A	47086226-47086339	C1_A	47086339-47109483	114	False	True	True	0.368	0.365	0.002	0.516	0.169	0.397	0.023	0.567	0.119	0.439	0.046	0.643	0.073	0.435	0.043	0.651	0.069	0.377	0.009	0.512	0.18	0.531	0.129	0.851	0.012	0.581	0.193	0.944	0.003	0.436	0.375	-0.035
ENSG00000171208.10_2	ENSG00000171208.10	NETO2	chr16	-	ENSG00000171208.10:t:47077703-47083801	ENSG00000171208.10_2_CE_1	False	False	47077703-47083801	C1	47109483-47109711	C2_C1	47083801-47109483	114	False	True	True	0.528	0.498	-0.01	0.533	0.154	0.488	-0.024	0.578	0.114	0.426	-0.061	0.715	0.05	0.494	-0.023	0.56	0.126	0.472	-0.027	0.57	0.12	0.381	-0.128	0.862	0.012	0.309	-0.196	0.971	0.002	0.398	0.342	-0.027
ENSG00000171208.10_2	ENSG00000171208.10	NETO2	chr16	-	ENSG00000171208.10:t:47077703-47083801	ENSG00000171208.10_2_CE_1	False	False	47077703-47083801	A	47086226-47086339	C2_A	47083801-47086226	114	False	True	True	0.47	0.491	0.006	0.522	0.164	0.511	0.024	0.579	0.114	0.572	0.061	0.715	0.05	0.501	0.019	0.548	0.137	0.527	0.027	0.57	0.12	0.612	0.116	0.84	0.016	0.688	0.195	0.97	0.002	0.601	0.657	0.027
ENSG00000170786.13_1	ENSG00000170786.13	SDR16C5	chr8	-	ENSG00000170786.13:s:56316015-56316361	ENSG00000170786.13_1_CE_1	False	False	56316015-56316361	C2	56308928-56309027	C1_C2	56309027-56316015	132	False	True	True	0.149	0.049	-0.068	0.77	0.037	0.083	-0.04	0.619	0.092	0.055	-0.059	0.729	0.051	0.048	-0.073	0.786	0.034	0.079	-0.041	0.623	0.092	0.008	-0.107	0.963	0.005	0.08	-0.032	0.609	0.111	0.057	0.065	0.003
ENSG00000170786.13_1	ENSG00000170786.13	SDR16C5	chr8	-	ENSG00000170786.13:s:56316015-56316361	ENSG00000170786.13_1_CE_1	False	False	56316015-56316361	A	56312157-56312288	C1_A	56312288-56316015	132	False	True	True	0.851	0.951	0.068	0.77	0.037	0.917	0.04	0.619	0.092	0.945	0.059	0.729	0.051	0.952	0.073	0.786	0.034	0.921	0.041	0.623	0.092	0.992	0.107	0.963	0.005	0.92	0.032	0.609	0.111	0.943	0.935	-0.003
ENSG00000170786.13_1	ENSG00000170786.13	SDR16C5	chr8	-	ENSG00000170786.13:t:56308928-56309027	ENSG00000170786.13_1_CE_1	False	False	56308928-56309027	C1	56316015-56316361	C2_C1	56309027-56316015	132	False	True	False	0.12	0.074	-0.026	0.549	0.141	0.083	-0.024	0.56	0.134	0.059	-0.039	0.633	0.094	0.051	-0.055	0.714	0.058	0.098	-0.011	0.535	0.156	0.011	-0.083	0.897	0.016	0.096	-0.009	0.558	0.148	0.045	0.068	0.01
ENSG00000170786.13_1	ENSG00000170786.13	SDR16C5	chr8	-	ENSG00000170786.13:t:56308928-56309027	ENSG00000170786.13_1_CE_1	False	False	56308928-56309027	A	56312157-56312288	C2_A	56309027-56312157	132	False	True	False	0.88	0.926	0.026	0.549	0.141	0.917	0.024	0.56	0.134	0.941	0.039	0.633	0.094	0.949	0.055	0.714	0.058	0.902	0.011	0.535	0.156	0.989	0.083	0.897	0.016	0.904	0.009	0.558	0.148	0.955	0.932	-0.01
ENSG00000116918.15_1	ENSG00000116918.15	TSNAX	chr1	+	ENSG00000116918.15:s:231561128-231561255	ENSG00000116918.15_1_CE_1	True	False	231561128-231561255	C2	231564528-231566524	C1_C2	231561255-231564528	165	False	True	True	0.914	0.942	0.015	0.441	0.238	0.925	0.005	0.377	0.319	0.88	-0.02	0.484	0.179	0.857	-0.036	0.616	0.098	0.86	-0.035	0.597	0.104	0.809	-0.078	0.785	0.033	0.673	-0.228	0.998	0	0.87	0.872	0.001
ENSG00000116918.15_1	ENSG00000116918.15	TSNAX	chr1	+	ENSG00000116918.15:s:231561128-231561255	ENSG00000116918.15_1_CE_1	True	False	231561128-231561255	A	231563465-231563629	C1_A	231561255-231563465	165	False	True	True	0.041	0.025	-0.006	0.324	0.432	0.033	-0.003	0.332	0.409	0.072	0.018	0.488	0.189	0.075	0.022	0.52	0.167	0.078	0.024	0.527	0.16	0.121	0.065	0.775	0.041	0.259	0.204	0.999	0	0.043	0.054	0.005
ENSG00000116918.15_1	ENSG00000116918.15	TSNAX	chr1	+	ENSG00000116918.15:t:231564528-231566524	ENSG00000116918.15_1_CE_1	True	False	231564528-231566524	C1	231561128-231561255	C2_C1	231561255-231564528	165	False	True	True	0.988	0.997	0	0.225	0.759	0.946	-0.013	0.423	0.306	0.963	-0.004	0.28	0.575	0.918	-0.042	0.776	0.061	0.954	-0.011	0.376	0.374	0.949	-0.016	0.434	0.291	0.844	-0.115	0.967	0.004	0.993	0.963	-0.006
ENSG00000116918.15_1	ENSG00000116918.15	TSNAX	chr1	+	ENSG00000116918.15:t:231564528-231566524	ENSG00000116918.15_1_CE_1	True	False	231564528-231566524	A	231563465-231563629	C2_A	231563629-231564528	165	False	True	True	0.012	0.003	0	0.225	0.759	0.054	0.013	0.423	0.306	0.037	0.004	0.28	0.575	0.082	0.042	0.776	0.061	0.046	0.011	0.376	0.374	0.051	0.016	0.434	0.291	0.156	0.115	0.967	0.004	0.007	0.037	0.006
ENSG00000142192.21_1	ENSG00000142192.21	APP	chr21	-	ENSG00000142192.21:s:26000015-26000182	ENSG00000142192.21_1_CE_1	True	False	26000015-26000182	C2	25982344-25982477	C1_C2	25982477-26000015	57	False	False	True	0.663	0.673	0.003	0.5	0.208	0.691	0.026	0.586	0.13	0.683	0.013	0.528	0.185	0.713	0.036	0.71	0.082	0.708	0.035	0.661	0.101	0.752	0.083	0.913	0.014	0.761	0.093	0.91	0.013	0.696	0.674	-0.013
ENSG00000142192.21_1	ENSG00000142192.21	APP	chr21	-	ENSG00000142192.21:s:26000015-26000182	ENSG00000142192.21_1_CE_1	True	False	26000015-26000182	A	25997360-25997416	C1_A	25997416-26000015	57	False	False	True	0.337	0.327	-0.003	0.5	0.208	0.309	-0.026	0.586	0.13	0.317	-0.013	0.528	0.185	0.287	-0.036	0.71	0.082	0.292	-0.035	0.661	0.101	0.248	-0.083	0.913	0.014	0.239	-0.093	0.91	0.013	0.304	0.326	0.013
ENSG00000142192.21_1	ENSG00000142192.21	APP	chr21	-	ENSG00000142192.21:t:25982344-25982477	ENSG00000142192.21_1_CE_1	True	False	25982344-25982477	C1	26000015-26000182	C2_C1	25982477-26000015	57	False	False	False	0.632	0.667	0.03	0.691	0.091	0.655	0.018	0.536	0.18	0.661	0.022	0.561	0.162	0.659	0.02	0.597	0.147	0.667	0.025	0.58	0.154	0.694	0.053	0.792	0.049	0.703	0.063	0.806	0.039	0.668	0.635	-0.02
ENSG00000142192.21_1	ENSG00000142192.21	APP	chr21	-	ENSG00000142192.21:t:25982344-25982477	ENSG00000142192.21_1_CE_1	True	False	25982344-25982477	A	25997360-25997416	C2_A	25982477-25997360	57	False	False	False	0.247	0.225	-0.016	0.524	0.196	0.235	-0.01	0.454	0.256	0.224	-0.019	0.505	0.207	0.218	-0.021	0.544	0.176	0.212	-0.024	0.554	0.167	0.194	-0.045	0.759	0.064	0.186	-0.053	0.769	0.054	0.241	0.275	0.024
ENSG00000156239.12_1	ENSG00000156239.12	N6AMT1	chr21	-	ENSG00000156239.12:s:28882160-28882250	ENSG00000156239.12_1_CE_1	False	False	28882160-28882250	C2	28878192-28878333	C1_C2	28878333-28882160	84	False	False	False	0.5	0.431	-0.034	0.623	0.075	0.47	-0.011	0.557	0.124	0.494	-0.001	0.551	0.129	0.397	-0.071	0.688	0.038	0.36	-0.095	0.759	0.023	0.382	-0.078	0.721	0.036	0.461	-0.019	0.577	0.12	0.496	0.364	-0.069
ENSG00000156239.12_1	ENSG00000156239.12	N6AMT1	chr21	-	ENSG00000156239.12:s:28882160-28882250	ENSG00000156239.12_1_CE_1	False	False	28882160-28882250	A	28879870-28879953	C1_A	28879953-28882160	84	False	False	False	0.5	0.569	0.034	0.623	0.075	0.53	0.011	0.557	0.124	0.506	0.001	0.551	0.129	0.603	0.071	0.688	0.038	0.64	0.095	0.759	0.023	0.618	0.078	0.721	0.036	0.539	0.019	0.577	0.12	0.504	0.636	0.069
ENSG00000156239.12_1	ENSG00000156239.12	N6AMT1	chr21	-	ENSG00000156239.12:t:28878192-28878333	ENSG00000156239.12_1_CE_1	False	False	28878192-28878333	C1	28882160-28882250	C2_C1	28878333-28882160	84	False	False	True	0.37	0.265	-0.074	0.746	0.034	0.269	-0.069	0.733	0.041	0.321	-0.03	0.59	0.098	0.205	-0.143	0.938	0.005	0.201	-0.143	0.925	0.006	0.191	-0.152	0.935	0.005	0.243	-0.1	0.82	0.021	0.267	0.235	-0.012
ENSG00000156239.12_1	ENSG00000156239.12	N6AMT1	chr21	-	ENSG00000156239.12:t:28878192-28878333	ENSG00000156239.12_1_CE_1	False	False	28878192-28878333	A	28879870-28879953	C2_A	28878333-28879870	84	False	False	True	0.63	0.735	0.074	0.746	0.034	0.731	0.069	0.733	0.041	0.679	0.03	0.59	0.098	0.795	0.143	0.938	0.005	0.799	0.143	0.925	0.006	0.809	0.152	0.935	0.005	0.757	0.1	0.82	0.021	0.733	0.765	0.012
ENSG00000198862.14_1	ENSG00000198862.14	LTN1	chr21	-	ENSG00000198862.14:s:28966370-28967179	ENSG00000198862.14_1_CE_1	True	True	28966370-28967179	C2	28960517-28960706	C1_C2	28960706-28966370	42	False	True	True	0.007	0.028	0.004	0.278	0.565	0.018	0.001	0.236	0.713	0.06	0.015	0.412	0.296	0.045	0.01	0.357	0.385	0.133	0.096	0.945	0.007	0.119	0.063	0.76	0.047	0.131	0.083	0.796	0.03	0.12	0.045	-0.039
ENSG00000198862.14_1	ENSG00000198862.14	LTN1	chr21	-	ENSG00000198862.14:s:28966370-28967179	ENSG00000198862.14_1_CE_1	True	False	28966370-28967179	A	28965865-28965906	C1_A	28965906-28966370	42	False	True	True	0.993	0.972	-0.004	0.278	0.565	0.982	-0.001	0.236	0.713	0.94	-0.015	0.412	0.296	0.955	-0.01	0.357	0.385	0.867	-0.096	0.945	0.007	0.881	-0.063	0.76	0.047	0.869	-0.083	0.796	0.03	0.88	0.955	0.039
ENSG00000198862.14_1	ENSG00000198862.14	LTN1	chr21	-	ENSG00000198862.14:t:28960517-28960821	ENSG00000198862.14_1_CE_1	True	True	28960517-28960706	C1	28966370-28967179	C2_C1	28960706-28966370	42	False	True	True	0.009	0.032	0.006	0.304	0.482	0.026	0.003	0.27	0.594	0.07	0.023	0.476	0.206	0.054	0.016	0.414	0.28	0.146	0.104	0.951	0.006	0.2	0.147	0.892	0.007	0.164	0.108	0.848	0.016	0.122	0.076	-0.016
ENSG00000198862.14_1	ENSG00000198862.14	LTN1	chr21	-	ENSG00000198862.14:t:28960517-28960821	ENSG00000198862.14_1_CE_1	True	False	28960517-28960706	A	28965865-28965906	C2_A	28960706-28965865	42	False	True	True	0.991	0.968	-0.006	0.304	0.482	0.974	-0.003	0.27	0.594	0.93	-0.023	0.476	0.206	0.946	-0.016	0.414	0.28	0.854	-0.104	0.951	0.006	0.8	-0.147	0.892	0.007	0.836	-0.108	0.848	0.016	0.878	0.924	0.016
ENSG00000162885.14_1	ENSG00000162885.14	B3GALNT2	chr1	-	ENSG00000162885.14:s:235494681-235494828	ENSG00000162885.14_1_CE_1	True	False	235494681-235494828	C2	235484322-235484515	C1_C2	235484515-235494681	101	False	True	True	0.18	0.11	-0.053	0.648	0.055	0.181	-0.012	0.544	0.105	0.148	-0.024	0.542	0.103	0.146	-0.038	0.579	0.084	0.087	-0.076	0.744	0.033	0.138	-0.032	0.599	0.097	0.02	-0.149	0.975	0.002	0.226	0.14	-0.04
ENSG00000162885.14_1	ENSG00000162885.14	B3GALNT2	chr1	-	ENSG00000162885.14:s:235494681-235494828	ENSG00000162885.14_1_CE_1	True	False	235494681-235494828	A	235489168-235489268	C1_A	235489268-235494681	101	False	True	False	0.788	0.885	0.078	0.739	0.029	0.806	0.016	0.555	0.097	0.823	0.027	0.572	0.086	0.84	0.046	0.617	0.065	0.879	0.073	0.718	0.036	0.809	0.018	0.557	0.132	0.922	0.118	0.88	0.013	0.755	0.835	0.039
ENSG00000162885.14_1	ENSG00000162885.14	B3GALNT2	chr1	-	ENSG00000162885.14:t:235484322-235485264	ENSG00000162885.14_1_CE_1	True	False	235484322-235484515	C1	235494681-235494828	C2_C1	235484515-235494681	101	False	True	True	0.111	0.037	-0.055	0.766	0.048	0.081	-0.018	0.496	0.195	0.067	-0.025	0.553	0.15	0.069	-0.026	0.545	0.155	0.04	-0.054	0.762	0.052	0.064	-0.026	0.551	0.164	0.012	-0.077	0.946	0.009	0.106	0.07	-0.021
ENSG00000162885.14_1	ENSG00000162885.14	B3GALNT2	chr1	-	ENSG00000162885.14:t:235484322-235485264	ENSG00000162885.14_1_CE_1	True	False	235484322-235484515	A	235489168-235489268	C2_A	235484515-235489168	101	False	True	True	0.889	0.963	0.055	0.766	0.048	0.919	0.018	0.496	0.195	0.933	0.025	0.553	0.15	0.931	0.026	0.545	0.155	0.96	0.054	0.762	0.052	0.936	0.026	0.551	0.164	0.988	0.077	0.946	0.009	0.894	0.93	0.021
ENSG00000060138.13_1	ENSG00000060138.13	YBX3	chr12	-	ENSG00000060138.13:s:10713211-10713333	ENSG00000060138.13_1_CE_1	False	False	10713211-10713333	C2	10704051-10704148	C1_C2	10704148-10713211	207	False	True	True	0.359	0.337	-0.01	0.466	0.215	0.355	0	0.411	0.267	0.259	-0.084	0.904	0.012	0.303	-0.038	0.645	0.087	0.271	-0.079	0.896	0.015	0.231	-0.112	0.959	0.005	0.241	-0.106	0.947	0.007	0.403	0.391	-0.009
ENSG00000060138.13_1	ENSG00000060138.13	YBX3	chr12	-	ENSG00000060138.13:s:10713211-10713333	ENSG00000060138.13_1_CE_1	False	False	10713211-10713333	A	10709908-10710114	C1_A	10710114-10713211	207	False	True	True	0.604	0.638	0.021	0.534	0.151	0.604	0.002	0.415	0.26	0.697	0.085	0.932	0.009	0.652	0.038	0.642	0.088	0.695	0.088	0.934	0.008	0.716	0.104	0.943	0.007	0.72	0.11	0.948	0.007	0.535	0.54	0.006
ENSG00000060138.13_1	ENSG00000060138.13	YBX3	chr12	-	ENSG00000060138.13:t:10704023-10704438	ENSG00000060138.13_1_CE_1	False	False	10704051-10704148	C1	10713211-10713333	C2_C1	10704148-10713211	207	False	True	True	0.562	0.503	-0.039	0.615	0.101	0.547	-0.015	0.529	0.168	0.445	-0.104	0.926	0.008	0.482	-0.07	0.802	0.033	0.416	-0.139	0.969	0.003	0.398	-0.15	0.965	0.003	0.395	-0.154	0.964	0.003	0.56	0.517	-0.025
ENSG00000060138.13_1	ENSG00000060138.13	YBX3	chr12	-	ENSG00000060138.13:t:10704023-10704438	ENSG00000060138.13_1_CE_1	False	False	10704051-10704148	A	10709908-10710114	C2_A	10704148-10709908	207	False	True	True	0.438	0.497	0.039	0.615	0.101	0.453	0.015	0.529	0.168	0.555	0.104	0.926	0.008	0.518	0.07	0.802	0.033	0.584	0.139	0.969	0.003	0.602	0.15	0.965	0.003	0.605	0.154	0.964	0.003	0.44	0.483	0.025
ENSG00000145439.12_3	ENSG00000145439.12	CBR4	chr4	-	ENSG00000145439.12:s:169001169-169002205	ENSG00000145439.12_3_CE_1	True	False	169002071-169002205	C2	168987590-168990328	C1_C2	168990328-169002071	84	False	False	True	0.779	0.69	-0.054	0.68	0.055	0.725	-0.034	0.597	0.103	0.745	-0.024	0.572	0.118	0.762	-0.005	0.561	0.136	0.708	-0.043	0.635	0.082	0.621	-0.125	0.83	0.014	0.499	-0.266	0.987	0	0.53	0.59	0.039
ENSG00000145439.12_3	ENSG00000145439.12	CBR4	chr4	-	ENSG00000145439.12:s:169001169-169002205	ENSG00000145439.12_3_CE_1	True	True	169002071-169002205	A	168998202-168998285	C1_A	168998285-169002071	84	False	False	True	0.171	0.23	0.033	0.588	0.102	0.172	0.005	0.483	0.209	0.201	0.016	0.523	0.158	0.166	-0.009	0.575	0.128	0.23	0.033	0.586	0.113	0.357	0.151	0.883	0.008	0.413	0.221	0.957	0.002	0.335	0.298	-0.018
ENSG00000145439.12_3	ENSG00000145439.12	CBR4	chr4	-	ENSG00000145439.12:t:168987590-168990328	ENSG00000145439.12_3_CE_1	True	False	168987590-168990328	C1	169002071-169002205	C2_C1	168990328-169002071	84	False	False	False	0.715	0.767	0.029	0.586	0.1	0.82	0.076	0.726	0.033	0.727	0.014	0.524	0.144	0.753	0.017	0.563	0.12	0.704	-0.001	0.564	0.131	0.748	0.016	0.583	0.12	0.629	-0.051	0.653	0.065	0.631	0.702	0.041
ENSG00000145439.12_3	ENSG00000145439.12	CBR4	chr4	-	ENSG00000145439.12:t:168987590-168990328	ENSG00000145439.12_3_CE_1	True	True	168987590-168990328	A	168998202-168998285	C2_A	168990328-168998202	84	False	False	False	0.285	0.233	-0.029	0.586	0.1	0.18	-0.076	0.726	0.033	0.273	-0.014	0.524	0.144	0.247	-0.017	0.563	0.12	0.296	0.001	0.564	0.131	0.252	-0.016	0.583	0.12	0.371	0.051	0.653	0.065	0.369	0.298	-0.041
ENSG00000137601.18_5	ENSG00000137601.18	NEK1	chr4	-	ENSG00000137601.18:s:169463243-169463395	ENSG00000137601.18_5_CE_1	False	False	169463243-169463395	C2	169433545-169433665	C1_C2	169433665-169463243	177	False	True	False	0.096	0.171	0.047	0.615	0.056	0.256	0.121	0.809	0.013	0.062	-0.012	0.533	0.152	0.19	0.07	0.706	0.037	0.24	0.095	0.778	0.023
ENSG00000137601.18_5	ENSG00000137601.18	NEK1	chr4	-	ENSG00000137601.18:s:169463243-169463395	ENSG00000137601.18_5_CE_1	False	False	169463243-169463395	A	169438083-169438259	C1_A	169438259-169463243	177	False	True	False	0.904	0.829	-0.047	0.615	0.056	0.744	-0.121	0.809	0.013	0.938	0.012	0.533	0.152	0.81	-0.07	0.706	0.037	0.76	-0.095	0.778	0.023
ENSG00000137601.18_5	ENSG00000137601.18	NEK1	chr4	-	ENSG00000137601.18:t:169433545-169433665	ENSG00000137601.18_5_CE_1	False	False	169433545-169433665	C1	169463243-169463395	C2_C1	169433665-169463243	177	False	True	True	0.065	0.156	0.055	0.657	0.055	0.241	0.142	0.903	0.006	0.05	-0.002	0.459	0.239	0.226	0.124	0.843	0.012					0.325	0.204	0.924	0.003					0.197	0.202	0.014
ENSG00000137601.18_5	ENSG00000137601.18	NEK1	chr4	-	ENSG00000137601.18:t:169433545-169433665	ENSG00000137601.18_5_CE_1	False	False	169433545-169433665	A	169438083-169438259	C2_A	169433665-169438083	177	False	True	True	0.935	0.844	-0.055	0.657	0.055	0.759	-0.142	0.903	0.006	0.95	0.002	0.459	0.239	0.774	-0.124	0.843	0.012					0.675	-0.204	0.924	0.003					0.803	0.798	-0.014
ENSG00000151491.14_1	ENSG00000151491.14	EPS8	chr12	-	ENSG00000151491.14:s:15789161-15789400	ENSG00000151491.14_1_CE_1	False	False	15789161-15789400	C2	15682893-15682972	C1_C2	15682972-15789161	60	False	False	False	0.931	0.936	0.001	0.45	0.255	0.886	-0.027	0.566	0.132	0.935	0	0.439	0.274	0.959	0.014	0.458	0.252	0.935	0.002	0.425	0.293	0.925	-0.005	0.477	0.234	0.961	0.011	0.471	0.246	0.947	0.868	-0.046
ENSG00000151491.14_1	ENSG00000151491.14	EPS8	chr12	-	ENSG00000151491.14:s:15789161-15789400	ENSG00000151491.14_1_CE_1	False	False	15789161-15789400	A	15713266-15713325	C1_A	15713325-15789161	60	False	False	False	0.045	0.059	0.006	0.437	0.269	0.088	0.025	0.554	0.145	0.034	-0.002	0.389	0.34	0.036	-0.007	0.375	0.365	0.061	0.004	0.426	0.297	0.068	0.012	0.484	0.225	0.031	-0.006	0.406	0.325	0.048	0.126	0.045
ENSG00000151491.14_1	ENSG00000151491.14	EPS8	chr12	-	ENSG00000151491.14:t:15682893-15682972	ENSG00000151491.14_1_CE_1	False	False	15682893-15682972	C1	15789161-15789400	C2_C1	15682972-15789161	60	False	False	True	0.913	0.914	0.002	0.505	0.188	0.926	0.007	0.464	0.23	0.963	0.031	0.592	0.127	0.93	0.01	0.473	0.227	0.94	0.019	0.515	0.189	0.94	0.014	0.511	0.198	0.955	0.024	0.55	0.162	0.967	0.82	-0.125
ENSG00000151491.14_1	ENSG00000151491.14	EPS8	chr12	-	ENSG00000151491.14:t:15682893-15682972	ENSG00000151491.14_1_CE_1	False	False	15682893-15682972	A	15713266-15713325	C2_A	15682972-15713266	60	False	False	True	0.078	0.077	-0.002	0.513	0.185	0.065	-0.007	0.465	0.231	0.027	-0.029	0.576	0.14	0.063	-0.009	0.47	0.231	0.052	-0.018	0.509	0.197	0.048	-0.015	0.51	0.201	0.036	-0.025	0.558	0.16	0.024	0.159	0.109
ENSG00000185917.14_2	ENSG00000185917.14	SETD4	chr21	-	ENSG00000185917.14:s:36058816-36058973	ENSG00000185917.14_2_CE_1	False	False	36058816-36058973	C2	36057109-36057204	C1_C2	36057204-36058816	94	False	False	False	0.939	0.951	0.007	0.444	0.267	0.959	0.013	0.467	0.24	0.925	-0.006	0.443	0.272	0.947	0.002	0.451	0.266	0.928	-0.006	0.462	0.253	0.9	-0.026	0.559	0.155	0.9	-0.028	0.575	0.142	0.918	0.905	-0.005
ENSG00000185917.14_2	ENSG00000185917.14	SETD4	chr21	-	ENSG00000185917.14:s:36058816-36058973	ENSG00000185917.14_2_CE_1	False	False	36058816-36058973	A	36057384-36057477	C1_A	36057477-36058816	94	False	False	False	0.061	0.049	-0.007	0.444	0.267	0.041	-0.013	0.467	0.24	0.075	0.006	0.443	0.272	0.053	-0.002	0.451	0.266	0.072	0.006	0.462	0.253	0.1	0.026	0.559	0.155	0.1	0.028	0.575	0.142	0.082	0.095	0.005
ENSG00000185917.14_2	ENSG00000185917.14	SETD4	chr21	-	ENSG00000185917.14:t:36057109-36057301	ENSG00000185917.14_2_CE_1	False	False	36057109-36057204	C1	36058816-36058973	C2_C1	36057204-36058816	94	False	False	True	0.937	0.87	-0.051	0.731	0.058	0.899	-0.021	0.511	0.189	0.851	-0.064	0.791	0.038	0.887	-0.034	0.588	0.12	0.906	-0.02	0.5	0.198	0.838	-0.078	0.835	0.027	0.778	-0.148	0.97	0.002	0.881	0.859	-0.01
ENSG00000185917.14_2	ENSG00000185917.14	SETD4	chr21	-	ENSG00000185917.14:t:36057109-36057301	ENSG00000185917.14_2_CE_1	False	False	36057109-36057204	A	36057384-36057477	C2_A	36057204-36057384	94	False	False	True	0.063	0.13	0.051	0.731	0.058	0.101	0.021	0.511	0.189	0.149	0.064	0.791	0.038	0.113	0.034	0.588	0.12	0.094	0.02	0.5	0.198	0.162	0.078	0.835	0.027	0.222	0.148	0.97	0.002	0.119	0.141	0.01
ENSG00000143702.16_1	ENSG00000143702.16	CEP170	chr1	-	ENSG00000143702.16:s:243186259-243186499	ENSG00000143702.16_1_CE_1	False	False	243186259-243186422	C2	243172697-243172846	C1_C2	243172846-243186259	294	False	True	True	0.346	0.264	-0.043	0.62	0.067	0.229	-0.075	0.701	0.033	0.342	-0.007	0.555	0.127	0.202	-0.085	0.734	0.027	0.179	-0.117	0.795	0.015	0.064	-0.26	0.98	0.001	0.128	-0.172	0.875	0.007	0.364	0.349	-0.001
ENSG00000143702.16_1	ENSG00000143702.16	CEP170	chr1	-	ENSG00000143702.16:s:243186259-243186499	ENSG00000143702.16_1_CE_1	False	False	243186259-243186422	A	243185779-243186072	C1_A	243186072-243186259	294	False	True	True	0.654	0.736	0.043	0.62	0.067	0.771	0.075	0.701	0.033	0.658	0.007	0.555	0.127	0.798	0.085	0.734	0.027	0.821	0.117	0.795	0.015	0.936	0.26	0.98	0.001	0.872	0.172	0.875	0.007	0.636	0.651	0.001
ENSG00000143702.16_1	ENSG00000143702.16	CEP170	chr1	-	ENSG00000143702.16:t:243172697-243172846	ENSG00000143702.16_1_CE_1	False	False	243172697-243172846	C1	243186259-243186422	C2_C1	243172846-243186259	294	False	True	True	0.295	0.307	0.002	0.589	0.092	0.198	-0.063	0.681	0.044	0.24	-0.035	0.617	0.076	0.16	-0.088	0.746	0.026	0.178	-0.089	0.725	0.026	0.073	-0.2	0.946	0.003	0.117	-0.149	0.837	0.01	0.283	0.259	-0.017
ENSG00000143702.16_1	ENSG00000143702.16	CEP170	chr1	-	ENSG00000143702.16:t:243172697-243172846	ENSG00000143702.16_1_CE_1	False	False	243172697-243172846	A	243185779-243186072	C2_A	243172846-243185779	294	False	True	True	0.698	0.684	-0.003	0.59	0.092	0.795	0.063	0.68	0.044	0.754	0.036	0.618	0.075	0.831	0.087	0.742	0.027	0.814	0.087	0.722	0.027	0.913	0.192	0.934	0.003	0.872	0.143	0.826	0.011	0.709	0.732	0.017
ENSG00000054282.16_2	ENSG00000054282.16	SDCCAG8	chr1	+	ENSG00000054282.16:s:243286272-243286397	ENSG00000054282.16_2_CE_1	True	False	243286272-243286397	C2	243304713-243304777	C1_C2	243286397-243304713	129	False	True	True	0.371	0.388	0.014	0.541	0.141	0.348	-0.005	0.519	0.165	0.246	-0.081	0.767	0.029	0.244	-0.091	0.771	0.025	0.24	-0.089	0.763	0.027	0.105	-0.239	0.986	0.001	0.126	-0.221	0.98	0.001	0.406	0.504	0.053
ENSG00000054282.16_2	ENSG00000054282.16	SDCCAG8	chr1	+	ENSG00000054282.16:s:243286272-243286397	ENSG00000054282.16_2_CE_1	True	False	243286272-243286397	A	243293091-243293219	C1_A	243286397-243293091	129	False	True	True	0.629	0.612	-0.014	0.541	0.141	0.652	0.005	0.519	0.165	0.754	0.081	0.767	0.029	0.756	0.091	0.771	0.025	0.76	0.089	0.763	0.027	0.895	0.239	0.986	0.001	0.874	0.221	0.98	0.001	0.594	0.496	-0.053
ENSG00000054282.16_2	ENSG00000054282.16	SDCCAG8	chr1	+	ENSG00000054282.16:t:243304713-243304777	ENSG00000054282.16_2_CE_1	True	False	243304713-243304777	C1	243286272-243286397	C2_C1	243286397-243304713	129	False	True	True	0.452	0.388	-0.03	0.579	0.101	0.417	-0.014	0.557	0.124	0.319	-0.067	0.705	0.042	0.384	-0.028	0.612	0.082	0.26	-0.142	0.876	0.008	0.177	-0.25	0.965	0.001	0.204	-0.192	0.904	0.005	0.481	0.486	-0.004
ENSG00000054282.16_2	ENSG00000054282.16	SDCCAG8	chr1	+	ENSG00000054282.16:t:243304713-243304777	ENSG00000054282.16_2_CE_1	True	False	243304713-243304777	A	243293091-243293219	C2_A	243293219-243304713	129	False	True	False	0.453	0.434	-0.018	0.557	0.122	0.449	-0.015	0.563	0.116	0.527	0.033	0.611	0.084	0.444	-0.008	0.588	0.103	0.536	0.029	0.597	0.095	0.672	0.155	0.847	0.009	0.716	0.175	0.882	0.006	0.321	0.365	0.034
ENSG00000185808.14_2	ENSG00000185808.14	PIGP	chr21	-	ENSG00000185808.14:s:37072434-37072811	ENSG00000185808.14_2_CE_1	True	False	37072434-37072537	C2	37067262-37067380	C1_C2	37067380-37072434	73	False	True	True	0.063	0.04	-0.015	0.488	0.237	0.058	-0.003	0.4	0.334	0.063	0	0.401	0.337	0.053	-0.005	0.387	0.363	0.049	-0.008	0.437	0.296	0.024	-0.024	0.587	0.172	0.021	-0.026	0.606	0.159	0.035	0.08	0.037
ENSG00000185808.14_2	ENSG00000185808.14	PIGP	chr21	-	ENSG00000185808.14:s:37072434-37072811	ENSG00000185808.14_2_CE_1	True	False	37072434-37072537	A	37069552-37069624	C1_A	37069624-37072434	73	False	True	True	0.777	0.816	0.025	0.555	0.148	0.775	0	0.472	0.226	0.803	0.01	0.476	0.223	0.833	0.034	0.596	0.119	0.874	0.074	0.821	0.029	0.88	0.082	0.839	0.025	0.898	0.112	0.931	0.008	0.825	0.78	-0.032
ENSG00000185808.14_2	ENSG00000185808.14	PIGP	chr21	-	ENSG00000185808.14:t:37067262-37067380	ENSG00000185808.14_2_CE_1	True	False	37067262-37067380	C1	37072434-37072537	C2_C1	37067380-37072434	73	False	True	True	0.087	0.042	-0.027	0.579	0.148	0.066	-0.006	0.375	0.36	0.069	-0.004	0.388	0.339	0.062	-0.011	0.406	0.319	0.054	-0.015	0.468	0.246	0.029	-0.036	0.696	0.095	0.025	-0.041	0.748	0.073	0.039	0.093	0.046
ENSG00000185808.14_2	ENSG00000185808.14	PIGP	chr21	-	ENSG00000185808.14:t:37067262-37067380	ENSG00000185808.14_2_CE_1	True	False	37067262-37067380	A	37069552-37069624	C2_A	37067380-37069552	73	False	True	True	0.913	0.958	0.027	0.579	0.148	0.934	0.006	0.375	0.36	0.931	0.004	0.388	0.339	0.938	0.011	0.406	0.319	0.946	0.015	0.468	0.246	0.971	0.036	0.696	0.095	0.975	0.041	0.748	0.073	0.961	0.907	-0.046
ENSG00000131504.18_1	ENSG00000131504.18	DIAPH1	chr5	-	ENSG00000131504.18:s:141618798-141619055	ENSG00000131504.18_1_CE_1	False	False	141618798-141619055	C2	141587042-141587197	C1_C2	141587197-141618798	27	False	True	True	0.475	0.517	0.036	0.596	0.097	0.524	0.033	0.591	0.108	0.541	0.041	0.62	0.086	0.516	0.027	0.565	0.131	0.592	0.095	0.81	0.022	0.653	0.145	0.882	0.009	0.685	0.201	0.954	0.002	0.669	0.629	-0.023
ENSG00000131504.18_1	ENSG00000131504.18	DIAPH1	chr5	-	ENSG00000131504.18:s:141618798-141619055	ENSG00000131504.18_1_CE_1	False	False	141618798-141619055	A	141588224-141588250	C1_A	141588250-141618798	27	False	True	True	0.525	0.483	-0.036	0.596	0.097	0.476	-0.033	0.591	0.108	0.459	-0.041	0.62	0.086	0.484	-0.027	0.565	0.131	0.408	-0.095	0.81	0.022	0.347	-0.145	0.882	0.009	0.315	-0.201	0.954	0.002	0.331	0.371	0.023
ENSG00000131504.18_1	ENSG00000131504.18	DIAPH1	chr5	-	ENSG00000131504.18:t:141587042-141587197	ENSG00000131504.18_1_CE_1	False	False	141587042-141587197	C1	141618798-141619055	C2_C1	141587197-141618798	27	False	True	True	0.427	0.464	0.021	0.553	0.134	0.491	0.036	0.599	0.101	0.463	0.025	0.569	0.115	0.484	0.031	0.58	0.112	0.537	0.077	0.774	0.032	0.615	0.166	0.934	0.004	0.627	0.157	0.904	0.007	0.591	0.568	-0.011
ENSG00000131504.18_1	ENSG00000131504.18	DIAPH1	chr5	-	ENSG00000131504.18:t:141587042-141587197	ENSG00000131504.18_1_CE_1	False	False	141587042-141587197	A	141588224-141588250	C2_A	141587197-141588224	27	False	True	True	0.572	0.535	-0.021	0.553	0.135	0.507	-0.036	0.598	0.102	0.535	-0.025	0.569	0.115	0.514	-0.031	0.58	0.111	0.462	-0.077	0.774	0.032	0.382	-0.169	0.937	0.004	0.37	-0.16	0.908	0.006	0.408	0.43	0.011
ENSG00000163006.12_4	ENSG00000163006.12	CCDC138	chr2	+	ENSG00000163006.12:s:108815941-108816105	ENSG00000163006.12_4_CE_1	False	True	108815941-108816105	C2	108846738-108846930	C1_C2	108816105-108846738	117	False	True	True	0.263	0.14	-0.082	0.761	0.028	0.219	-0.02	0.556	0.125	0.191	-0.043	0.637	0.071	0.2	-0.039	0.613	0.085	0.141	-0.077	0.738	0.034	0.076	-0.156	0.921	0.006	0.013	-0.226	0.997	0	0.179	0.165	-0.002
ENSG00000163006.12_4	ENSG00000163006.12	CCDC138	chr2	+	ENSG00000163006.12:s:108815941-108816105	ENSG00000163006.12_4_CE_1	False	False	108815941-108816105	A	108839185-108839301	C1_A	108816105-108839185	117	False	True	True	0.737	0.86	0.082	0.761	0.028	0.781	0.02	0.556	0.125	0.809	0.043	0.637	0.071	0.8	0.039	0.613	0.085	0.859	0.077	0.738	0.034	0.924	0.156	0.921	0.006	0.987	0.226	0.997	0	0.821	0.835	0.002
ENSG00000163006.12_4	ENSG00000163006.12	CCDC138	chr2	+	ENSG00000163006.12:t:108846738-108846930	ENSG00000163006.12_4_CE_1	False	True	108846738-108846930	C1	108815941-108816105	C2_C1	108816105-108846738	117	False	True	True	0.197	0.118	-0.046	0.65	0.071	0.183	-0.004	0.504	0.182	0.177	-0.014	0.552	0.135	0.138	-0.032	0.585	0.115	0.093	-0.074	0.778	0.035	0.076	-0.084	0.788	0.03	0.013	-0.16	0.988	0.001	0.197	0.147	-0.02
ENSG00000163006.12_4	ENSG00000163006.12	CCDC138	chr2	+	ENSG00000163006.12:t:108846738-108846930	ENSG00000163006.12_4_CE_1	False	False	108846738-108846930	A	108839185-108839301	C2_A	108839301-108846738	117	False	True	True	0.803	0.882	0.046	0.65	0.071	0.817	0.004	0.504	0.182	0.823	0.014	0.552	0.135	0.862	0.032	0.585	0.115	0.907	0.074	0.778	0.035	0.924	0.084	0.788	0.03	0.987	0.16	0.988	0.001	0.803	0.853	0.02
ENSG00000102317.18_1	ENSG00000102317.18	RBM3	chrX	+	ENSG00000102317.18:s:48575561-48575667	ENSG00000102317.18_1_CE_1	True	False	48575561-48575667	C2	48576314-48576419	C1_C2	48575667-48576314	269	False	True	True	0.835	0.85	0.014	0.474	0.222	0.846	0.007	0.372	0.338	0.806	-0.013	0.401	0.274	0.754	-0.076	0.933	0.01	0.723	-0.104	0.976	0.003	0.63	-0.198	1	0	0.518	-0.31	1	0	0.775	0.771	-0.002
ENSG00000102317.18_1	ENSG00000102317.18	RBM3	chrX	+	ENSG00000102317.18:s:48575561-48575667	ENSG00000102317.18_1_CE_1	True	False	48575561-48575667	A	48575815-48576083	C1_A	48575667-48575815	269	False	True	True	0.081	0.079	0	0.231	0.726	0.076	0	0.23	0.73	0.113	0.025	0.603	0.121	0.145	0.06	0.914	0.015	0.172	0.098	0.97	0.004	0.211	0.139	0.999	0	0.299	0.221	1	0	0.089	0.081	-0.002
ENSG00000102317.18_1	ENSG00000102317.18	RBM3	chrX	+	ENSG00000102317.18:t:48576314-48576419	ENSG00000102317.18_1_CE_1	True	False	48576314-48576419	C1	48575561-48575667	C2_C1	48575667-48576314	269	False	True	True	0.757	0.772	0.007	0.387	0.32	0.749	-0.004	0.381	0.324	0.718	-0.028	0.567	0.128	0.644	-0.11	0.966	0.003	0.607	-0.149	0.998	0	0.551	-0.212	1	0	0.404	-0.359	1	0	0.635	0.609	-0.014
ENSG00000102317.18_1	ENSG00000102317.18	RBM3	chrX	+	ENSG00000102317.18:t:48576314-48576419	ENSG00000102317.18_1_CE_1	True	False	48576314-48576419	A	48575815-48576083	C2_A	48576083-48576314	269	False	True	True	0.085	0.093	0.005	0.369	0.351	0.106	0.015	0.501	0.194	0.123	0.032	0.691	0.081	0.172	0.08	0.933	0.01	0.215	0.127	0.999	0	0.247	0.158	1	0	0.338	0.257	1	0	0.105	0.101	-0.003
ENSG00000127081.14_1	ENSG00000127081.14	ZNF484	chr9	-	ENSG00000127081.14:s:92875015-92875059	ENSG00000127081.14_1_CE_1	True	False	92875015-92875059	C2	92856192-92856318	C1_C2	92856318-92875015	26	False	True	True	0.857					0.591	-0.226	0.92	0.002	0.769	-0.05	0.652	0.052	0.876	0.01	0.575	0.114	0.766	-0.052	0.662	0.058	0.674	-0.1	0.733	0.023	0.508	-0.302	0.916	0.002
ENSG00000127081.14_1	ENSG00000127081.14	ZNF484	chr9	-	ENSG00000127081.14:s:92875015-92875059	ENSG00000127081.14_1_CE_1	True	False	92875015-92875059	A	92862140-92862165	C1_A	92862165-92875015	26	False	True	True	0.143					0.409	0.226	0.92	0.002	0.231	0.05	0.652	0.052	0.124	-0.01	0.575	0.114	0.234	0.052	0.662	0.058	0.326	0.1	0.733	0.023	0.492	0.302	0.916	0.002
ENSG00000127081.14_1	ENSG00000127081.14	ZNF484	chr9	-	ENSG00000127081.14:t:92856192-92856318	ENSG00000127081.14_1_CE_1	True	False	92856192-92856318	C1	92875015-92875059	C2_C1	92856318-92875015	26	False	True	False	0.577					0.452	-0.075	0.715	0.03	0.478	-0.06	0.665	0.043	0.598	0.007	0.608	0.08	0.541	-0.019	0.603	0.089	0.405	-0.096	0.749	0.023
ENSG00000127081.14_1	ENSG00000127081.14	ZNF484	chr9	-	ENSG00000127081.14:t:92856192-92856318	ENSG00000127081.14_1_CE_1	True	False	92856192-92856318	A	92862140-92862165	C2_A	92856318-92862140	26	False	True	False	0.098					0.224	0.09	0.784	0.023	0.159	0.035	0.613	0.086	0.107	0.009	0.553	0.135	0.122	0.01	0.557	0.137	0.08	-0.012	0.553	0.151
ENSG00000127084.19_1	ENSG00000127084.19	FGD3	chr9	+	ENSG00000127084.19:s:93018136-93018215	ENSG00000127084.19_1_CE_1	False	True	93018136-93018215	C2	93020317-93020424	C1_C2	93018215-93020317	31	False	True	True	0.011	0.056	0.014	0.398	0.298	0.113	0.058	0.728	0.052	0.029	0.004	0.302	0.499	0.022	0.001	0.268	0.604	0.125	0.081	0.844	0.022	0.204	0.159	0.956	0.003	0.108	0.05	0.652	0.081
ENSG00000127084.19_1	ENSG00000127084.19	FGD3	chr9	+	ENSG00000127084.19:s:93018136-93018215	ENSG00000127084.19_1_CE_1	False	False	93018136-93018215	A	93019831-93019861	C1_A	93018215-93019831	31	False	True	True	0.989	0.944	-0.014	0.398	0.298	0.887	-0.058	0.728	0.052	0.971	-0.004	0.302	0.499	0.978	-0.001	0.268	0.604	0.875	-0.081	0.844	0.022	0.796	-0.159	0.956	0.003	0.892	-0.05	0.652	0.081
ENSG00000127084.19_1	ENSG00000127084.19	FGD3	chr9	+	ENSG00000127084.19:t:93020317-93020424	ENSG00000127084.19_1_CE_1	False	True	93020317-93020424	C1	93018136-93018215	C2_C1	93018215-93020317	31	False	True	True	0.012	0.049	0.013	0.405	0.292	0.136	0.073	0.772	0.034	0.028	0.004	0.311	0.476	0.025	0.002	0.293	0.531	0.177	0.11	0.895	0.011	0.221	0.162	0.941	0.004	0.115	0.051	0.662	0.076
ENSG00000127084.19_1	ENSG00000127084.19	FGD3	chr9	+	ENSG00000127084.19:t:93020317-93020424	ENSG00000127084.19_1_CE_1	False	False	93020317-93020424	A	93019831-93019861	C2_A	93019861-93020317	31	False	True	True	0.988	0.951	-0.013	0.405	0.292	0.864	-0.073	0.772	0.034	0.972	-0.004	0.311	0.476	0.975	-0.002	0.293	0.531	0.823	-0.11	0.895	0.011	0.779	-0.162	0.941	0.004	0.885	-0.051	0.662	0.076
ENSG00000102103.18_2	ENSG00000102103.18	PQBP1	chrX	+	ENSG00000102103.18:s:48901519-48902042	ENSG00000102103.18_2_CE_2	True	False	48901930-48902042	C2	48902732-48902851	C1_C2	48902042-48902732	285	False	False	True	0.091	0.093	0.003	0.348	0.42	0.106	0.009	0.445	0.28	0.128	0.028	0.612	0.137	0.168	0.068	0.86	0.025	0.149	0.05	0.76	0.057	0.149	0.046	0.734	0.069	0.191	0.094	0.917	0.012	0.143	0.167	0.017
ENSG00000102103.18_2	ENSG00000102103.18	PQBP1	chrX	+	ENSG00000102103.18:s:48901519-48902042	ENSG00000102103.18_2_CE_2	True	False	48901930-48902042	A	48902233-48902517	C1_A	48902042-48902233	285	False	False	True	0.908	0.906	-0.003	0.351	0.416	0.893	-0.009	0.447	0.277	0.871	-0.028	0.608	0.139	0.832	-0.068	0.859	0.026	0.849	-0.051	0.762	0.055	0.85	-0.046	0.732	0.069	0.808	-0.094	0.919	0.011	0.856	0.833	-0.016
ENSG00000102103.18_2	ENSG00000102103.18	PQBP1	chrX	+	ENSG00000102103.18:t:48902732-48902851	ENSG00000102103.18_2_CE_2	True	False	48902732-48902851	C1	48901930-48902042	C2_C1	48902042-48902732	285	False	False	False	0.089	0.1	0.01	0.414	0.319	0.102	0.009	0.437	0.292	0.129	0.035	0.665	0.101	0.147	0.045	0.749	0.064	0.157	0.056	0.804	0.042	0.146	0.045	0.757	0.064	0.167	0.07	0.847	0.028	0.162	0.173	0.005
ENSG00000102103.18_2	ENSG00000102103.18	PQBP1	chrX	+	ENSG00000102103.18:t:48902732-48902851	ENSG00000102103.18_2_CE_2	True	False	48902732-48902851	A	48902233-48902517	C2_A	48902517-48902732	285	False	False	False	0.849	0.826	-0.014	0.475	0.238	0.81	-0.021	0.51	0.192	0.797	-0.04	0.654	0.093	0.804	-0.031	0.59	0.135	0.765	-0.075	0.872	0.021	0.8	-0.037	0.639	0.109	0.797	-0.035	0.62	0.117	0.757	0.738	-0.009
ENSG00000176834.14_3	ENSG00000176834.14	VSIG10	chr12	-	ENSG00000176834.14:s:118071359-118071469	ENSG00000176834.14_3_CE_2	True	True	118071359-118071469	C2	118068377-118068597	C1_C2	118068597-118071359	16	False	True	True	0.039	0.143	0.081	0.854	0.021	0.11	0.052	0.744	0.055	0.178	0.127	0.961	0.003	0.089	0.033	0.607	0.123	0.121	0.072	0.833	0.028	0.109	0.046	0.705	0.075	0.198	0.148	0.967	0.003	0.047	0.066	0.009
ENSG00000176834.14_3	ENSG00000176834.14	VSIG10	chr12	-	ENSG00000176834.14:s:118071359-118071469	ENSG00000176834.14_3_CE_2	True	False	118071359-118071469	A	118071052-118071067	C1_A	118071067-118071359	16	False	True	True	0.87	0.767	-0.075	0.765	0.033	0.834	-0.014	0.5	0.198	0.748	-0.091	0.84	0.02	0.83	-0.024	0.526	0.164	0.824	-0.027	0.556	0.141	0.829	-0.02	0.541	0.165	0.699	-0.149	0.924	0.006	0.855	0.857	0.002
ENSG00000176834.14_3	ENSG00000176834.14	VSIG10	chr12	-	ENSG00000176834.14:t:118068377-118068597	ENSG00000176834.14_3_CE_2	True	True	118068377-118068597	C1	118071359-118071469	C2_C1	118068597-118071359	16	False	True	True	0.037	0.125	0.07	0.822	0.027	0.114	0.056	0.753	0.044	0.159	0.111	0.953	0.005	0.083	0.027	0.563	0.134	0.12	0.069	0.828	0.027	0.096	0.039	0.676	0.092	0.187	0.137	0.969	0.003	0.041	0.055	0.007
ENSG00000176834.14_3	ENSG00000176834.14	VSIG10	chr12	-	ENSG00000176834.14:t:118068377-118068597	ENSG00000176834.14_3_CE_2	True	False	118068377-118068597	A	118071052-118071067	C2_A	118068597-118071052	16	False	True	True	0.918	0.84	-0.061	0.731	0.043	0.836	-0.057	0.726	0.047	0.805	-0.095	0.891	0.012	0.88	-0.019	0.471	0.196	0.837	-0.057	0.741	0.047	0.846	-0.054	0.714	0.06	0.733	-0.178	0.979	0.001	0.87	0.853	-0.006
ENSG00000010244.19_2	ENSG00000010244.19	ZNF207	chr17	+	ENSG00000010244.19:s:32365330-32365591	ENSG00000010244.19_2_CE_1	False	False	32365330-32365487	C2	32367772-32368433	C1_C2	32365487-32367772	93	False	True	True	0.616	0.665	0.035	0.631	0.102	0.641	0.012	0.464	0.24	0.643	0.014	0.474	0.228	0.588	-0.015	0.545	0.16	0.615	-0.003	0.46	0.244	0.477	-0.121	0.942	0.006	0.504	-0.102	0.888	0.014	0.547	0.582	0.018
ENSG00000010244.19_2	ENSG00000010244.19	ZNF207	chr17	+	ENSG00000010244.19:s:32365330-32365591	ENSG00000010244.19_2_CE_1	False	False	32365330-32365487	A	32366665-32366757	C1_A	32365487-32366665	93	False	True	True	0.384	0.335	-0.035	0.631	0.102	0.359	-0.012	0.464	0.24	0.357	-0.014	0.474	0.228	0.412	0.015	0.545	0.16	0.385	0.003	0.46	0.244	0.523	0.121	0.942	0.006	0.496	0.102	0.888	0.014	0.453	0.418	-0.018
ENSG00000010244.19_2	ENSG00000010244.19	ZNF207	chr17	+	ENSG00000010244.19:t:32367772-32368433	ENSG00000010244.19_2_CE_1	False	False	32367772-32368433	C1	32365330-32365487	C2_C1	32365487-32367772	93	False	True	True	0.72	0.742	0.015	0.548	0.155	0.726	0	0.502	0.202	0.679	-0.038	0.641	0.09	0.645	-0.059	0.738	0.051	0.682	-0.027	0.59	0.123	0.583	-0.121	0.918	0.009	0.657	-0.052	0.661	0.073	0.673	0.658	-0.01
ENSG00000010244.19_2	ENSG00000010244.19	ZNF207	chr17	+	ENSG00000010244.19:t:32367772-32368433	ENSG00000010244.19_2_CE_1	False	False	32367772-32368433	A	32366665-32366757	C2_A	32366757-32367772	93	False	True	True	0.28	0.258	-0.015	0.548	0.155	0.274	0	0.502	0.202	0.321	0.038	0.641	0.09	0.355	0.059	0.738	0.051	0.318	0.027	0.59	0.123	0.417	0.121	0.918	0.009	0.343	0.052	0.661	0.073	0.327	0.342	0.01
ENSG00000135127.12_3	ENSG00000135127.12	BICDL1	chr12	+	ENSG00000135127.12:s:120071622-120071801	ENSG00000135127.12_3_CE_1	True	False	120071622-120071801	C2	120080887-120081017	C1_C2	120071801-120080887	219	False	True	True	0.09	0.122	0.016	0.499	0.194	0.17	0.057	0.731	0.053	0.116	0.016	0.48	0.219	0.213	0.103	0.901	0.012	0.169	0.056	0.735	0.055	0.207	0.087	0.798	0.028	0.286	0.173	0.978	0.001	0.122	0.085	-0.029
ENSG00000135127.12_3	ENSG00000135127.12	BICDL1	chr12	+	ENSG00000135127.12:s:120071622-120071801	ENSG00000135127.12_3_CE_1	True	False	120071622-120071801	A	120072511-120072729	C1_A	120071801-120072511	219	False	True	True	0.91	0.878	-0.016	0.499	0.194	0.83	-0.057	0.731	0.053	0.884	-0.016	0.48	0.219	0.787	-0.103	0.901	0.012	0.831	-0.056	0.735	0.055	0.793	-0.087	0.798	0.028	0.714	-0.173	0.978	0.001	0.878	0.915	0.029
ENSG00000135127.12_3	ENSG00000135127.12	BICDL1	chr12	+	ENSG00000135127.12:t:120080681-120081018	ENSG00000135127.12_3_CE_1	True	False	120080887-120081017	C1	120071622-120071801	C2_C1	120071801-120080887	219	False	True	True	0.073	0.09	0.009	0.422	0.289	0.128	0.036	0.645	0.101	0.092	0.012	0.436	0.27	0.199	0.112	0.934	0.007	0.113	0.025	0.557	0.162	0.153	0.061	0.74	0.052	0.206	0.123	0.953	0.005	0.076	0.048	-0.019
ENSG00000135127.12_3	ENSG00000135127.12	BICDL1	chr12	+	ENSG00000135127.12:t:120080681-120081018	ENSG00000135127.12_3_CE_1	True	False	120080887-120081017	A	120072511-120072729	C2_A	120072729-120080887	219	False	True	False	0.463	0.419	-0.022	0.549	0.136	0.326	-0.108	0.842	0.015	0.379	-0.051	0.676	0.063	0.309	-0.117	0.867	0.012	0.338	-0.09	0.79	0.026	0.315	-0.11	0.852	0.016	0.336	-0.08	0.766	0.034	0.545	0.581	0.024
ENSG00000089159.17_2	ENSG00000089159.17	PXN	chr12	-	ENSG00000089159.17:s:120221623-120221758	ENSG00000089159.17_2_CE_2	True	False	120221623-120221758	C2	120215103-120215273	C1_C2	120215273-120221623	102	False	True	True	0.703	0.682	-0.009	0.449	0.235	0.669	-0.02	0.486	0.184	0.628	-0.062	0.774	0.037	0.618	-0.077	0.885	0.016	0.564	-0.131	0.997	0	0.52	-0.18	1	0	0.439	-0.258	1	0	0.788	0.803	0.008
ENSG00000089159.17_2	ENSG00000089159.17	PXN	chr12	-	ENSG00000089159.17:s:120221623-120221758	ENSG00000089159.17_2_CE_2	True	False	120221623-120221758	A	120215560-120215661	C1_A	120215661-120221623	102	False	True	True	0.164	0.195	0.016	0.425	0.247	0.203	0.021	0.502	0.179	0.239	0.065	0.875	0.02	0.278	0.109	0.981	0.002	0.335	0.161	1	0	0.397	0.226	1	0	0.478	0.309	1	0	0.067	0.05	-0.01
ENSG00000089159.17_2	ENSG00000089159.17	PXN	chr12	-	ENSG00000089159.17:t:120215103-120215417	ENSG00000089159.17_2_CE_2	True	False	120215103-120215273	C1	120221623-120221758	C2_C1	120215273-120221623	102	False	True	True	0.777	0.765	-0.006	0.401	0.326	0.748	-0.016	0.461	0.24	0.745	-0.019	0.507	0.204	0.742	-0.021	0.513	0.194	0.668	-0.104	0.964	0.004	0.623	-0.15	0.983	0.001	0.558	-0.209	1	0	0.9	0.929	0.015
ENSG00000089159.17_2	ENSG00000089159.17	PXN	chr12	-	ENSG00000089159.17:t:120215103-120215417	ENSG00000089159.17_2_CE_2	True	False	120215103-120215273	A	120215560-120215661	C2_A	120215273-120215560	102	False	True	True	0.121	0.136	0.004	0.332	0.447	0.15	0.014	0.439	0.284	0.184	0.043	0.79	0.055	0.188	0.048	0.818	0.045	0.248	0.12	0.993	0.001	0.314	0.186	1	0	0.364	0.238	1	0	0.022	0.023	0
ENSG00000196312.15_2	ENSG00000196312.15	MFSD14C	chr9	-	ENSG00000196312.15:s:96949296-96949682	ENSG00000196312.15_2_CE_2	True	True	96949555-96949682	C2	96933795-96933915	C1_C2	96933915-96949555	150	False	False	False	0.096	0.036	-0.038	0.628	0.091	0.001	-0.058	0.804	0.034	0.093	-0.005	0.421	0.227	0.026	-0.043	0.679	0.073	0.107	0.004	0.454	0.216	0.113	0.009	0.5	0.198	0.063	-0.019	0.565	0.175	0.03	0.066	0.025
ENSG00000196312.15_2	ENSG00000196312.15	MFSD14C	chr9	-	ENSG00000196312.15:s:96949296-96949682	ENSG00000196312.15_2_CE_2	True	False	96949555-96949682	A	96942603-96942752	C1_A	96942752-96949555	150	False	False	False	0.321	0.325	0.003	0.518	0.128	0.385	0.035	0.595	0.07	0.286	-0.013	0.53	0.112	0.514	0.166	0.88	0.005	0.345	0.015	0.532	0.118	0.283	-0.02	0.573	0.119	0.321	0.003	0.62	0.107	0.431	0.461	0.016
ENSG00000196312.15_2	ENSG00000196312.15	MFSD14C	chr9	-	ENSG00000196312.15:t:96933522-96933915	ENSG00000196312.15_2_CE_2	True	True	96933795-96933915	C1	96949555-96949682	C2_C1	96933915-96949555	150	False	False	True	0.187	0.089	-0.059	0.677	0.049	0.008	-0.14	0.971	0.002	0.149	-0.021	0.572	0.11	0.052	-0.085	0.794	0.026	0.225	0.021	0.597	0.095	0.328	0.081	0.721	0.033	0.227	0.018	0.615	0.08	0.071	0.121	0.029
ENSG00000196312.15_2	ENSG00000196312.15	MFSD14C	chr9	-	ENSG00000196312.15:t:96933522-96933915	ENSG00000196312.15_2_CE_2	True	False	96933795-96933915	A	96942603-96942752	C2_A	96933915-96942603	150	False	False	True	0.813	0.911	0.059	0.677	0.049	0.992	0.14	0.971	0.002	0.851	0.021	0.572	0.11	0.948	0.085	0.794	0.026	0.775	-0.021	0.597	0.095	0.672	-0.081	0.721	0.033	0.773	-0.018	0.615	0.08	0.929	0.879	-0.029
ENSG00000125637.16_2	ENSG00000125637.16	PSD4	chr2	+	ENSG00000125637.16:s:113197747-113198189	ENSG00000125637.16_2_CE_1	False	False	113197747-113197913	C2	113199083-113199226	C1_C2	113197913-113199083	145	False	False	True	0.362	0.321	-0.013	0.552	0.125	0.453	0.06	0.681	0.044	0.394	0.015	0.53	0.15	0.456	0.067	0.708	0.043	0.591	0.202	0.954	0.002	0.441	0.049	0.657	0.06	0.505	0.084	0.729	0.032	0.341
ENSG00000125637.16_2	ENSG00000125637.16	PSD4	chr2	+	ENSG00000125637.16:s:113197747-113198189	ENSG00000125637.16_2_CE_1	False	False	113197747-113197913	A	113198740-113198884	C1_A	113197913-113198740	145	False	False	True	0.638	0.679	0.013	0.552	0.125	0.547	-0.06	0.681	0.044	0.606	-0.015	0.53	0.15	0.544	-0.067	0.708	0.043	0.409	-0.202	0.954	0.002	0.559	-0.049	0.657	0.06	0.495	-0.084	0.729	0.032	0.659
ENSG00000125637.16_2	ENSG00000125637.16	PSD4	chr2	+	ENSG00000125637.16:t:113199083-113199226	ENSG00000125637.16_2_CE_1	False	False	113199083-113199226	C1	113197747-113197913	C2_C1	113197913-113199083	145	False	False	False	0.553	0.534	-0.002	0.579	0.094	0.539	-0.007	0.57	0.107	0.732	0.116	0.798	0.015	0.585	0.013	0.591	0.089	0.704	0.093	0.753	0.024	0.57	0.011	0.637	0.072	0.679	0.065	0.7	0.042
ENSG00000125637.16_2	ENSG00000125637.16	PSD4	chr2	+	ENSG00000125637.16:t:113199083-113199226	ENSG00000125637.16_2_CE_1	False	False	113199083-113199226	A	113198740-113198884	C2_A	113198884-113199083	145	False	False	False	0.447	0.466	0.002	0.579	0.094	0.461	0.007	0.57	0.107	0.268	-0.116	0.798	0.015	0.415	-0.013	0.591	0.089	0.296	-0.093	0.753	0.024	0.43	-0.011	0.637	0.072	0.321	-0.065	0.7	0.042
ENSG00000136932.15_2	ENSG00000136932.15	TRMO	chr9	-	ENSG00000136932.15:s:97913252-97913558	ENSG00000136932.15_2_CE_1	False	False	97913401-97913558	C2	97909960-97910616	C1_C2	97910616-97913401	103	False	False	False	0.897	0.884	-0.01	0.464	0.231	0.889	-0.003	0.451	0.25	0.801	-0.07	0.793	0.034	0.852	-0.028	0.575	0.135	0.798	-0.071	0.777	0.036	0.862	-0.017	0.533	0.171	0.85	-0.027	0.56	0.144	0.834	0.838	0.003
ENSG00000136932.15_2	ENSG00000136932.15	TRMO	chr9	-	ENSG00000136932.15:s:97913252-97913558	ENSG00000136932.15_2_CE_1	False	False	97913401-97913558	A	97912873-97912975	C1_A	97912975-97913401	103	False	False	False	0.103	0.116	0.01	0.464	0.231	0.111	0.003	0.451	0.25	0.199	0.07	0.793	0.034	0.148	0.028	0.575	0.135	0.202	0.071	0.777	0.036	0.138	0.017	0.533	0.171	0.15	0.027	0.56	0.144	0.166	0.162	-0.003
ENSG00000136932.15_2	ENSG00000136932.15	TRMO	chr9	-	ENSG00000136932.15:t:97909960-97912471	ENSG00000136932.15_2_CE_1	False	False	97909960-97910616	C1	97913401-97913558	C2_C1	97910616-97913401	103	False	False	True	0.965	0.95	-0.009	0.42	0.302	0.973	0	0.295	0.531	0.933	-0.02	0.508	0.199	0.933	-0.019	0.508	0.209	0.86	-0.092	0.915	0.012	0.887	-0.062	0.768	0.046	0.889	-0.053	0.711	0.066	0.926	0.967	0.023
ENSG00000136932.15_2	ENSG00000136932.15	TRMO	chr9	-	ENSG00000136932.15:t:97909960-97912471	ENSG00000136932.15_2_CE_1	False	False	97909960-97910616	A	97912873-97912975	C2_A	97910616-97912873	103	False	False	True	0.035	0.05	0.009	0.42	0.302	0.027	0	0.295	0.531	0.067	0.02	0.508	0.199	0.067	0.019	0.508	0.209	0.14	0.092	0.915	0.012	0.113	0.062	0.768	0.046	0.111	0.053	0.711	0.066	0.074	0.033	-0.023
ENSG00000170633.17_1	ENSG00000170633.17	RNF34	chr12	+	ENSG00000170633.17:s:121400083-121400218	ENSG00000170633.17_1_CE_1	True	False	121400083-121400218	C2	121416159-121416609	C1_C2	121400218-121416159	66	False	True	True	0.888	0.941	0.035	0.629	0.108	0.857	-0.021	0.511	0.191	0.868	-0.012	0.438	0.277	0.752	-0.129	0.966	0.003	0.778	-0.098	0.916	0.01	0.733	-0.145	0.968	0.003	0.775	-0.112	0.9	0.012	0.871	0.916	0.025
ENSG00000170633.17_1	ENSG00000170633.17	RNF34	chr12	+	ENSG00000170633.17:s:121400083-121400218	ENSG00000170633.17_1_CE_1	True	False	121400083-121400218	A	121402742-121402807	C1_A	121400218-121402742	66	False	True	True	0.095	0.054	-0.024	0.53	0.171	0.118	0.015	0.466	0.24	0.129	0.021	0.517	0.194	0.243	0.142	0.986	0.001	0.207	0.105	0.938	0.007	0.249	0.141	0.964	0.003	0.22	0.12	0.93	0.008	0.094	0.074	-0.008
ENSG00000170633.17_1	ENSG00000170633.17	RNF34	chr12	+	ENSG00000170633.17:t:121416159-121416609	ENSG00000170633.17_1_CE_1	True	False	121416159-121416609	C1	121400083-121400218	C2_C1	121400218-121416159	66	False	True	True	0.866	0.911	0.034	0.633	0.108	0.908	0.028	0.565	0.149	0.815	-0.033	0.611	0.115	0.806	-0.041	0.652	0.09	0.726	-0.13	0.959	0.004	0.737	-0.111	0.899	0.011	0.76	-0.071	0.814	0.033	0.864	0.865	0.002
ENSG00000170633.17_1	ENSG00000170633.17	RNF34	chr12	+	ENSG00000170633.17:t:121416159-121416609	ENSG00000170633.17_1_CE_1	True	False	121416159-121416609	A	121402742-121402807	C2_A	121402807-121416159	66	False	True	True	0.119	0.077	-0.03	0.613	0.124	0.085	-0.021	0.527	0.186	0.183	0.045	0.7	0.072	0.176	0.039	0.641	0.097	0.25	0.121	0.945	0.005	0.259	0.125	0.933	0.007	0.226	0.076	0.838	0.027	0.126	0.122	-0.003
ENSG00000278311.5_1	ENSG00000278311.5	GGNBP2	chr17	+	ENSG00000278311.5:s:36544912-36545097	ENSG00000278311.5_1_CE_1	False	True	36544912-36545097	C2	36554820-36554900	C1_C2	36545097-36554820	199	False	True	True	0.1	0.072	-0.017	0.489	0.201	0.03	-0.052	0.781	0.049	0.019	-0.06	0.864	0.027	0.04	-0.041	0.676	0.086	0.01	-0.067	0.911	0.017	0.004	-0.068	0.927	0.014	0.006	-0.067	0.923	0.015	0.113	0.189	0.045
ENSG00000278311.5_1	ENSG00000278311.5	GGNBP2	chr17	+	ENSG00000278311.5:s:36544912-36545097	ENSG00000278311.5_1_CE_1	False	False	36544912-36545097	A	36545619-36545817	C1_A	36545097-36545619	199	False	True	True	0.9	0.928	0.017	0.489	0.201	0.97	0.052	0.781	0.049	0.981	0.06	0.864	0.027	0.96	0.041	0.676	0.086	0.99	0.067	0.911	0.017	0.996	0.068	0.927	0.014	0.994	0.067	0.923	0.015	0.887	0.811	-0.045
ENSG00000278311.5_1	ENSG00000278311.5	GGNBP2	chr17	+	ENSG00000278311.5:t:36554820-36554900	ENSG00000278311.5_1_CE_1	False	True	36554820-36554900	C1	36544912-36545097	C2_C1	36545097-36554820	199	False	True	True	0.102	0.049	-0.032	0.593	0.124	0.028	-0.054	0.801	0.043	0.017	-0.061	0.875	0.025	0.031	-0.051	0.767	0.053	0.009	-0.065	0.907	0.018	0.005	-0.065	0.915	0.017	0.005	-0.065	0.916	0.017	0.035	0.067	0.02
ENSG00000278311.5_1	ENSG00000278311.5	GGNBP2	chr17	+	ENSG00000278311.5:t:36554820-36554900	ENSG00000278311.5_1_CE_1	False	False	36554820-36554900	A	36545619-36545817	C2_A	36545817-36554820	199	False	True	True	0.898	0.951	0.032	0.593	0.124	0.972	0.054	0.801	0.043	0.983	0.061	0.875	0.025	0.969	0.051	0.767	0.053	0.991	0.065	0.907	0.018	0.995	0.065	0.915	0.017	0.995	0.065	0.916	0.017	0.965	0.933	-0.02
ENSG00000136874.11_3	ENSG00000136874.11	STX17	chr9	+	ENSG00000136874.11:s:99928778-99929169	ENSG00000136874.11_3_CE_1	False	False	99928778-99928843	C2	99951060-99951285	C1_C2	99928843-99951060	132	False	True	False	0.977	0.952	-0.012	0.408	0.32	0.946	-0.016	0.475	0.249	0.976	0.001	0.243	0.693	0.959	-0.008	0.368	0.393	0.93	-0.031	0.675	0.109	0.943	-0.021	0.513	0.218	0.9	-0.061	0.83	0.035	0.955	0.968	0.006
ENSG00000136874.11_3	ENSG00000136874.11	STX17	chr9	+	ENSG00000136874.11:s:99928778-99929169	ENSG00000136874.11_3_CE_1	False	False	99928778-99928843	A	99945719-99945850	C1_A	99928843-99945719	132	False	True	False	0.023	0.048	0.012	0.408	0.32	0.054	0.016	0.475	0.249	0.024	-0.001	0.243	0.693	0.041	0.008	0.368	0.393	0.07	0.031	0.675	0.109	0.057	0.021	0.513	0.218	0.1	0.061	0.83	0.035	0.045	0.032	-0.006
ENSG00000136874.11_3	ENSG00000136874.11	STX17	chr9	+	ENSG00000136874.11:t:99951060-99951285	ENSG00000136874.11_3_CE_1	False	False	99951060-99951285	C1	99928778-99928843	C2_C1	99928843-99951060	132	False	True	True	0.978	0.956	-0.006	0.314	0.49	0.971	-0.003	0.267	0.611	0.954	-0.014	0.43	0.303	0.981	0	0.226	0.756	0.96	-0.005	0.306	0.515	0.964	-0.007	0.321	0.481	0.855	-0.107	0.946	0.007	0.988	0.978	-0.001
ENSG00000136874.11_3	ENSG00000136874.11	STX17	chr9	+	ENSG00000136874.11:t:99951060-99951285	ENSG00000136874.11_3_CE_1	False	False	99951060-99951285	A	99945719-99945850	C2_A	99945850-99951060	132	False	True	True	0.021	0.043	0.005	0.303	0.514	0.028	0.002	0.261	0.628	0.045	0.013	0.419	0.316	0.018	0	0.225	0.761	0.038	0.005	0.297	0.536	0.034	0.006	0.309	0.508	0.143	0.105	0.94	0.007	0.011	0.021	0.001
ENSG00000184445.12_1	ENSG00000184445.12	KNTC1	chr12	+	ENSG00000184445.12:s:122527246-122527351	ENSG00000184445.12_1_CE_1	False	True	122527246-122527351	C2	122534664-122534784	C1_C2	122527351-122534664	171	False	True	False	0.114	0.078	-0.02	0.514	0.191	0.067	-0.029	0.589	0.136	0.049	-0.047	0.73	0.065	0.062	-0.033	0.615	0.122	0.055	-0.043	0.692	0.081	0.047	-0.045	0.71	0.075	0.031	-0.063	0.828	0.035	0.098	0.049	-0.034
ENSG00000184445.12_1	ENSG00000184445.12	KNTC1	chr12	+	ENSG00000184445.12:s:122527246-122527351	ENSG00000184445.12_1_CE_1	False	False	122527246-122527351	A	122530022-122530192	C1_A	122527351-122530022	171	False	True	False	0.874	0.92	0.029	0.594	0.131	0.927	0.033	0.63	0.112	0.949	0.059	0.811	0.038	0.936	0.043	0.704	0.077	0.937	0.045	0.719	0.071	0.928	0.031	0.601	0.13	0.964	0.072	0.847	0.027	0.895	0.941	0.033
ENSG00000184445.12_1	ENSG00000184445.12	KNTC1	chr12	+	ENSG00000184445.12:t:122534664-122534784	ENSG00000184445.12_1_CE_1	False	True	122534664-122534784	C1	122527246-122527351	C2_C1	122527351-122534664	171	False	True	True	0.18	0.098	-0.056	0.727	0.053	0.092	-0.065	0.765	0.041	0.052	-0.116	0.966	0.003	0.089	-0.07	0.81	0.033	0.07	-0.094	0.899	0.013	0.053	-0.107	0.911	0.011	0.049	-0.116	0.928	0.008	0.066	0.053	-0.009
ENSG00000184445.12_1	ENSG00000184445.12	KNTC1	chr12	+	ENSG00000184445.12:t:122534664-122534784	ENSG00000184445.12_1_CE_1	False	False	122534664-122534784	A	122530022-122530192	C2_A	122530192-122534664	171	False	True	True	0.82	0.902	0.056	0.727	0.053	0.908	0.065	0.765	0.041	0.948	0.116	0.966	0.003	0.911	0.07	0.81	0.033	0.93	0.094	0.899	0.013	0.947	0.107	0.911	0.011	0.951	0.116	0.928	0.008	0.934	0.947	0.009
ENSG00000131089.17_2	ENSG00000131089.17	ARHGEF9	chrX	-	ENSG00000131089.17:s:63665886-63666017	ENSG00000131089.17_2_CE_2	True	False	63665886-63666017	C2	63655494-63655737	C1_C2	63655737-63665886	1555	False	True	True	0.955	0.923	-0.015	0.488	0.214	0.924	-0.015	0.479	0.229	0.936	-0.01	0.442	0.272	0.877	-0.062	0.726	0.049	0.839	-0.097	0.871	0.016	0.779	-0.16	0.928	0.005	0.707	-0.224	0.966	0.001	0.927	0.921	-0.002
ENSG00000131089.17_2	ENSG00000131089.17	ARHGEF9	chrX	-	ENSG00000131089.17:s:63665886-63666017	ENSG00000131089.17_2_CE_2	True	False	63665886-63666017	A	63656510-63658064	C1_A	63658064-63665886	1555	False	True	True	0.042	0.044	0.001	0.39	0.341	0.06	0.009	0.442	0.272	0.047	0.002	0.389	0.351	0.103	0.05	0.685	0.068	0.151	0.083	0.838	0.024	0.214	0.157	0.925	0.005	0.247	0.183	0.953	0.003	0.051	0.055	0.001
ENSG00000131089.17_2	ENSG00000131089.17	ARHGEF9	chrX	-	ENSG00000131089.17:t:63655494-63655737	ENSG00000131089.17_2_CE_2	True	False	63655494-63655737	C1	63665886-63666017	C2_C1	63655737-63665886	1555	False	True	False	0.853	0.883	0.014	0.496	0.193	0.893	0.022	0.53	0.162	0.902	0.031	0.577	0.119	0.856	0.001	0.49	0.206	0.819	-0.02	0.531	0.164	0.706	-0.114	0.813	0.018	0.714	-0.1	0.77	0.024	0.921	0.895	-0.014
ENSG00000131089.17_2	ENSG00000131089.17	ARHGEF9	chrX	-	ENSG00000131089.17:t:63655494-63655737	ENSG00000131089.17_2_CE_2	True	False	63655494-63655737	A	63656510-63658064	C2_A	63655737-63656510	1555	False	True	True	0.025	0.044	0.005	0.343	0.423	0.016	-0.002	0.257	0.641	0.041	0.005	0.343	0.426	0.083	0.031	0.601	0.129	0.083	0.034	0.653	0.108	0.202	0.144	0.955	0.004	0.204	0.13	0.891	0.01	0.02	0.055	0.015
ENSG00000150967.19_3	ENSG00000150967.19	ABCB9	chr12	-	ENSG00000150967.19:s:122946025-122946477	ENSG00000150967.19_3_CE_2	True	False	122946025-122946222	C2	122940807-122940995	C1_C2	122940995-122946025	129	False	True	False	0.042	0.038	-0.004	0.386	0.344	0.077	0.021	0.532	0.174	0.096	0.036	0.635	0.101	0.077	0.017	0.508	0.202	0.144	0.085	0.877	0.018	0.086	0.026	0.571	0.151	0.035	-0.002	0.355	0.416	0.029	0.044	0.006
ENSG00000150967.19_3	ENSG00000150967.19	ABCB9	chr12	-	ENSG00000150967.19:s:122946025-122946477	ENSG00000150967.19_3_CE_2	True	False	122946025-122946222	A	122944391-122944519	C1_A	122944519-122946025	129	False	True	False	0.958	0.962	0.004	0.386	0.344	0.923	-0.021	0.532	0.174	0.904	-0.036	0.635	0.101	0.923	-0.017	0.508	0.202	0.856	-0.085	0.877	0.018	0.914	-0.026	0.571	0.151	0.965	0.002	0.355	0.416	0.971	0.956	-0.006
ENSG00000150967.19_3	ENSG00000150967.19	ABCB9	chr12	-	ENSG00000150967.19:t:122940807-122940995	ENSG00000150967.19_3_CE_2	True	False	122940807-122940995	C1	122946025-122946222	C2_C1	122940995-122946025	129	False	True	True	0.057	0.039	-0.015	0.506	0.188	0.106	0.025	0.547	0.144	0.117	0.036	0.626	0.096	0.1	0.022	0.545	0.153	0.203	0.118	0.906	0.009	0.115	0.028	0.573	0.132	0.046	-0.007	0.433	0.286	0.039	0.061	0.006
ENSG00000150967.19_3	ENSG00000150967.19	ABCB9	chr12	-	ENSG00000150967.19:t:122940807-122940995	ENSG00000150967.19_3_CE_2	True	False	122940807-122940995	A	122944391-122944519	C2_A	122940995-122944391	129	False	True	True	0.943	0.961	0.015	0.506	0.188	0.894	-0.025	0.547	0.144	0.883	-0.036	0.626	0.096	0.9	-0.022	0.545	0.153	0.797	-0.118	0.906	0.009	0.885	-0.028	0.573	0.132	0.954	0.007	0.433	0.286	0.961	0.939	-0.006
ENSG00000001497.18_1	ENSG00000001497.18	LAS1L	chrX	-	ENSG00000001497.18:s:65534480-65534572	ENSG00000001497.18_1_CE_1	False	False	65534480-65534572	C2	65532561-65532630	C1_C2	65532630-65534480	126	False	True	True	0.031	0.037	0	0.256	0.644	0.061	0.022	0.56	0.179	0.063	0.028	0.651	0.125	0.078	0.045	0.851	0.039	0.092	0.054	0.915	0.019	0.107	0.067	0.92	0.015	0.112	0.078	0.942	0.01	0.028	0.019	-0.001
ENSG00000001497.18_1	ENSG00000001497.18	LAS1L	chrX	-	ENSG00000001497.18:s:65534480-65534572	ENSG00000001497.18_1_CE_1	False	False	65534480-65534572	A	65533610-65533735	C1_A	65533735-65534480	126	False	True	True	0.969	0.963	0	0.256	0.644	0.939	-0.022	0.56	0.179	0.937	-0.028	0.651	0.125	0.922	-0.045	0.851	0.039	0.908	-0.054	0.915	0.019	0.893	-0.067	0.92	0.015	0.888	-0.078	0.942	0.01	0.972	0.981	0.001
ENSG00000001497.18_1	ENSG00000001497.18	LAS1L	chrX	-	ENSG00000001497.18:t:65532561-65532630	ENSG00000001497.18_1_CE_1	False	False	65532561-65532630	C1	65534480-65534572	C2_C1	65532630-65534480	126	False	True	True	0.043	0.053	0.006	0.424	0.307	0.083	0.022	0.53	0.185	0.098	0.037	0.656	0.1	0.13	0.078	0.879	0.019	0.136	0.088	0.936	0.009	0.135	0.076	0.887	0.019	0.167	0.12	0.978	0.002	0.033	0.017	-0.003
ENSG00000001497.18_1	ENSG00000001497.18	LAS1L	chrX	-	ENSG00000001497.18:t:65532561-65532630	ENSG00000001497.18_1_CE_1	False	False	65532561-65532630	A	65533610-65533735	C2_A	65532630-65533610	126	False	True	True	0.957	0.947	-0.006	0.424	0.307	0.917	-0.022	0.53	0.185	0.902	-0.037	0.656	0.1	0.87	-0.078	0.879	0.019	0.864	-0.088	0.936	0.009	0.865	-0.076	0.887	0.019	0.833	-0.12	0.978	0.002	0.967	0.983	0.003
ENSG00000139697.14_1	ENSG00000139697.14	SBNO1	chr12	-	ENSG00000139697.14:s:123364701-123364847	ENSG00000139697.14_1_CE_1	False	False	123364701-123364847	C2	123350310-123350441	C1_C2	123350441-123364701	44	False	True	True	0.955	0.919	-0.025	0.552	0.158	0.872	-0.062	0.808	0.036	0.91	-0.032	0.607	0.124	0.921	-0.02	0.532	0.188	0.906	-0.032	0.603	0.127	0.93	-0.017	0.501	0.215	0.827	-0.112	0.91	0.01	0.889	0.872	-0.01
ENSG00000139697.14_1	ENSG00000139697.14	SBNO1	chr12	-	ENSG00000139697.14:s:123364701-123364847	ENSG00000139697.14_1_CE_1	False	True	123364701-123364847	A	123357809-123357852	C1_A	123357852-123364701	44	False	True	True	0.045	0.081	0.025	0.552	0.158	0.128	0.062	0.808	0.036	0.09	0.032	0.607	0.124	0.079	0.02	0.532	0.188	0.094	0.032	0.603	0.127	0.07	0.017	0.501	0.215	0.173	0.112	0.91	0.01	0.111	0.128	0.01
ENSG00000139697.14_1	ENSG00000139697.14	SBNO1	chr12	-	ENSG00000139697.14:t:123350310-123350441	ENSG00000139697.14_1_CE_1	False	False	123350310-123350441	C1	123364701-123364847	C2_C1	123350441-123364701	44	False	True	True	0.95	0.923	-0.011	0.468	0.24	0.836	-0.096	0.909	0.011	0.905	-0.026	0.552	0.156	0.924	-0.014	0.488	0.227	0.916	-0.015	0.497	0.222	0.893	-0.031	0.598	0.126	0.901	-0.03	0.596	0.129	0.833	0.794	-0.024
ENSG00000139697.14_1	ENSG00000139697.14	SBNO1	chr12	-	ENSG00000139697.14:t:123350310-123350441	ENSG00000139697.14_1_CE_1	False	True	123350310-123350441	A	123357809-123357852	C2_A	123350441-123357809	44	False	True	True	0.05	0.077	0.011	0.468	0.24	0.164	0.096	0.909	0.011	0.095	0.026	0.552	0.156	0.076	0.014	0.488	0.227	0.084	0.015	0.497	0.222	0.107	0.031	0.598	0.126	0.099	0.03	0.596	0.129	0.167	0.206	0.024
ENSG00000144233.11_1	ENSG00000144233.11	AMMECR1L	chr2	-	ENSG00000144233.11:s:127869454-127869544	ENSG00000144233.11_1_CE_1	True	False	127869454-127869544	C2	127866900-127866996	C1_C2	127866996-127869454	135	False	True	True	0.795	0.727	-0.05	0.628	0.055	0.69	-0.061	0.661	0.043	0.716	-0.049	0.624	0.06	0.685	-0.074	0.705	0.033	0.557	-0.221	0.957	0.001	0.62	-0.14	0.84	0.01	0.579	-0.174	0.903	0.006	0.751	0.672	-0.033
ENSG00000144233.11_1	ENSG00000144233.11	AMMECR1L	chr2	-	ENSG00000144233.11:s:127869454-127869544	ENSG00000144233.11_1_CE_1	True	False	127869454-127869544	A	127867145-127867279	C1_A	127867279-127869454	135	False	True	True	0.181	0.257	0.062	0.653	0.043	0.286	0.067	0.68	0.037	0.259	0.046	0.616	0.066	0.273	0.062	0.673	0.045	0.428	0.234	0.97	0.001	0.296	0.093	0.754	0.025	0.328	0.12	0.826	0.016	0.194	0.284	0.039
ENSG00000144233.11_1	ENSG00000144233.11	AMMECR1L	chr2	-	ENSG00000144233.11:t:127866900-127866996	ENSG00000144233.11_1_CE_1	True	False	127866900-127866996	C1	127869454-127869544	C2_C1	127866996-127869454	135	False	True	False	0.723	0.703	-0.015	0.563	0.111	0.593	-0.082	0.742	0.028	0.714	-0.013	0.574	0.113	0.736	0.007	0.547	0.137	0.673	-0.033	0.624	0.073	0.613	-0.066	0.692	0.043	0.546	-0.144	0.858	0.01	0.63	0.697	0.038
ENSG00000144233.11_1	ENSG00000144233.11	AMMECR1L	chr2	-	ENSG00000144233.11:t:127866900-127866996	ENSG00000144233.11_1_CE_1	True	False	127866900-127866996	A	127867145-127867279	C2_A	127866996-127867145	135	False	True	True	0.153	0.171	0.008	0.499	0.185	0.16	0.008	0.536	0.146	0.205	0.032	0.584	0.097	0.174	0.011	0.542	0.146	0.236	0.06	0.674	0.049	0.35	0.157	0.868	0.008	0.398	0.219	0.965	0.001	0.235	0.218	-0.013
ENSG00000070159.14_2	ENSG00000070159.14	PTPN3	chr9	-	ENSG00000070159.14:s:109426950-109427122	ENSG00000070159.14_2_CE_1	False	False	109426950-109427122	C2	109420424-109420600	C1_C2	109420600-109426950	135	False	True	True	0.297	0.281	-0.013	0.528	0.139	0.266	-0.022	0.548	0.127	0.245	-0.038	0.614	0.094	0.23	-0.044	0.634	0.079	0.176	-0.106	0.861	0.015	0.109	-0.175	0.97	0.002	0.125	-0.145	0.914	0.007	0.211	0.247	0.024
ENSG00000070159.14_2	ENSG00000070159.14	PTPN3	chr9	-	ENSG00000070159.14:s:109426950-109427122	ENSG00000070159.14_2_CE_1	False	False	109426950-109427122	A	109422718-109422852	C1_A	109422852-109426950	135	False	True	True	0.703	0.719	0.013	0.528	0.139	0.734	0.022	0.548	0.127	0.755	0.038	0.614	0.094	0.77	0.044	0.634	0.079	0.824	0.106	0.861	0.015	0.891	0.175	0.97	0.002	0.875	0.145	0.914	0.007	0.789	0.753	-0.024
ENSG00000070159.14_2	ENSG00000070159.14	PTPN3	chr9	-	ENSG00000070159.14:t:109420424-109420600	ENSG00000070159.14_2_CE_1	False	False	109420424-109420600	C1	109426950-109427122	C2_C1	109420600-109426950	135	False	True	True	0.261	0.235	-0.014	0.504	0.176	0.221	-0.014	0.525	0.166	0.227	-0.018	0.525	0.168	0.199	-0.039	0.622	0.093	0.124	-0.119	0.915	0.008	0.096	-0.136	0.925	0.007	0.143	-0.086	0.813	0.026	0.222	0.258	0.021
ENSG00000070159.14_2	ENSG00000070159.14	PTPN3	chr9	-	ENSG00000070159.14:t:109420424-109420600	ENSG00000070159.14_2_CE_1	False	False	109420424-109420600	A	109422718-109422852	C2_A	109420600-109422718	135	False	True	True	0.739	0.765	0.014	0.504	0.176	0.779	0.014	0.525	0.166	0.773	0.018	0.525	0.168	0.801	0.039	0.622	0.093	0.876	0.119	0.915	0.008	0.904	0.136	0.925	0.007	0.857	0.086	0.813	0.026	0.778	0.742	-0.021
ENSG00000112419.15_2	ENSG00000112419.15	PHACTR2	chr6	+	ENSG00000112419.15:s:143753754-143754138	ENSG00000112419.15_2_CE_1	True	False	143753754-143753912	C2	143765261-143765798	C1_C2	143753912-143765261	240	False	False	True	0.787	0.764	-0.017	0.549	0.131	0.833	0.027	0.562	0.116	0.729	-0.039	0.628	0.075	0.827	0.026	0.569	0.119	0.728	-0.04	0.649	0.073	0.546	-0.204	0.945	0.003	0.667	-0.076	0.707	0.036	0.874	0.867	-0.007
ENSG00000112419.15_2	ENSG00000112419.15	PHACTR2	chr6	+	ENSG00000112419.15:s:143753754-143754138	ENSG00000112419.15_2_CE_1	True	False	143753754-143753912	A	143760401-143760640	C1_A	143753912-143760401	240	False	False	True	0.21	0.227	0.011	0.535	0.145	0.163	-0.027	0.563	0.116	0.262	0.031	0.608	0.087	0.145	-0.036	0.605	0.096	0.247	0.027	0.612	0.094	0.417	0.168	0.917	0.005	0.327	0.073	0.702	0.038	0.122	0.128	0.006
ENSG00000112419.15_2	ENSG00000112419.15	PHACTR2	chr6	+	ENSG00000112419.15:t:143765261-143765798	ENSG00000112419.15_2_CE_1	True	False	143765261-143765798	C1	143753754-143753912	C2_C1	143753912-143765261	240	False	False	False	0.803	0.82	0.007	0.503	0.147	0.852	0.027	0.545	0.109	0.926	0.096	0.813	0.018	0.868	0.04	0.62	0.075	0.883	0.049	0.642	0.064	0.818	0.032	0.647	0.071	0.812	0.007	0.629	0.097	0.927	0.88	-0.021
ENSG00000112419.15_2	ENSG00000112419.15	PHACTR2	chr6	+	ENSG00000112419.15:t:143765261-143765798	ENSG00000112419.15_2_CE_1	True	False	143765261-143765798	A	143760401-143760640	C2_A	143760640-143765261	240	False	False	True	0.168	0.16	-0.004	0.486	0.165	0.143	-0.012	0.49	0.155	0.019	-0.116	0.935	0.005	0.106	-0.032	0.596	0.09	0.096	-0.041	0.61	0.081	0.089	-0.056	0.688	0.054	0.109	-0.04	0.657	0.081	0.067	0.089	0.006
ENSG00000152818.19_2	ENSG00000152818.19	UTRN	chr6	+	ENSG00000152818.19:s:144820882-144821018	ENSG00000152818.19_2_CE_1	False	False	144820882-144821018	C2	144827611-144827676	C1_C2	144821018-144827611	39	False	True	False	0.47	0.425	-0.017	0.577	0.105	0.272	-0.152	0.891	0.006	0.454	-0.008	0.547	0.131	0.441	-0.014	0.607	0.093	0.369	-0.067	0.693	0.041	0.511	0.025	0.614	0.093	0.448	-0.009	0.577	0.122	0.677	0.762	0.051
ENSG00000152818.19_2	ENSG00000152818.19	UTRN	chr6	+	ENSG00000152818.19:s:144820882-144821018	ENSG00000152818.19_2_CE_1	False	False	144820882-144821018	A	144827348-144827386	C1_A	144821018-144827348	39	False	True	False	0.53	0.575	0.017	0.577	0.105	0.728	0.152	0.891	0.006	0.546	0.008	0.547	0.131	0.559	0.014	0.607	0.093	0.631	0.067	0.693	0.041	0.489	-0.025	0.614	0.093	0.552	0.009	0.577	0.122	0.323	0.238	-0.051
ENSG00000152818.19_2	ENSG00000152818.19	UTRN	chr6	+	ENSG00000152818.19:t:144827611-144827676	ENSG00000152818.19_2_CE_1	False	False	144827611-144827676	C1	144820882-144821018	C2_C1	144821018-144827611	39	False	True	True	0.456	0.371	-0.038	0.611	0.081	0.237	-0.176	0.936	0.003	0.362	-0.052	0.656	0.059	0.428	-0.006	0.574	0.106	0.339	-0.083	0.747	0.03	0.433	-0.006	0.584	0.119	0.359	-0.059	0.676	0.056	0.642	0.675	0.015
ENSG00000152818.19_2	ENSG00000152818.19	UTRN	chr6	+	ENSG00000152818.19:t:144827611-144827676	ENSG00000152818.19_2_CE_1	False	False	144827611-144827676	A	144827348-144827386	C2_A	144827386-144827611	39	False	True	True	0.544	0.629	0.038	0.611	0.081	0.763	0.176	0.936	0.003	0.638	0.052	0.656	0.059	0.572	0.006	0.574	0.106	0.661	0.083	0.747	0.03	0.567	0.006	0.584	0.119	0.641	0.059	0.676	0.056	0.358	0.325	-0.015
ENSG00000144724.20_1	ENSG00000144724.20	PTPRG	chr3	+	ENSG00000144724.20:s:62218851-62218983	ENSG00000144724.20_1_CE_1	False	False	62218851-62218983	C2	62243807-62243898	C1_C2	62218983-62243807	87	False	True	True	0.863	0.738	-0.082	0.746	0.028	0.821	-0.025	0.557	0.125	0.798	-0.035	0.606	0.091	0.828	-0.01	0.531	0.162	0.783	-0.044	0.629	0.081	0.767	-0.049	0.656	0.071	0.586	-0.241	0.968	0.001	0.9	0.905	0
ENSG00000144724.20_1	ENSG00000144724.20	PTPRG	chr3	+	ENSG00000144724.20:s:62218851-62218983	ENSG00000144724.20_1_CE_1	False	False	62218851-62218983	A	62231225-62231311	C1_A	62218983-62231225	87	False	True	True	0.137	0.262	0.082	0.746	0.028	0.179	0.025	0.557	0.125	0.202	0.035	0.606	0.091	0.172	0.01	0.531	0.162	0.217	0.044	0.629	0.081	0.233	0.049	0.656	0.071	0.414	0.241	0.968	0.001	0.1	0.095	0
ENSG00000144724.20_1	ENSG00000144724.20	PTPRG	chr3	+	ENSG00000144724.20:t:62243576-62243898	ENSG00000144724.20_1_CE_1	False	False	62243807-62243898	C1	62218851-62218983	C2_C1	62218983-62243807	87	False	True	True	0.955	0.894	-0.032	0.591	0.108	0.837	-0.078	0.77	0.029	0.792	-0.124	0.884	0.009	0.894	-0.032	0.613	0.111	0.886	-0.038	0.636	0.095	0.884	-0.042	0.635	0.088	0.719	-0.208	0.953	0.002	0.929	0.915	0.001
ENSG00000144724.20_1	ENSG00000144724.20	PTPRG	chr3	+	ENSG00000144724.20:t:62243576-62243898	ENSG00000144724.20_1_CE_1	False	False	62243807-62243898	A	62231225-62231311	C2_A	62231311-62243807	87	False	True	True	0.045	0.106	0.032	0.591	0.108	0.163	0.078	0.77	0.029	0.208	0.124	0.884	0.009	0.106	0.032	0.613	0.111	0.114	0.038	0.636	0.095	0.116	0.042	0.635	0.088	0.281	0.208	0.953	0.002	0.071	0.085	-0.001
ENSG00000117713.21_1	ENSG00000117713.21	ARID1A	chr1	+	ENSG00000117713.21:s:26766457-26766566	ENSG00000117713.21_1_CE_1	False	True	26766457-26766566	C2	26771119-26771326	C1_C2	26766566-26771119	210	False	True	True	0.002	0.01	0	0.22	0.779	0.006	0	0.22	0.78	0.002	0	0.22	0.78	0.002	0	0.22	0.78	0.002	0	0.22	0.78	0.003	0	0.22	0.78	0.004	0	0.22	0.78	0.002	0.006	0
ENSG00000117713.21_1	ENSG00000117713.21	ARID1A	chr1	+	ENSG00000117713.21:s:26766457-26766566	ENSG00000117713.21_1_CE_1	False	False	26766457-26766566	A	26767790-26767999	C1_A	26766566-26767790	210	False	True	True	0.998	0.99	0	0.22	0.779	0.994	0	0.22	0.78	0.998	0	0.22	0.78	0.998	0	0.22	0.78	0.998	0	0.22	0.78	0.997	0	0.22	0.78	0.996	0	0.22	0.78	0.998	0.994	0
ENSG00000117713.21_1	ENSG00000117713.21	ARID1A	chr1	+	ENSG00000117713.21:t:26769174-26771326	ENSG00000117713.21_1_CE_1	False	True	26771119-26771326	C1	26766457-26766566	C2_C1	26766566-26771119	210	False	True	True	0.002	0.007	0	0.22	0.78	0.005	0	0.22	0.78	0.002	0	0.22	0.78	0.001	0	0.22	0.78	0.002	0	0.22	0.78	0.002	0	0.22	0.78	0.003	0	0.22	0.78	0.002	0.006	0
ENSG00000117713.21_1	ENSG00000117713.21	ARID1A	chr1	+	ENSG00000117713.21:t:26769174-26771326	ENSG00000117713.21_1_CE_1	False	False	26771119-26771326	A	26767790-26767999	C2_A	26767999-26771119	210	False	True	True	0.998	0.993	0	0.22	0.78	0.995	0	0.22	0.78	0.998	0	0.22	0.78	0.999	0	0.22	0.78	0.998	0	0.22	0.78	0.998	0	0.22	0.78	0.997	0	0.22	0.78	0.998	0.994	0
ENSG00000186501.15_1	ENSG00000186501.15	TMEM222	chr1	+	ENSG00000186501.15:s:27330720-27330804	ENSG00000186501.15_1_CE_1	False	False	27330720-27330804	C2	27332070-27332101	C1_C2	27330804-27332070	153	False	False	False	0.911	0.939	0.015	0.439	0.264	0.929	0.009	0.377	0.36	0.918	0.004	0.406	0.318	0.974	0.05	0.821	0.042	0.89	-0.014	0.493	0.218	0.857	-0.033	0.605	0.12	0.837	-0.058	0.694	0.062	0.921	0.918	0.002
ENSG00000186501.15_1	ENSG00000186501.15	TMEM222	chr1	+	ENSG00000186501.15:s:27330720-27330804	ENSG00000186501.15_1_CE_1	False	False	27330720-27330804	A	27330985-27331137	C1_A	27330804-27330985	153	False	False	False	0.089	0.061	-0.015	0.439	0.264	0.071	-0.009	0.377	0.36	0.082	-0.004	0.406	0.318	0.026	-0.05	0.821	0.042	0.11	0.014	0.493	0.218	0.143	0.033	0.605	0.12	0.163	0.058	0.694	0.062	0.079	0.082	-0.002
ENSG00000186501.15_1	ENSG00000186501.15	TMEM222	chr1	+	ENSG00000186501.15:t:27332070-27332101	ENSG00000186501.15_1_CE_1	False	False	27332070-27332101	C1	27330720-27330804	C2_C1	27330804-27332070	153	False	False	True	0.945	0.962	0.009	0.4	0.337	0.938	-0.004	0.42	0.309	0.926	-0.013	0.431	0.274	0.914	-0.017	0.474	0.243	0.902	-0.029	0.562	0.151	0.925	-0.011	0.464	0.254	0.818	-0.118	0.95	0.006	0.892	0.919	0.014
ENSG00000186501.15_1	ENSG00000186501.15	TMEM222	chr1	+	ENSG00000186501.15:t:27332070-27332101	ENSG00000186501.15_1_CE_1	False	False	27332070-27332101	A	27330985-27331137	C2_A	27331137-27332070	153	False	False	True	0.055	0.038	-0.009	0.4	0.337	0.062	0.004	0.42	0.309	0.074	0.013	0.431	0.274	0.086	0.017	0.474	0.243	0.098	0.029	0.562	0.151	0.075	0.011	0.464	0.254	0.182	0.118	0.95	0.006	0.108	0.081	-0.014
ENSG00000090060.19_4	ENSG00000090060.19	PAPOLA	chr14	+	ENSG00000090060.19:s:96556175-96556413	ENSG00000090060.19_4_CE_1	True	False	96556175-96556413	C2	96562819-96562893	C1_C2	96556413-96562819	63	False	True	True	0.225	0.19	-0.028	0.605	0.12	0.23	0.002	0.335	0.396	0.213	-0.012	0.401	0.263	0.239	0.004	0.393	0.301	0.194	-0.022	0.527	0.173	0.172	-0.042	0.732	0.072	0.146	-0.074	0.901	0.019	0.245	0.206	-0.022
ENSG00000090060.19_4	ENSG00000090060.19	PAPOLA	chr14	+	ENSG00000090060.19:s:96556175-96556413	ENSG00000090060.19_4_CE_1	True	False	96556175-96556413	A	96560649-96560711	C1_A	96556413-96560649	63	False	True	True	0.517	0.582	0.053	0.745	0.049	0.544	0.017	0.474	0.196	0.539	0.014	0.517	0.149	0.517	0.002	0.479	0.19	0.567	0.037	0.631	0.094	0.566	0.035	0.595	0.117	0.647	0.12	0.977	0.003	0.469	0.468	-0.004
ENSG00000090060.19_4	ENSG00000090060.19	PAPOLA	chr14	+	ENSG00000090060.19:t:96562458-96562893	ENSG00000090060.19_4_CE_1	True	False	96562819-96562893	C1	96556175-96556413	C2_C1	96556413-96562819	63	False	True	True	0.291	0.266	-0.019	0.494	0.2	0.305	0.009	0.458	0.249	0.287	-0.004	0.43	0.279	0.284	-0.007	0.44	0.273	0.25	-0.029	0.585	0.14	0.203	-0.082	0.904	0.015	0.18	-0.106	0.942	0.007	0.363	0.333	-0.018
ENSG00000090060.19_4	ENSG00000090060.19	PAPOLA	chr14	+	ENSG00000090060.19:t:96562458-96562893	ENSG00000090060.19_4_CE_1	True	False	96562819-96562893	A	96560649-96560711	C2_A	96560711-96562819	63	False	True	True	0.709	0.734	0.019	0.494	0.2	0.695	-0.009	0.458	0.249	0.713	0.004	0.43	0.279	0.716	0.007	0.44	0.273	0.75	0.029	0.585	0.14	0.797	0.082	0.904	0.015	0.82	0.106	0.942	0.007	0.637	0.667	0.018
ENSG00000156398.13_3	ENSG00000156398.13	SFXN2	chr10	+	ENSG00000156398.13:s:102728431-102728576	ENSG00000156398.13_3_CE_1	False	False	102728431-102728529	C2	102729723-102729808	C1_C2	102728529-102729723	76	False	True	False	0.108	0.075	-0.018	0.492	0.185	0.104	-0.001	0.414	0.268	0.148	0.028	0.536	0.133	0.195	0.072	0.774	0.033	0.12	0.009	0.43	0.25	0.232	0.085	0.779	0.029	0.275	0.133	0.878	0.011	0.219	0.18	-0.027
ENSG00000156398.13_3	ENSG00000156398.13	SFXN2	chr10	+	ENSG00000156398.13:s:102728431-102728576	ENSG00000156398.13_3_CE_1	False	False	102728431-102728529	A	102729319-102729394	C1_A	102728529-102729319	76	False	True	False	0.876	0.914	0.027	0.557	0.132	0.884	0.005	0.429	0.245	0.831	-0.027	0.529	0.138	0.777	-0.076	0.784	0.029	0.843	-0.017	0.466	0.199	0.733	-0.099	0.815	0.021	0.706	-0.127	0.861	0.013	0.737	0.774	0.025
ENSG00000156398.13_3	ENSG00000156398.13	SFXN2	chr10	+	ENSG00000156398.13:t:102729723-102729808	ENSG00000156398.13_3_CE_1	False	False	102729723-102729808	C1	102728431-102728529	C2_C1	102728529-102729723	76	False	True	True	0.108	0.08	-0.016	0.5	0.212	0.096	-0.004	0.428	0.295	0.156	0.029	0.551	0.148	0.219	0.09	0.86	0.018	0.155	0.027	0.546	0.153	0.233	0.089	0.789	0.028	0.297	0.164	0.934	0.004	0.215	0.206	-0.002
ENSG00000156398.13_3	ENSG00000156398.13	SFXN2	chr10	+	ENSG00000156398.13:t:102729723-102729808	ENSG00000156398.13_3_CE_1	False	False	102729723-102729808	A	102729319-102729394	C2_A	102729394-102729723	76	False	True	True	0.892	0.92	0.016	0.5	0.212	0.904	0.004	0.428	0.295	0.844	-0.029	0.551	0.148	0.781	-0.09	0.86	0.018	0.845	-0.027	0.546	0.153	0.767	-0.089	0.789	0.028	0.703	-0.164	0.934	0.004	0.785	0.794	0.002
ENSG00000180198.17_4	ENSG00000180198.17	RCC1	chr1	+	ENSG00000180198.17:s:28529858-28529939	ENSG00000180198.17_4_CE_1	False	False	28529858-28529939	C2	28531803-28531818	C1_C2	28529939-28531803	51	False	False	True	0.761	0.775	0.008	0.401	0.321	0.763	0.003	0.436	0.278	0.789	0.015	0.511	0.188	0.821	0.044	0.702	0.075	0.837	0.062	0.819	0.035	0.846	0.064	0.787	0.042	0.894	0.127	0.97	0.003	0.729	0.736	0.001
ENSG00000180198.17_4	ENSG00000180198.17	RCC1	chr1	+	ENSG00000180198.17:s:28529858-28529939	ENSG00000180198.17_4_CE_1	False	False	28529858-28529939	A	28530523-28530573	C1_A	28529939-28530523	51	False	False	True	0.239	0.225	-0.008	0.401	0.321	0.237	-0.003	0.436	0.278	0.211	-0.015	0.511	0.188	0.179	-0.044	0.702	0.075	0.163	-0.062	0.819	0.035	0.154	-0.064	0.787	0.042	0.106	-0.127	0.97	0.003	0.271	0.264	-0.001
ENSG00000180198.17_4	ENSG00000180198.17	RCC1	chr1	+	ENSG00000180198.17:t:28531803-28531818	ENSG00000180198.17_4_CE_1	False	False	28531803-28531818	C1	28529858-28529939	C2_C1	28529939-28531803	51	False	False	False	0.824	0.836	0.006	0.399	0.328	0.822	-0.002	0.404	0.317	0.837	0.008	0.443	0.269	0.851	0.016	0.471	0.24	0.87	0.037	0.669	0.095	0.909	0.067	0.839	0.031	0.897	0.052	0.767	0.055	0.838	0.838	0.003
ENSG00000180198.17_4	ENSG00000180198.17	RCC1	chr1	+	ENSG00000180198.17:t:28531803-28531818	ENSG00000180198.17_4_CE_1	False	False	28531803-28531818	A	28530523-28530573	C2_A	28530573-28531803	51	False	False	False	0.158	0.145	-0.01	0.442	0.275	0.137	-0.012	0.458	0.252	0.146	-0.008	0.468	0.249	0.12	-0.026	0.569	0.157	0.117	-0.032	0.613	0.124	0.08	-0.066	0.832	0.032	0.101	-0.041	0.686	0.088	0.151	0.161	0.003
ENSG00000180098.9_2	ENSG00000180098.9	TRNAU1AP	chr1	+	ENSG00000180098.9:s:28560633-28560732	ENSG00000180098.9_2_CE_1	True	False	28560633-28560732	C2	28561346-28561398	C1_C2	28560732-28561346	148	False	False	False	0.903	0.923	0.014	0.472	0.212	0.86	-0.026	0.568	0.131	0.923	0.012	0.497	0.19	0.899	-0.002	0.459	0.235	0.904	0	0.471	0.224	0.803	-0.058	0.677	0.059	0.793	-0.069	0.713	0.045	0.799	0.875	0.051
ENSG00000180098.9_2	ENSG00000180098.9	TRNAU1AP	chr1	+	ENSG00000180098.9:s:28560633-28560732	ENSG00000180098.9_2_CE_1	True	False	28560633-28560732	A	28561113-28561260	C1_A	28560732-28561113	148	False	False	False	0.049	0.01	-0.012	0.398	0.333	0.1	0.034	0.608	0.114	0.058	0.007	0.453	0.255	0.09	0.027	0.563	0.149	0.08	0.022	0.532	0.171	0.16	0.081	0.767	0.034	0.124	0.052	0.655	0.073	0.112	0.058	-0.038
ENSG00000180098.9_2	ENSG00000180098.9	TRNAU1AP	chr1	+	ENSG00000180098.9:t:28561346-28561398	ENSG00000180098.9_2_CE_1	True	False	28561346-28561398	C1	28560633-28560732	C2_C1	28560732-28561346	148	False	False	True	0.982	0.927	-0.031	0.619	0.124	0.875	-0.09	0.936	0.008	0.943	-0.017	0.462	0.248	0.905	-0.052	0.782	0.049	0.91	-0.047	0.729	0.066	0.873	-0.073	0.759	0.04	0.861	-0.096	0.811	0.023	0.824	0.815	-0.004
ENSG00000180098.9_2	ENSG00000180098.9	TRNAU1AP	chr1	+	ENSG00000180098.9:t:28561346-28561398	ENSG00000180098.9_2_CE_1	True	False	28561346-28561398	A	28561113-28561260	C2_A	28561260-28561346	148	False	False	True	0.018	0.073	0.031	0.619	0.124	0.125	0.09	0.936	0.008	0.057	0.017	0.462	0.248	0.095	0.052	0.782	0.049	0.09	0.047	0.729	0.066	0.127	0.073	0.759	0.04	0.139	0.096	0.811	0.023	0.176	0.185	0.004
ENSG00000159023.22_4	ENSG00000159023.22	EPB41	chr1	+	ENSG00000159023.22:s:29058589-29058645	ENSG00000159023.22_4_CE_4	True	False	29058589-29058645	C2	29064982-29065158	C1_C2	29058645-29064982	63	False	True	True	0.272	0.552	0.197	0.866	0.005													0.579	0.239	0.916	0.003	0.528	0.17	0.824	0.008	0.619	0.264	0.926	0.002
ENSG00000159023.22_4	ENSG00000159023.22	EPB41	chr1	+	ENSG00000159023.22:s:29058589-29058645	ENSG00000159023.22_4_CE_4	True	False	29058589-29058645	A	29060422-29060484	C1_A	29058645-29060422	63	False	True	True	0.722	0.374	-0.288	0.93	0.002													0.412	-0.238	0.915	0.003	0.461	-0.172	0.827	0.008	0.302	-0.362	0.97	0.001
ENSG00000159023.22_4	ENSG00000159023.22	EPB41	chr1	+	ENSG00000159023.22:t:29064957-29065616	ENSG00000159023.22_4_CE_4	True	False	29064982-29065158	C1	29058589-29058645	C2_C1	29058645-29064982	63	False	True	True	0.11	0.262	0.118	0.876	0.01	0.159	0.031	0.576	0.115	0.226	0.08	0.767	0.031	0.158	0.03	0.596	0.1	0.28	0.141	0.905	0.007	0.293	0.136	0.855	0.011	0.31	0.172	0.945	0.003	0.17	0.206	0.014
ENSG00000159023.22_4	ENSG00000159023.22	EPB41	chr1	+	ENSG00000159023.22:t:29064957-29065616	ENSG00000159023.22_4_CE_4	True	False	29064982-29065158	A	29060422-29060484	C2_A	29060484-29064982	63	False	True	True	0.763	0.698	-0.046	0.639	0.066	0.785	0.005	0.551	0.126	0.681	-0.058	0.679	0.05	0.782	0.009	0.588	0.099	0.65	-0.085	0.742	0.03	0.584	-0.14	0.833	0.011	0.535	-0.186	0.917	0.004	0.679	0.601	-0.047
ENSG00000159023.22_5	ENSG00000159023.22	EPB41	chr1	+	ENSG00000159023.22:s:29064957-29065616	ENSG00000159023.22_5_CE_1	False	False	29064982-29065158	C2	29097807-29097935	C1_C2	29065158-29097807	450	False	True	True	0.231	0.196	-0.029	0.573	0.102	0.151	-0.053	0.661	0.06	0.249	0.01	0.515	0.17	0.252	0.008	0.558	0.132	0.146	-0.056	0.674	0.06	0.11	-0.091	0.78	0.028	0.035	-0.179	0.987	0.001	0.369	0.303	-0.035
ENSG00000159023.22_5	ENSG00000159023.22	EPB41	chr1	+	ENSG00000159023.22:s:29064957-29065616	ENSG00000159023.22_5_CE_1	False	False	29064982-29065158	A	29096155-29096604	C1_A	29065158-29096155	450	False	True	True	0.755	0.799	0.036	0.594	0.085	0.833	0.055	0.669	0.057	0.742	-0.009	0.519	0.164	0.709	-0.032	0.617	0.084	0.831	0.054	0.662	0.063	0.88	0.096	0.787	0.025	0.957	0.187	0.986	0.001	0.624	0.691	0.035
ENSG00000159023.22_5	ENSG00000159023.22	EPB41	chr1	+	ENSG00000159023.22:t:29097587-29097935	ENSG00000159023.22_5_CE_1	False	False	29097807-29097935	C1	29064982-29065158	C2_C1	29065158-29097807	450	False	True	False	0.314	0.264	-0.029	0.608	0.074	0.246	-0.049	0.642	0.061	0.348	0.013	0.569	0.111	0.321	0.002	0.567	0.123	0.173	-0.109	0.805	0.017	0.231	-0.064	0.691	0.042	0.116	-0.149	0.848	0.01	0.463	0.415	-0.014
ENSG00000159023.22_5	ENSG00000159023.22	EPB41	chr1	+	ENSG00000159023.22:t:29097587-29097935	ENSG00000159023.22_5_CE_1	False	False	29097807-29097935	A	29096155-29096604	C2_A	29096604-29097807	450	False	True	False	0.679	0.728	0.028	0.607	0.074	0.746	0.049	0.642	0.061	0.645	-0.012	0.57	0.111	0.673	-0.001	0.566	0.123	0.82	0.108	0.804	0.017	0.748	0.056	0.675	0.049	0.863	0.131	0.817	0.013	0.529	0.576	0.015
ENSG00000116350.18_2	ENSG00000116350.18	SRSF4	chr1	-	ENSG00000116350.18:s:29160375-29160563	ENSG00000116350.18_2_CE_1	False	False	29160375-29160517	C2	29159374-29159486	C1_C2	29159486-29160375	195	False	False	False	0.955	0.969	0.005	0.337	0.44	0.97	0.003	0.374	0.372	0.981	0.008	0.35	0.419	0.942	-0.007	0.422	0.308	0.951	-0.001	0.395	0.349	0.917	-0.026	0.55	0.159	0.915	-0.028	0.571	0.15	0.953	0.964	0.004
ENSG00000116350.18_2	ENSG00000116350.18	SRSF4	chr1	-	ENSG00000116350.18:s:29160375-29160563	ENSG00000116350.18_2_CE_1	False	False	29160375-29160517	A	29159864-29160058	C1_A	29160058-29160375	195	False	False	False	0.043	0.029	-0.005	0.325	0.464	0.023	-0.006	0.343	0.428	0.017	-0.007	0.336	0.445	0.056	0.006	0.419	0.313	0.041	-0.001	0.377	0.377	0.08	0.025	0.543	0.165	0.082	0.027	0.566	0.155	0.046	0.036	-0.004
ENSG00000116350.18_2	ENSG00000116350.18	SRSF4	chr1	-	ENSG00000116350.18:t:29159374-29159551	ENSG00000116350.18_2_CE_1	False	False	29159374-29159486	C1	29160375-29160517	C2_C1	29159486-29160375	195	False	False	True	0.965	0.97	0.001	0.3	0.52	0.98	0.002	0.281	0.57	0.974	0.002	0.292	0.544	0.914	-0.031	0.635	0.118	0.989	0.004	0.276	0.59	0.955	-0.006	0.385	0.366	0.837	-0.11	0.936	0.008	0.93	0.953	0.017
ENSG00000116350.18_2	ENSG00000116350.18	SRSF4	chr1	-	ENSG00000116350.18:t:29159374-29159551	ENSG00000116350.18_2_CE_1	False	False	29159374-29159486	A	29159864-29160058	C2_A	29159486-29159864	195	False	False	True	0.035	0.03	-0.001	0.3	0.52	0.02	-0.002	0.281	0.57	0.026	-0.002	0.292	0.544	0.086	0.031	0.635	0.118	0.011	-0.004	0.276	0.59	0.045	0.006	0.385	0.366	0.163	0.11	0.936	0.008	0.07	0.047	-0.017
ENSG00000142453.12_2	ENSG00000142453.12	CARM1	chr19	+	ENSG00000142453.12:s:10921050-10921127	ENSG00000142453.12_2_CE_1	False	False	10921050-10921127	C2	10921615-10923075	C1_C2	10921127-10921615	69	False	True	True	0.839	0.835	0.001	0.37	0.377	0.855	0.01	0.428	0.295	0.808	-0.018	0.468	0.234	0.809	-0.022	0.497	0.202	0.783	-0.039	0.67	0.094	0.794	-0.029	0.579	0.145	0.723	-0.106	0.963	0.005	0.856	0.847	-0.006
ENSG00000142453.12_2	ENSG00000142453.12	CARM1	chr19	+	ENSG00000142453.12:s:10921050-10921127	ENSG00000142453.12_2_CE_1	False	False	10921050-10921127	A	10921375-10921443	C1_A	10921127-10921375	69	False	True	True	0.161	0.165	-0.001	0.37	0.377	0.145	-0.01	0.428	0.295	0.192	0.018	0.468	0.234	0.191	0.022	0.497	0.202	0.217	0.039	0.67	0.094	0.206	0.029	0.579	0.145	0.277	0.106	0.963	0.005	0.144	0.153	0.006
ENSG00000142453.12_2	ENSG00000142453.12	CARM1	chr19	+	ENSG00000142453.12:t:10921615-10923075	ENSG00000142453.12_2_CE_1	False	False	10921615-10923075	C1	10921050-10921127	C2_C1	10921127-10921615	69	False	True	True	0.892	0.864	-0.013	0.448	0.261	0.876	-0.011	0.404	0.327	0.839	-0.039	0.667	0.093	0.846	-0.032	0.597	0.132	0.818	-0.066	0.871	0.024	0.771	-0.116	0.982	0.002	0.733	-0.148	0.998	0	0.901	0.913	0.008
ENSG00000142453.12_2	ENSG00000142453.12	CARM1	chr19	+	ENSG00000142453.12:t:10921615-10923075	ENSG00000142453.12_2_CE_1	False	False	10921615-10923075	A	10921375-10921443	C2_A	10921443-10921615	69	False	True	True	0.108	0.136	0.013	0.448	0.261	0.124	0.011	0.404	0.327	0.161	0.039	0.667	0.093	0.154	0.032	0.597	0.132	0.182	0.066	0.871	0.024	0.229	0.116	0.982	0.002	0.267	0.148	0.998	0	0.099	0.087	-0.008
ENSG00000049618.24_3	ENSG00000049618.24	ARID1B	chr6	+	ENSG00000049618.24:s:157110472-157111305	ENSG00000049618.24_3_CE_2	True	False	157110472-157110561	C2	157148624-157148951	C1_C2	157110561-157148624	180	False	True	True	0.017	0.034	0.004	0.291	0.539	0.11	0.074	0.912	0.014	0.053	0.013	0.422	0.307	0.066	0.027	0.564	0.156	0.013	-0.001	0.234	0.726	0.013	0	0.237	0.716	0.053	0.016	0.437	0.276	0.033	0.029	-0.001
ENSG00000049618.24_3	ENSG00000049618.24	ARID1B	chr6	+	ENSG00000049618.24:s:157110472-157111305	ENSG00000049618.24_3_CE_2	True	False	157110472-157110561	A	157133028-157133207	C1_A	157110561-157133028	180	False	True	True	0.983	0.966	-0.004	0.291	0.539	0.89	-0.074	0.912	0.014	0.947	-0.013	0.422	0.307	0.934	-0.027	0.564	0.156	0.987	0.001	0.234	0.726	0.987	0	0.237	0.716	0.947	-0.016	0.437	0.276	0.967	0.971	0.001
ENSG00000049618.24_3	ENSG00000049618.24	ARID1B	chr6	+	ENSG00000049618.24:t:157148624-157148981	ENSG00000049618.24_3_CE_2	True	False	157148624-157148951	C1	157110472-157110561	C2_C1	157110561-157148624	180	False	True	True	0.036	0.05	0.006	0.385	0.345	0.206	0.143	0.943	0.004	0.099	0.035	0.621	0.107	0.1	0.041	0.626	0.093	0.032	-0.003	0.35	0.412	0.035	-0.001	0.367	0.385	0.118	0.053	0.655	0.073	0.057	0.074	0.007
ENSG00000049618.24_3	ENSG00000049618.24	ARID1B	chr6	+	ENSG00000049618.24:t:157148624-157148981	ENSG00000049618.24_3_CE_2	True	False	157148624-157148951	A	157133028-157133207	C2_A	157133207-157148624	180	False	True	True	0.964	0.95	-0.006	0.385	0.345	0.794	-0.143	0.943	0.004	0.901	-0.035	0.621	0.107	0.9	-0.041	0.626	0.093	0.968	0.003	0.35	0.412	0.965	0.001	0.367	0.385	0.882	-0.053	0.655	0.073	0.943	0.926	-0.007
ENSG00000214413.9_1	ENSG00000214413.9	BBIP1	chr10	-	ENSG00000214413.9:s:110919121-110919201	ENSG00000214413.9_1_CE_2	True	False	110919121-110919201	C2	110901538-110901612	C1_C2	110901612-110919121	93	False	False	True	0.396	0.245	-0.101	0.806	0.017	0.221	-0.148	0.915	0.005	0.22	-0.124	0.853	0.011	0.379	-0.003	0.597	0.097	0.247	-0.103	0.812	0.019	0.212	-0.125	0.837	0.014	0.243	-0.101	0.767	0.023	0.337	0.273	-0.04
ENSG00000214413.9_1	ENSG00000214413.9	BBIP1	chr10	-	ENSG00000214413.9:s:110919121-110919201	ENSG00000214413.9_1_CE_2	True	False	110919121-110919201	A	110918121-110918213	C1_A	110918213-110919121	93	False	False	True	0.586	0.73	0.098	0.791	0.019	0.77	0.15	0.912	0.005	0.775	0.14	0.874	0.008	0.615	0.01	0.598	0.095	0.74	0.109	0.825	0.016	0.765	0.126	0.835	0.014	0.73	0.096	0.753	0.026	0.659	0.714	0.034
ENSG00000214413.9_1	ENSG00000214413.9	BBIP1	chr10	-	ENSG00000214413.9:t:110901538-110904945	ENSG00000214413.9_1_CE_2	True	False	110901538-110901612	C1	110919121-110919201	C2_C1	110901612-110919121	93	False	False	True	0.216	0.155	-0.041	0.64	0.088	0.127	-0.068	0.771	0.038	0.102	-0.098	0.903	0.012	0.152	-0.045	0.646	0.083	0.135	-0.061	0.731	0.051	0.114	-0.081	0.804	0.03	0.087	-0.103	0.9	0.013	0.128	0.088	-0.025
ENSG00000214413.9_1	ENSG00000214413.9	BBIP1	chr10	-	ENSG00000214413.9:t:110901538-110904945	ENSG00000214413.9_1_CE_2	True	False	110901538-110901612	A	110918121-110918213	C2_A	110901612-110918121	93	False	False	False	0.754	0.794	0.023	0.532	0.154	0.809	0.036	0.606	0.104	0.834	0.059	0.722	0.052	0.774	0.016	0.534	0.161	0.798	0.025	0.554	0.145	0.829	0.042	0.663	0.079	0.775	0.015	0.513	0.181	0.787	0.837	0.043
ENSG00000004455.17_2	ENSG00000004455.17	AK2	chr1	-	ENSG00000004455.17:s:33021593-33021703	ENSG00000004455.17_2_CE_1	False	False	33021593-33021703	C2	33014365-33014594	C1_C2	33014594-33021593	95	False	True	True	0.149	0.192	0.028	0.572	0.145	0.212	0.054	0.709	0.06	0.206	0.045	0.7	0.073	0.172	0.015	0.478	0.234	0.273	0.108	0.96	0.005	0.144	-0.002	0.436	0.297	0.124	-0.013	0.469	0.254	0.238	0.242	0.002
ENSG00000004455.17_2	ENSG00000004455.17	AK2	chr1	-	ENSG00000004455.17:s:33021593-33021703	ENSG00000004455.17_2_CE_1	False	False	33021593-33021703	A	33021367-33021461	C1_A	33021461-33021593	95	False	True	True	0.851	0.808	-0.028	0.572	0.145	0.788	-0.054	0.709	0.06	0.794	-0.045	0.7	0.073	0.828	-0.015	0.478	0.234	0.727	-0.108	0.96	0.005	0.856	0.002	0.436	0.297	0.876	0.013	0.469	0.254	0.762	0.758	-0.002
ENSG00000004455.17_2	ENSG00000004455.17	AK2	chr1	-	ENSG00000004455.17:t:33014365-33014594	ENSG00000004455.17_2_CE_1	False	False	33014365-33014594	C1	33021593-33021703	C2_C1	33014594-33021593	95	False	True	True	0.075	0.098	0.014	0.449	0.278	0.118	0.033	0.693	0.097	0.099	0.011	0.396	0.346	0.115	0.034	0.685	0.1	0.142	0.058	0.915	0.018	0.08	0.003	0.297	0.541	0.068	-0.004	0.308	0.52	0.117	0.1	-0.009
ENSG00000004455.17_2	ENSG00000004455.17	AK2	chr1	-	ENSG00000004455.17:t:33014365-33014594	ENSG00000004455.17_2_CE_1	False	False	33014365-33014594	A	33021367-33021461	C2_A	33014594-33021367	95	False	True	True	0.925	0.902	-0.014	0.449	0.278	0.882	-0.033	0.693	0.097	0.901	-0.011	0.396	0.346	0.885	-0.034	0.685	0.1	0.858	-0.058	0.915	0.018	0.92	-0.003	0.297	0.541	0.932	0.004	0.308	0.52	0.883	0.9	0.009
ENSG00000075413.19_4	ENSG00000075413.19	MARK3	chr14	+	ENSG00000075413.19:s:103491539-103492034	ENSG00000075413.19_4_CE_2	True	False	103491777-103492034	C2	103502882-103503831	C1_C2	103492034-103502882	45	False	False	False	0.861	0.858	-0.002	0.383	0.355	0.861	-0.002	0.41	0.311	0.846	-0.01	0.475	0.229	0.842	-0.012	0.451	0.266	0.849	-0.005	0.411	0.32	0.788	-0.059	0.732	0.055	0.774	-0.067	0.787	0.04	0.851	0.881	0.016
ENSG00000075413.19_4	ENSG00000075413.19	MARK3	chr14	+	ENSG00000075413.19:s:103491539-103492034	ENSG00000075413.19_4_CE_2	True	False	103491777-103492034	A	103500156-103500200	C1_A	103492034-103500156	45	False	False	False	0.113	0.113	0.002	0.377	0.366	0.128	0.008	0.425	0.287	0.118	0.004	0.405	0.32	0.123	0.008	0.407	0.328	0.119	0.003	0.412	0.322	0.179	0.054	0.717	0.063	0.191	0.06	0.757	0.05	0.138	0.112	-0.012
ENSG00000075413.19_4	ENSG00000075413.19	MARK3	chr14	+	ENSG00000075413.19:t:103502882-103503831	ENSG00000075413.19_4_CE_2	True	False	103502882-103503831	C1	103491777-103492034	C2_C1	103492034-103502882	45	False	False	False	0.809	0.8	-0.005	0.402	0.28	0.775	-0.021	0.495	0.165	0.737	-0.053	0.7	0.055	0.762	-0.033	0.573	0.112	0.773	-0.023	0.537	0.151	0.696	-0.1	0.9	0.012	0.704	-0.082	0.836	0.028	0.816	0.848	0.018
ENSG00000075413.19_4	ENSG00000075413.19	MARK3	chr14	+	ENSG00000075413.19:t:103502882-103503831	ENSG00000075413.19_4_CE_2	True	False	103502882-103503831	A	103500156-103500200	C2_A	103500200-103502882	45	False	False	True	0.144	0.133	-0.005	0.399	0.292	0.164	0.011	0.427	0.244	0.192	0.025	0.527	0.146	0.179	0.021	0.489	0.178	0.183	0.024	0.536	0.154	0.252	0.099	0.918	0.01	0.234	0.073	0.818	0.034	0.142	0.095	-0.031
ENSG00000105576.16_3	ENSG00000105576.16	TNPO2	chr19	-	ENSG00000105576.16:s:12706196-12706367	ENSG00000105576.16_3_CE_1	False	False	12706196-12706367	C2	12705682-12705768	C1_C2	12705768-12706196	100	False	False	True	0.942	0.948	0.003	0.406	0.328	0.937	-0.002	0.361	0.396	0.942	0	0.374	0.381	0.903	-0.028	0.564	0.152	0.932	-0.007	0.403	0.329	0.825	-0.111	0.951	0.006	0.821	-0.112	0.958	0.005	0.967	0.988	0.001
ENSG00000105576.16_3	ENSG00000105576.16	TNPO2	chr19	-	ENSG00000105576.16:s:12706196-12706367	ENSG00000105576.16_3_CE_1	False	False	12706196-12706367	A	12706010-12706109	C1_A	12706109-12706196	100	False	False	True	0.043	0.035	-0.002	0.322	0.471	0.058	0.011	0.43	0.294	0.053	0.006	0.388	0.36	0.084	0.034	0.64	0.111	0.059	0.011	0.452	0.282	0.161	0.114	0.959	0.005	0.164	0.115	0.958	0.005	0.016	0.012	0
ENSG00000105576.16_3	ENSG00000105576.16	TNPO2	chr19	-	ENSG00000105576.16:t:12705682-12705830	ENSG00000105576.16_3_CE_1	False	False	12705682-12705768	C1	12706196-12706367	C2_C1	12705768-12706196	100	False	False	False	0.923	0.95	0.012	0.444	0.273	0.932	0.001	0.348	0.414	0.921	-0.002	0.352	0.41	0.928	-0.002	0.356	0.404	0.941	0.006	0.379	0.37	0.878	-0.033	0.613	0.124	0.87	-0.037	0.635	0.109	0.967	0.979	0.001
ENSG00000105576.16_3	ENSG00000105576.16	TNPO2	chr19	-	ENSG00000105576.16:t:12705682-12705830	ENSG00000105576.16_3_CE_1	False	False	12705682-12705768	A	12706010-12706109	C2_A	12705768-12706010	100	False	False	False	0.059	0.034	-0.017	0.499	0.227	0.066	0.005	0.402	0.335	0.071	0.007	0.405	0.33	0.059	0.002	0.391	0.356	0.047	-0.008	0.43	0.307	0.099	0.028	0.565	0.156	0.111	0.036	0.623	0.116	0.017	0.02	0
ENSG00000163867.17_1	ENSG00000163867.17	ZMYM6	chr1	-	ENSG00000163867.17:s:35031815-35031945	ENSG00000163867.17_1_CE_1	True	False	35031815-35031945	C2	35020383-35020467	C1_C2	35020467-35031815	167	False	True	True	0.1	0.101	0.002	0.574	0.111	0.12	0.01	0.578	0.109	0.04	-0.04	0.616	0.081	0.075	-0.02	0.565	0.117	0.063	-0.02	0.539	0.131	0.061	-0.026	0.568	0.124	0.075	-0.018	0.561	0.128	0.013	0.026	0.004
ENSG00000163867.17_1	ENSG00000163867.17	ZMYM6	chr1	-	ENSG00000163867.17:s:35031815-35031945	ENSG00000163867.17_1_CE_1	True	False	35031815-35031945	A	35030547-35030713	C1_A	35030713-35031815	167	False	True	True	0.9	0.899	-0.002	0.574	0.111	0.88	-0.01	0.578	0.109	0.96	0.04	0.616	0.081	0.925	0.02	0.565	0.117	0.937	0.02	0.539	0.131	0.939	0.026	0.568	0.124	0.925	0.018	0.561	0.128	0.987	0.974	-0.004
ENSG00000163867.17_1	ENSG00000163867.17	ZMYM6	chr1	-	ENSG00000163867.17:t:35020383-35020467	ENSG00000163867.17_1_CE_1	True	False	35020383-35020467	C1	35031815-35031945	C2_C1	35020467-35031815	167	False	True	False	0.123	0.116	0.005	0.59	0.093	0.157	0.022	0.596	0.086	0.041	-0.046	0.648	0.065	0.089	-0.021	0.592	0.099					0.061	-0.034	0.609	0.095					0.01	0.035	0.006
ENSG00000163867.17_1	ENSG00000163867.17	ZMYM6	chr1	-	ENSG00000163867.17:t:35020383-35020467	ENSG00000163867.17_1_CE_1	True	False	35020383-35020467	A	35030547-35030713	C2_A	35020467-35030547	167	False	True	False	0.877	0.884	-0.005	0.59	0.093	0.843	-0.022	0.596	0.086	0.959	0.046	0.648	0.065	0.911	0.021	0.592	0.099					0.939	0.034	0.609	0.095					0.99	0.965	-0.006
ENSG00000104907.13_5	ENSG00000104907.13	TRMT1	chr19	-	ENSG00000104907.13:s:13110158-13110306	ENSG00000104907.13_5_CE_1	False	False	13110158-13110306	C2	13109769-13109838	C1_C2	13109838-13110158	87	False	True	True	0.264	0.162	-0.072	0.759	0.035	0.102	-0.141	0.934	0.005	0.145	-0.093	0.811	0.022	0.183	-0.054	0.682	0.062	0.065	-0.182	0.989	0.001	0.06	-0.185	0.977	0.001	0.086	-0.162	0.955	0.003	0.291	0.299	0.007
ENSG00000104907.13_5	ENSG00000104907.13	TRMT1	chr19	-	ENSG00000104907.13:s:13110158-13110306	ENSG00000104907.13_5_CE_1	False	False	13110158-13110306	A	13109915-13110001	C1_A	13110001-13110158	87	False	True	True	0.736	0.838	0.072	0.759	0.035	0.898	0.141	0.934	0.005	0.855	0.093	0.811	0.022	0.817	0.054	0.682	0.062	0.935	0.182	0.989	0.001	0.94	0.185	0.977	0.001	0.914	0.162	0.955	0.003	0.709	0.701	-0.007
ENSG00000104907.13_5	ENSG00000104907.13	TRMT1	chr19	-	ENSG00000104907.13:t:13109769-13109838	ENSG00000104907.13_5_CE_1	False	False	13109769-13109838	C1	13110158-13110306	C2_C1	13109838-13110158	87	False	True	True	0.23	0.134	-0.059	0.724	0.05	0.106	-0.095	0.84	0.018	0.145	-0.054	0.685	0.061	0.146	-0.051	0.675	0.068	0.051	-0.16	0.991	0.001	0.061	-0.143	0.937	0.005	0.065	-0.148	0.964	0.003	0.276	0.31	0.031
ENSG00000104907.13_5	ENSG00000104907.13	TRMT1	chr19	-	ENSG00000104907.13:t:13109769-13109838	ENSG00000104907.13_5_CE_1	False	False	13109769-13109838	A	13109915-13110001	C2_A	13109838-13109915	87	False	True	True	0.77	0.866	0.059	0.724	0.05	0.894	0.095	0.84	0.018	0.855	0.054	0.685	0.061	0.854	0.051	0.675	0.068	0.949	0.16	0.991	0.001	0.939	0.143	0.937	0.005	0.935	0.148	0.964	0.003	0.724	0.69	-0.031
ENSG00000036054.13_2	ENSG00000036054.13	TBC1D23	chr3	+	ENSG00000036054.13:s:100310403-100310542	ENSG00000036054.13_2_CE_1	False	False	100310403-100310542	C2	100316099-100316187	C1_C2	100310542-100316099	45	False	False	False	0.815	0.839	0.01	0.464	0.233	0.822	0.001	0.437	0.27	0.783	-0.017	0.524	0.181	0.799	-0.008	0.494	0.203	0.835	0.007	0.438	0.274	0.905	0.071	0.792	0.037	0.889	0.053	0.724	0.063	0.701	0.774	0.054
ENSG00000036054.13_2	ENSG00000036054.13	TBC1D23	chr3	+	ENSG00000036054.13:s:100310403-100310542	ENSG00000036054.13_2_CE_1	False	False	100310403-100310542	A	100311833-100311877	C1_A	100310542-100311833	45	False	False	False	0.185	0.161	-0.01	0.464	0.233	0.178	-0.001	0.437	0.27	0.217	0.017	0.524	0.181	0.201	0.008	0.494	0.203	0.165	-0.007	0.438	0.274	0.095	-0.071	0.792	0.037	0.111	-0.053	0.724	0.063	0.299	0.226	-0.054
ENSG00000036054.13_2	ENSG00000036054.13	TBC1D23	chr3	+	ENSG00000036054.13:t:100315863-100316187	ENSG00000036054.13_2_CE_1	False	False	100316099-100316187	C1	100310403-100310542	C2_C1	100310542-100316099	45	False	False	True	0.678	0.753	0.045	0.691	0.064	0.707	0.01	0.464	0.235	0.681	0.002	0.487	0.195	0.737	0.03	0.606	0.112	0.772	0.066	0.78	0.037	0.853	0.155	0.97	0.002	0.88	0.182	0.973	0.002	0.636	0.701	0.053
ENSG00000036054.13_2	ENSG00000036054.13	TBC1D23	chr3	+	ENSG00000036054.13:t:100315863-100316187	ENSG00000036054.13_2_CE_1	False	False	100316099-100316187	A	100311833-100311877	C2_A	100311877-100316099	45	False	False	True	0.322	0.247	-0.045	0.691	0.064	0.293	-0.01	0.464	0.235	0.319	-0.002	0.487	0.195	0.263	-0.03	0.606	0.112	0.228	-0.066	0.78	0.037	0.147	-0.155	0.97	0.002	0.12	-0.182	0.973	0.002	0.364	0.299	-0.053
ENSG00000203485.14_3	ENSG00000203485.14	INF2	chr14	+	ENSG00000203485.14:s:104714508-104714856	ENSG00000203485.14_3_CE_1	True	False	104714508-104714856	C2	104718795-104722535	C1_C2	104714856-104718795	57	False	True	True	0.013	0.017	0	0.221	0.777	0.03	0.001	0.235	0.72	0.023	0.001	0.229	0.743	0.026	0.001	0.229	0.743	0.041	0.006	0.318	0.489	0.078	0.044	0.806	0.054	0.106	0.076	0.983	0.003	0.006	0.004	0
ENSG00000203485.14_3	ENSG00000203485.14	INF2	chr14	+	ENSG00000203485.14:s:104714508-104714856	ENSG00000203485.14_3_CE_1	True	False	104714508-104714856	A	104715284-104715340	C1_A	104714856-104715284	57	False	True	True	0.971	0.954	-0.007	0.343	0.431	0.959	-0.004	0.304	0.512	0.96	-0.005	0.318	0.486	0.939	-0.023	0.568	0.177	0.938	-0.026	0.602	0.15	0.895	-0.066	0.891	0.021	0.869	-0.095	0.954	0.006	0.96	0.965	0.002
ENSG00000203485.14_3	ENSG00000203485.14	INF2	chr14	+	ENSG00000203485.14:t:104718795-104722535	ENSG00000203485.14_3_CE_1	True	False	104718795-104722535	C1	104714508-104714856	C2_C1	104714856-104718795	57	False	True	True	0.013	0.014	0	0.22	0.779	0.027	0	0.223	0.762	0.017	0	0.222	0.772	0.018	0	0.22	0.778	0.037	0.003	0.259	0.615	0.058	0.023	0.565	0.182	0.093	0.065	0.97	0.007	0.005	0.003	0
ENSG00000203485.14_3	ENSG00000203485.14	INF2	chr14	+	ENSG00000203485.14:t:104718795-104722535	ENSG00000203485.14_3_CE_1	True	False	104718795-104722535	A	104715284-104715340	C2_A	104715340-104718795	57	False	True	True	0.881	0.913	0.019	0.52	0.174	0.89	0.003	0.355	0.359	0.892	0.005	0.378	0.312	0.9	0.009	0.406	0.284	0.89	0.004	0.409	0.291	0.83	-0.038	0.65	0.1	0.755	-0.113	0.968	0.004	0.894	0.904	0.003
ENSG00000183605.17_3	ENSG00000183605.17	SFXN4	chr10	-	ENSG00000183605.17:s:119146236-119146353	ENSG00000183605.17_3_CE_1	False	False	119146236-119146353	C2	119140767-119141319	C1_C2	119141319-119146236	121	False	False	True	0.935	0.932	-0.002	0.317	0.482	0.952	0.01	0.431	0.297	0.93	-0.003	0.327	0.462	0.895	-0.026	0.547	0.17	0.914	-0.011	0.38	0.353	0.785	-0.142	0.993	0.001	0.774	-0.165	1	0	0.934	0.965	0.028
ENSG00000183605.17_3	ENSG00000183605.17	SFXN4	chr10	-	ENSG00000183605.17:s:119146236-119146353	ENSG00000183605.17_3_CE_1	False	True	119146236-119146353	A	119142253-119142373	C1_A	119142373-119146236	121	False	False	True	0.065	0.068	0.002	0.317	0.482	0.048	-0.01	0.431	0.297	0.07	0.003	0.327	0.462	0.105	0.026	0.547	0.17	0.086	0.011	0.38	0.353	0.215	0.142	0.993	0.001	0.226	0.165	1	0	0.066	0.035	-0.028
ENSG00000183605.17_3	ENSG00000183605.17	SFXN4	chr10	-	ENSG00000183605.17:t:119140767-119141319	ENSG00000183605.17_3_CE_1	False	False	119140767-119141319	C1	119146236-119146353	C2_C1	119141319-119146236	121	False	False	False	0.937	0.912	-0.008	0.345	0.403	0.907	-0.013	0.411	0.308	0.91	-0.011	0.383	0.346	0.885	-0.033	0.629	0.117	0.882	-0.04	0.684	0.088	0.858	-0.053	0.756	0.057	0.853	-0.064	0.828	0.034	0.926	0.96	0.03
ENSG00000183605.17_3	ENSG00000183605.17	SFXN4	chr10	-	ENSG00000183605.17:t:119140767-119141319	ENSG00000183605.17_3_CE_1	False	True	119140767-119141319	A	119142253-119142373	C2_A	119141319-119142253	121	False	False	False	0.056	0.072	0.008	0.362	0.384	0.088	0.017	0.457	0.251	0.08	0.011	0.403	0.321	0.1	0.025	0.532	0.175	0.107	0.035	0.618	0.118	0.126	0.049	0.721	0.068	0.135	0.058	0.782	0.047	0.065	0.034	-0.028
ENSG00000138468.16_2	ENSG00000138468.16	SENP7	chr3	-	ENSG00000138468.16:s:101417593-101417790	ENSG00000138468.16_2_CE_1	True	False	101417593-101417790	C2	101372008-101372126	C1_C2	101372126-101417593	195	False	True	True	0.315	0.227	-0.054	0.67	0.047	0.188	-0.074	0.707	0.033	0.252	-0.039	0.634	0.062	0.228	-0.045	0.636	0.066	0.291	-0.016	0.605	0.084	0.07	-0.19	0.918	0.004	0.219	-0.051	0.672	0.054	0.338	0.34	0.003
ENSG00000138468.16_2	ENSG00000138468.16	SENP7	chr3	-	ENSG00000138468.16:s:101417593-101417790	ENSG00000138468.16_2_CE_1	True	False	101417593-101417790	A	101398861-101399055	C1_A	101399055-101417593	195	False	True	True	0.685	0.773	0.054	0.67	0.047	0.812	0.074	0.707	0.033	0.748	0.039	0.634	0.062	0.772	0.045	0.636	0.066	0.709	0.016	0.605	0.084	0.93	0.19	0.918	0.004	0.781	0.051	0.672	0.054	0.662	0.66	-0.003
ENSG00000138468.16_2	ENSG00000138468.16	SENP7	chr3	-	ENSG00000138468.16:t:101372008-101372126	ENSG00000138468.16_2_CE_1	True	False	101372008-101372126	C1	101417593-101417790	C2_C1	101372126-101417593	195	False	True	True	0.232	0.227	-0.001	0.566	0.113	0.143	-0.069	0.706	0.039	0.222	-0.016	0.58	0.105	0.162	-0.051	0.659	0.064	0.197	-0.03	0.601	0.092	0.049	-0.163	0.935	0.004	0.199	-0.022	0.616	0.093	0.183	0.193	0.001
ENSG00000138468.16_2	ENSG00000138468.16	SENP7	chr3	-	ENSG00000138468.16:t:101372008-101372126	ENSG00000138468.16_2_CE_1	True	False	101372008-101372126	A	101398861-101399055	C2_A	101372126-101398861	195	False	True	False	0.677	0.643	-0.023	0.57	0.104	0.776	0.059	0.684	0.044	0.67	-0.009	0.577	0.108	0.722	0.025	0.605	0.093	0.666	-0.007	0.592	0.103	0.861	0.143	0.854	0.01	0.72	0.018	0.641	0.073	0.693	0.671	-0.009
ENSG00000184916.9_1	ENSG00000184916.9	JAG2	chr14	-	ENSG00000184916.9:s:105151283-105151396	ENSG00000184916.9_1_CE_1	False	False	105151283-105151396	C2	105150865-105150911	C1_C2	105150911-105151283	114	False	False	True	0.36	0.394	0.026	0.575	0.097	0.418	0.037	0.628	0.066	0.387	0.02	0.604	0.088	0.334	-0.006	0.548	0.14	0.38	0.016	0.569	0.12	0.153	-0.16	0.921	0.005	0.237	-0.066	0.704	0.047	0.222	0.268	0.019
ENSG00000184916.9_1	ENSG00000184916.9	JAG2	chr14	-	ENSG00000184916.9:s:105151283-105151396	ENSG00000184916.9_1_CE_1	False	False	105151283-105151396	A	105150991-105151104	C1_A	105151104-105151283	114	False	False	True	0.64	0.606	-0.026	0.575	0.097	0.582	-0.037	0.628	0.066	0.613	-0.02	0.604	0.088	0.666	0.006	0.548	0.14	0.62	-0.016	0.569	0.12	0.847	0.16	0.921	0.005	0.763	0.066	0.704	0.047	0.778	0.732	-0.019
ENSG00000184916.9_1	ENSG00000184916.9	JAG2	chr14	-	ENSG00000184916.9:t:105150865-105150911	ENSG00000184916.9_1_CE_1	False	False	105150865-105150911	C1	105151283-105151396	C2_C1	105150911-105151283	114	False	False	False	0.28	0.333	0.035	0.602	0.093	0.317	0.016	0.539	0.145	0.208	-0.038	0.609	0.094	0.34	0.042	0.635	0.078	0.231	-0.022	0.554	0.133	0.145	-0.088	0.791	0.028	0.226	-0.032	0.607	0.102	0.161	0.164	-0.002
ENSG00000184916.9_1	ENSG00000184916.9	JAG2	chr14	-	ENSG00000184916.9:t:105150865-105150911	ENSG00000184916.9_1_CE_1	False	False	105150865-105150911	A	105150991-105151104	C2_A	105150911-105150991	114	False	False	False	0.72	0.667	-0.035	0.602	0.093	0.683	-0.016	0.539	0.145	0.792	0.038	0.609	0.094	0.66	-0.042	0.635	0.078	0.769	0.022	0.554	0.133	0.855	0.088	0.791	0.028	0.774	0.032	0.607	0.102	0.839	0.836	0.002
ENSG00000072071.17_2	ENSG00000072071.17	ADGRL1	chr19	-	ENSG00000072071.17:s:14161312-14161626	ENSG00000072071.17_2_CE_1	False	False	14161312-14161626	C2	14160112-14160297	C1_C2	14160297-14161312	104	False	True	True	0.11	0.255	0.109	0.861	0.012	0.286	0.141	0.908	0.006	0.273	0.132	0.894	0.008	0.193	0.041	0.624	0.087	0.427	0.307	0.998	0	0.436	0.312	0.995	0	0.431	0.302	0.996	0
ENSG00000072071.17_2	ENSG00000072071.17	ADGRL1	chr19	-	ENSG00000072071.17:s:14161312-14161626	ENSG00000072071.17_2_CE_1	False	False	14161312-14161626	A	14160593-14160696	C1_A	14160696-14161312	104	False	True	True	0.89	0.745	-0.109	0.861	0.012	0.714	-0.141	0.908	0.006	0.727	-0.132	0.894	0.008	0.807	-0.041	0.624	0.087	0.573	-0.307	0.998	0	0.564	-0.312	0.995	0	0.569	-0.302	0.996	0
ENSG00000072071.17_2	ENSG00000072071.17	ADGRL1	chr19	-	ENSG00000072071.17:t:14160112-14160580	ENSG00000072071.17_2_CE_1	False	False	14160112-14160297	C1	14161312-14161626	C2_C1	14160297-14161312	104	False	True	True	0.082	0.195	0.087	0.85	0.019	0.147	0.044	0.67	0.079	0.184	0.074	0.785	0.032	0.177	0.063	0.729	0.048	0.349	0.254	0.998	0	0.325	0.221	0.993	0	0.372	0.264	0.997	0	0.36	0.189	-0.111
ENSG00000072071.17_2	ENSG00000072071.17	ADGRL1	chr19	-	ENSG00000072071.17:t:14160112-14160580	ENSG00000072071.17_2_CE_1	False	False	14160112-14160297	A	14160593-14160696	C2_A	14160297-14160593	104	False	True	True	0.918	0.805	-0.087	0.85	0.019	0.853	-0.044	0.67	0.079	0.816	-0.074	0.785	0.032	0.823	-0.063	0.729	0.048	0.651	-0.254	0.998	0	0.675	-0.221	0.993	0	0.628	-0.264	0.997	0	0.64	0.811	0.111
ENSG00000185024.18_2	ENSG00000185024.18	BRF1	chr14	-	ENSG00000185024.18:s:105252507-105252579	ENSG00000185024.18_2_CE_2	True	True	105252507-105252579	C2	105228820-105228913	C1_C2	105228913-105252507	150	False	True	True	0.09	0.101	0.007	0.491	0.2	0.082	-0.002	0.429	0.28	0.123	0.021	0.554	0.143	0.089	-0.002	0.458	0.244	0.237	0.122	0.917	0.008	0.083	-0.003	0.49	0.217	0.145	0.034	0.604	0.113	0.151	0.118	-0.02
ENSG00000185024.18_2	ENSG00000185024.18	BRF1	chr14	-	ENSG00000185024.18:s:105252507-105252579	ENSG00000185024.18_2_CE_2	True	False	105252507-105252579	A	105241265-105241414	C1_A	105241414-105252507	150	False	True	True	0.91	0.899	-0.007	0.491	0.2	0.918	0.002	0.429	0.28	0.877	-0.021	0.554	0.143	0.911	0.002	0.458	0.244	0.763	-0.122	0.917	0.008	0.917	0.003	0.49	0.217	0.855	-0.034	0.604	0.113	0.849	0.882	0.02
ENSG00000185024.18_2	ENSG00000185024.18	BRF1	chr14	-	ENSG00000185024.18:t:105228820-105228913	ENSG00000185024.18_2_CE_2	True	True	105228820-105228913	C1	105252507-105252579	C2_C1	105228913-105252507	150	False	True	True	0.1	0.105	0.009	0.499	0.196	0.085	0.001	0.439	0.264	0.133	0.029	0.576	0.122	0.108	0.009	0.492	0.205	0.284	0.173	0.974	0.001	0.105	0.009	0.495	0.208	0.133	0.026	0.564	0.142	0.214	0.147	-0.03
ENSG00000185024.18_2	ENSG00000185024.18	BRF1	chr14	-	ENSG00000185024.18:t:105228820-105228913	ENSG00000185024.18_2_CE_2	True	False	105228820-105228913	A	105241265-105241414	C2_A	105228913-105241265	150	False	True	True	0.848	0.798	-0.024	0.552	0.136	0.765	-0.054	0.673	0.061	0.722	-0.091	0.781	0.024	0.782	-0.045	0.629	0.077	0.661	-0.158	0.942	0.004	0.744	-0.077	0.737	0.039	0.74	-0.084	0.775	0.032	0.699	0.699	-0.005
ENSG00000182979.18_1	ENSG00000182979.18	MTA1	chr14	+	ENSG00000182979.18:s:105445418-105445511	ENSG00000182979.18_1_CE_1	True	False	105445418-105445511	C2	105450058-105450184	C1_C2	105445511-105450058	51	False	True	True	0.414	0.45	0.019	0.543	0.155	0.411	-0.004	0.51	0.172	0.49	0.063	0.73	0.047	0.505	0.084	0.834	0.023	0.553	0.124	0.931	0.006	0.589	0.167	0.985	0.001	0.601	0.18	0.989	0.001	0.606	0.613	0.009
ENSG00000182979.18_1	ENSG00000182979.18	MTA1	chr14	+	ENSG00000182979.18:s:105445418-105445511	ENSG00000182979.18_1_CE_1	True	False	105445418-105445511	A	105449359-105449409	C1_A	105445511-105449359	51	False	True	True	0.582	0.544	-0.022	0.556	0.144	0.579	0.001	0.508	0.174	0.484	-0.081	0.797	0.028	0.489	-0.085	0.828	0.024	0.433	-0.135	0.947	0.005	0.393	-0.184	0.991	0.001	0.365	-0.209	0.999	0	0.394	0.381	-0.011
ENSG00000182979.18_1	ENSG00000182979.18	MTA1	chr14	+	ENSG00000182979.18:t:105450058-105450184	ENSG00000182979.18_1_CE_1	True	False	105450058-105450184	C1	105445418-105445511	C2_C1	105445511-105450058	51	False	True	True	0.509	0.562	0.031	0.604	0.11	0.503	-0.004	0.477	0.215	0.565	0.044	0.646	0.083	0.568	0.039	0.647	0.086	0.666	0.142	0.968	0.003	0.641	0.116	0.917	0.009	0.653	0.133	0.946	0.005	0.62	0.629	0.008
ENSG00000182979.18_1	ENSG00000182979.18	MTA1	chr14	+	ENSG00000182979.18:t:105450058-105450184	ENSG00000182979.18_1_CE_1	True	False	105450058-105450184	A	105449359-105449409	C2_A	105449409-105450058	51	False	True	True	0.491	0.438	-0.031	0.604	0.11	0.497	0.004	0.477	0.215	0.435	-0.044	0.646	0.083	0.432	-0.039	0.647	0.086	0.334	-0.142	0.968	0.003	0.359	-0.116	0.917	0.009	0.347	-0.133	0.946	0.005	0.38	0.371	-0.008
ENSG00000182979.18_3	ENSG00000182979.18	MTA1	chr14	+	ENSG00000182979.18:s:105465334-105466578	ENSG00000182979.18_3_CE_2	True	False	105466426-105466578	C2	105469467-105469498	C1_C2	105466578-105469467	36	False	False	True	0.022	0.042	0.004	0.302	0.516	0.034	0.001	0.267	0.609	0.026	-0.001	0.246	0.681	0.025	0	0.25	0.669	0.043	0.004	0.301	0.528	0.03	0.001	0.272	0.611	0.106	0.066	0.903	0.019	0.018	0.01	0
ENSG00000182979.18_3	ENSG00000182979.18	MTA1	chr14	+	ENSG00000182979.18:s:105465334-105466578	ENSG00000182979.18_3_CE_2	True	False	105466426-105466578	A	105466707-105466742	C1_A	105466578-105466707	36	False	False	True	0.978	0.958	-0.004	0.302	0.516	0.966	-0.001	0.267	0.609	0.974	0.001	0.246	0.681	0.975	0	0.25	0.669	0.957	-0.004	0.301	0.528	0.97	-0.001	0.272	0.611	0.894	-0.066	0.903	0.019	0.982	0.99	0
ENSG00000182979.18_3	ENSG00000182979.18	MTA1	chr14	+	ENSG00000182979.18:t:105469467-105469498	ENSG00000182979.18_3_CE_2	True	False	105469467-105469498	C1	105466426-105466578	C2_C1	105466578-105469467	36	False	False	False	0.016	0.028	0	0.226	0.75	0.024	0	0.226	0.751	0.019	0	0.222	0.771	0.014	0	0.222	0.77	0.031	0	0.23	0.731	0.02	0	0.223	0.767	0.072	0.039	0.795	0.073	0.013	0.006	0
ENSG00000182979.18_3	ENSG00000182979.18	MTA1	chr14	+	ENSG00000182979.18:t:105469467-105469498	ENSG00000182979.18_3_CE_2	True	False	105469467-105469498	A	105466707-105466742	C2_A	105466742-105469467	36	False	False	False	0.703	0.776	0.052	0.699	0.058	0.769	0.04	0.649	0.078	0.809	0.081	0.823	0.022	0.796	0.069	0.789	0.032	0.767	0.042	0.62	0.084	0.729	0.016	0.538	0.168	0.653	-0.037	0.644	0.109	0.748	0.788	0.021
ENSG00000163875.16_1	ENSG00000163875.16	MEAF6	chr1	-	ENSG00000163875.16:s:37501415-37501996	ENSG00000163875.16_1_CE_1	True	False	37501804-37501996	C2	37495885-37495918	C1_C2	37495918-37501804	58	False	True	True	0.844	0.848	0.008	0.423	0.254	0.813	-0.01	0.413	0.264	0.858	0.011	0.415	0.248	0.845	0.003	0.373	0.333	0.791	-0.032	0.608	0.108	0.79	-0.038	0.616	0.107	0.706	-0.13	0.976	0.003	0.855	0.84	-0.008
ENSG00000163875.16_1	ENSG00000163875.16	MEAF6	chr1	-	ENSG00000163875.16:s:37501415-37501996	ENSG00000163875.16_1_CE_1	True	False	37501804-37501996	A	37496547-37496604	C1_A	37496604-37501804	58	False	True	True	0.104	0.113	0	0.391	0.31	0.155	0.026	0.537	0.145	0.126	0.005	0.383	0.303	0.118	0.004	0.358	0.36	0.188	0.069	0.864	0.022	0.148	0.028	0.56	0.151	0.21	0.095	0.934	0.01	0.095	0.104	0.004
ENSG00000163875.16_1	ENSG00000163875.16	MEAF6	chr1	-	ENSG00000163875.16:t:37495874-37495918	ENSG00000163875.16_1_CE_1	True	False	37495885-37495918	C1	37501804-37501996	C2_C1	37495918-37501804	58	False	True	True	0.917	0.887	-0.014	0.47	0.25	0.867	-0.04	0.701	0.081	0.893	-0.011	0.472	0.251	0.874	-0.026	0.595	0.152	0.831	-0.074	0.867	0.022	0.878	-0.02	0.529	0.204	0.804	-0.097	0.923	0.011	0.902	0.898	-0.004
ENSG00000163875.16_1	ENSG00000163875.16	MEAF6	chr1	-	ENSG00000163875.16:t:37495874-37495918	ENSG00000163875.16_1_CE_1	True	False	37495885-37495918	A	37496547-37496604	C2_A	37495918-37496547	58	False	True	True	0.078	0.105	0.012	0.436	0.288	0.123	0.037	0.686	0.09	0.106	0.014	0.482	0.24	0.125	0.029	0.641	0.124	0.164	0.074	0.873	0.021	0.121	0.023	0.551	0.184	0.191	0.097	0.923	0.011	0.09	0.098	0.004
ENSG00000123159.16_1	ENSG00000123159.16	GIPC1	chr19	-	ENSG00000123159.16:s:14491656-14491743	ENSG00000123159.16_1_CE_1	True	False	14491656-14491743	C2	14480593-14480778	C1_C2	14480778-14491656	318	False	False	True	0.043	0.066	0.024	0.591	0.158	0.067	0.027	0.633	0.132	0.07	0.027	0.637	0.132	0.073	0.029	0.649	0.124	0.06	0.021	0.555	0.19	0.131	0.086	0.945	0.008	0.058	0.014	0.467	0.271	0.09	0.062	-0.01
ENSG00000123159.16_1	ENSG00000123159.16	GIPC1	chr19	-	ENSG00000123159.16:s:14491656-14491743	ENSG00000123159.16_1_CE_1	True	False	14491656-14491743	A	14482689-14483006	C1_A	14483006-14491656	318	False	False	True	0.953	0.929	-0.017	0.475	0.251	0.925	-0.019	0.502	0.224	0.924	-0.019	0.507	0.222	0.922	-0.022	0.528	0.2	0.932	-0.016	0.476	0.258	0.862	-0.084	0.955	0.007	0.941	-0.008	0.424	0.322	0.905	0.934	0.01
ENSG00000123159.16_1	ENSG00000123159.16	GIPC1	chr19	-	ENSG00000123159.16:t:14480593-14480896	ENSG00000123159.16_1_CE_1	True	False	14480593-14480778	C1	14491656-14491743	C2_C1	14480778-14491656	318	False	False	False	0.058	0.085	0.01	0.363	0.387	0.086	0.014	0.403	0.312	0.101	0.028	0.559	0.157	0.097	0.022	0.505	0.207	0.077	0.008	0.356	0.416	0.115	0.043	0.727	0.075	0.06	0.003	0.387	0.373	0.118	0.075	-0.035
ENSG00000123159.16_1	ENSG00000123159.16	GIPC1	chr19	-	ENSG00000123159.16:t:14480593-14480896	ENSG00000123159.16_1_CE_1	True	False	14480593-14480778	A	14482689-14483006	C2_A	14480778-14482689	318	False	False	False	0.942	0.914	-0.01	0.365	0.382	0.912	-0.015	0.412	0.299	0.895	-0.03	0.586	0.14	0.901	-0.024	0.531	0.186	0.923	-0.008	0.35	0.425	0.876	-0.052	0.815	0.044	0.939	-0.003	0.384	0.376	0.881	0.923	0.034
ENSG00000107672.15_3	ENSG00000107672.15	NSMCE4A	chr10	-	ENSG00000107672.15:s:121959918-121960406	ENSG00000107672.15_3_CE_1	False	True	121960358-121960406	C2	121959324-121959410	C1_C2	121959410-121960358	95	False	True	True	0.133	0.128	-0.003	0.408	0.306	0.124	-0.005	0.405	0.306	0.069	-0.049	0.729	0.062	0.074	-0.042	0.665	0.086	0.044	-0.08	0.89	0.017	0.025	-0.097	0.962	0.005	0.092	-0.031	0.595	0.129	0.118	0.141	0.013
ENSG00000107672.15_3	ENSG00000107672.15	NSMCE4A	chr10	-	ENSG00000107672.15:s:121959918-121960406	ENSG00000107672.15_3_CE_1	False	False	121960358-121960406	A	121959501-121959595	C1_A	121959595-121960358	95	False	True	True	0.867	0.872	0.003	0.408	0.306	0.876	0.005	0.405	0.306	0.931	0.049	0.729	0.062	0.926	0.042	0.665	0.086	0.956	0.08	0.89	0.017	0.975	0.097	0.962	0.005	0.908	0.031	0.595	0.129	0.882	0.859	-0.013
ENSG00000107672.15_3	ENSG00000107672.15	NSMCE4A	chr10	-	ENSG00000107672.15:t:121959324-121959410	ENSG00000107672.15_3_CE_1	False	True	121959324-121959410	C1	121960358-121960406	C2_C1	121959410-121960358	95	False	True	True	0.173	0.155	-0.008	0.457	0.24	0.131	-0.019	0.529	0.17	0.066	-0.088	0.909	0.013	0.088	-0.057	0.732	0.053	0.055	-0.105	0.941	0.007	0.034	-0.125	0.974	0.003	0.088	-0.052	0.701	0.066	0.133	0.182	0.032
ENSG00000107672.15_3	ENSG00000107672.15	NSMCE4A	chr10	-	ENSG00000107672.15:t:121959324-121959410	ENSG00000107672.15_3_CE_1	False	False	121959324-121959410	A	121959501-121959595	C2_A	121959410-121959501	95	False	True	True	0.827	0.845	0.008	0.457	0.24	0.869	0.019	0.529	0.17	0.934	0.088	0.909	0.013	0.912	0.057	0.732	0.053	0.945	0.105	0.941	0.007	0.966	0.125	0.974	0.003	0.912	0.052	0.701	0.066	0.867	0.818	-0.032
ENSG00000163629.13_1	ENSG00000163629.13	PTPN13	chr4	+	ENSG00000163629.13:s:86693587-86693674	ENSG00000163629.13_1_CE_1	False	True	86693587-86693674	C2	86716530-86716625	C1_C2	86693674-86716530	561	False	True	True	0.285	0.236	-0.026	0.593	0.091	0.228	-0.025	0.569	0.11	0.258	-0.014	0.575	0.111	0.236	-0.019	0.568	0.12	0.172	-0.079	0.746	0.032	0.07	-0.183	0.961	0.002	0.269	0.001	0.587	0.113	0.308	0.342	0.006
ENSG00000163629.13_1	ENSG00000163629.13	PTPN13	chr4	+	ENSG00000163629.13:s:86693587-86693674	ENSG00000163629.13_1_CE_1	False	False	86693587-86693674	A	86701241-86701801	C1_A	86693674-86701241	561	False	True	True	0.715	0.764	0.026	0.593	0.091	0.772	0.025	0.569	0.11	0.742	0.014	0.575	0.111	0.764	0.019	0.568	0.12	0.828	0.079	0.746	0.032	0.93	0.183	0.961	0.002	0.731	-0.001	0.587	0.113	0.692	0.658	-0.006
ENSG00000163629.13_1	ENSG00000163629.13	PTPN13	chr4	+	ENSG00000163629.13:t:86716530-86716625	ENSG00000163629.13_1_CE_1	False	True	86716530-86716625	C1	86693587-86693674	C2_C1	86693674-86716530	561	False	True	True	0.436	0.262	-0.108	0.793	0.015	0.368	-0.038	0.622	0.064	0.369	-0.031	0.622	0.069	0.407	-0.017	0.599	0.085	0.288	-0.097	0.746	0.022	0.114	-0.279	0.952	0.001	0.357	-0.039	0.648	0.063
ENSG00000163629.13_1	ENSG00000163629.13	PTPN13	chr4	+	ENSG00000163629.13:t:86716530-86716625	ENSG00000163629.13_1_CE_1	False	False	86716530-86716625	A	86701241-86701801	C2_A	86701801-86716530	561	False	True	True	0.564	0.738	0.108	0.793	0.015	0.632	0.038	0.622	0.064	0.631	0.031	0.622	0.069	0.593	0.017	0.599	0.085	0.712	0.097	0.746	0.022	0.886	0.279	0.952	0.001	0.643	0.039	0.648	0.063
ENSG00000163629.13_2	ENSG00000163629.13	PTPN13	chr4	+	ENSG00000163629.13:s:86751027-86751124	ENSG00000163629.13_2_CE_1	True	False	86751027-86751124	C2	86758260-86758349	C1_C2	86751124-86758260	57	False	False	True	0.764	0.51	-0.21	0.935	0.002	0.611	-0.11	0.804	0.016	0.706	-0.03	0.591	0.093	0.651	-0.076	0.697	0.034	0.601	-0.119	0.826	0.014	0.699	-0.034	0.614	0.087	0.603	-0.111	0.808	0.019	0.678	0.741	0.033
ENSG00000163629.13_2	ENSG00000163629.13	PTPN13	chr4	+	ENSG00000163629.13:s:86751027-86751124	ENSG00000163629.13_2_CE_1	True	False	86751027-86751124	A	86753009-86753065	C1_A	86751124-86753009	57	False	False	True	0.236	0.49	0.21	0.935	0.002	0.389	0.11	0.804	0.016	0.294	0.03	0.591	0.093	0.349	0.076	0.697	0.034	0.399	0.119	0.826	0.014	0.301	0.034	0.614	0.087	0.397	0.111	0.808	0.019	0.322	0.259	-0.033
ENSG00000163629.13_2	ENSG00000163629.13	PTPN13	chr4	+	ENSG00000163629.13:t:86758260-86758349	ENSG00000163629.13_2_CE_1	True	False	86758260-86758349	C1	86751027-86751124	C2_C1	86751124-86758260	57	False	False	False	0.584	0.485	-0.062	0.682	0.043	0.519	-0.048	0.65	0.057	0.64	0.018	0.565	0.12	0.598	-0.002	0.555	0.131	0.553	-0.026	0.594	0.09	0.569	-0.009	0.575	0.114	0.602	-0.003	0.6	0.104	0.624	0.533	-0.058
ENSG00000163629.13_2	ENSG00000163629.13	PTPN13	chr4	+	ENSG00000163629.13:t:86758260-86758349	ENSG00000163629.13_2_CE_1	True	False	86758260-86758349	A	86753009-86753065	C2_A	86753065-86758260	57	False	False	False	0.317	0.42	0.06	0.685	0.045	0.39	0.045	0.648	0.058	0.245	-0.045	0.636	0.072	0.275	-0.018	0.562	0.127	0.396	0.053	0.661	0.056	0.339	0.007	0.586	0.115	0.365	0.015	0.596	0.106	0.348	0.412	0.039
ENSG00000149577.16_1	ENSG00000149577.16	SIDT2	chr11	+	ENSG00000149577.16:s:117186584-117186636	ENSG00000149577.16_1_CE_1	False	False	117186584-117186636	C2	117187378-117187449	C1_C2	117186636-117187378	12	False	True	True	0.888	0.93	0.029	0.565	0.137	0.887	0	0.44	0.268	0.943	0.035	0.601	0.114	0.878	0.001	0.477	0.216	0.878	-0.003	0.438	0.28	0.977	0.074	0.902	0.017	0.938	0.034	0.61	0.123	0.939	0.904	-0.024
ENSG00000149577.16_1	ENSG00000149577.16	SIDT2	chr11	+	ENSG00000149577.16:s:117186584-117186636	ENSG00000149577.16_1_CE_1	False	False	117186584-117186636	A	117186990-117187001	C1_A	117186636-117186990	12	False	True	True	0.112	0.07	-0.029	0.565	0.137	0.113	0	0.44	0.268	0.057	-0.035	0.601	0.114	0.122	-0.001	0.477	0.216	0.122	0.003	0.438	0.28	0.023	-0.074	0.902	0.017	0.062	-0.034	0.61	0.123	0.061	0.096	0.024
ENSG00000149577.16_1	ENSG00000149577.16	SIDT2	chr11	+	ENSG00000149577.16:t:117187378-117187449	ENSG00000149577.16_1_CE_1	False	False	117187378-117187449	C1	117186584-117186636	C2_C1	117186636-117187378	12	False	True	False	0.872	0.928	0.03	0.593	0.126	0.879	0.002	0.511	0.188	0.943	0.043	0.679	0.082	0.872	-0.003	0.492	0.207	0.87	-0.003	0.411	0.318	0.968	0.075	0.87	0.022	0.929	0.037	0.624	0.111	0.939	0.889	-0.028
ENSG00000149577.16_1	ENSG00000149577.16	SIDT2	chr11	+	ENSG00000149577.16:t:117187378-117187449	ENSG00000149577.16_1_CE_1	False	False	117187378-117187449	A	117186990-117187001	C2_A	117187001-117187378	12	False	True	False	0.128	0.072	-0.03	0.593	0.126	0.121	-0.002	0.511	0.188	0.057	-0.043	0.679	0.082	0.128	0.003	0.492	0.207	0.13	0.003	0.411	0.318	0.032	-0.075	0.87	0.022	0.071	-0.037	0.624	0.111	0.061	0.111	0.028
ENSG00000162670.11_1	ENSG00000162670.11	BRINP3	chr1	-	ENSG00000162670.11:s:190477426-190477864	ENSG00000162670.11_1_CE_1	True	False	190477448-190477864	C2	190454655-190454940	C1_C2	190454940-190477448	206	False	False	True	0.837	0.757	-0.043	0.626	0.067	0.874	0.009	0.574	0.1	0.82	-0.021	0.593	0.092	0.717	-0.087	0.751	0.027	0.885	0.024	0.599	0.097	0.758	-0.05	0.652	0.059	0.5	-0.306	0.924	0.002
ENSG00000162670.11_1	ENSG00000162670.11	BRINP3	chr1	-	ENSG00000162670.11:s:190477426-190477864	ENSG00000162670.11_1_CE_1	True	True	190477448-190477864	A	190475780-190475985	C1_A	190475985-190477448	206	False	False	True	0.163	0.243	0.043	0.626	0.067	0.126	-0.009	0.574	0.1	0.18	0.021	0.593	0.092	0.283	0.087	0.751	0.027	0.115	-0.024	0.599	0.097	0.242	0.05	0.652	0.059	0.5	0.306	0.924	0.002
ENSG00000162670.11_1	ENSG00000162670.11	BRINP3	chr1	-	ENSG00000162670.11:t:190454655-190454940	ENSG00000162670.11_1_CE_1	True	False	190454655-190454940	C1	190477448-190477864	C2_C1	190454940-190477448	206	False	False	False	0.661	0.563	-0.068	0.695	0.036	0.57	-0.065	0.677	0.038	0.6	-0.036	0.623	0.073	0.606	-0.038	0.614	0.074	0.642	-0.015	0.574	0.112	0.635	-0.03	0.62	0.076	0.528	-0.098	0.73	0.023
ENSG00000162670.11_1	ENSG00000162670.11	BRINP3	chr1	-	ENSG00000162670.11:t:190454655-190454940	ENSG00000162670.11_1_CE_1	True	False	190454655-190454940	A	190475780-190475985	C2_A	190454940-190475780	206	False	False	False	0.113	0.105	-0.005	0.528	0.153	0.103	-0.002	0.55	0.132	0.148	0.021	0.555	0.132	0.119	0.01	0.549	0.14	0.083	-0.02	0.537	0.149	0.099	-0.014	0.535	0.159	0.347	0.18	0.866	0.006
ENSG00000110274.16_3	ENSG00000110274.16	CEP164	chr11	+	ENSG00000110274.16:s:117362404-117362538	ENSG00000110274.16_3_CE_1	True	True	117362404-117362538	C2	117371080-117371466	C1_C2	117362538-117371080	78	False	True	True	0.493	0.357	-0.07	0.706	0.03	0.327	-0.106	0.763	0.018	0.237	-0.218	0.935	0.002	0.235	-0.208	0.903	0.004	0.164	-0.314	0.974	0.001	0.194	-0.271	0.937	0.002	0.222	-0.22	0.862	0.005	0.375	0.374	-0.002
ENSG00000110274.16_3	ENSG00000110274.16	CEP164	chr11	+	ENSG00000110274.16:s:117362404-117362538	ENSG00000110274.16_3_CE_1	True	False	117362404-117362538	A	117363429-117363506	C1_A	117362538-117363429	78	False	True	True	0.507	0.643	0.07	0.706	0.03	0.673	0.106	0.763	0.018	0.763	0.218	0.935	0.002	0.765	0.208	0.903	0.004	0.836	0.314	0.974	0.001	0.806	0.271	0.937	0.002	0.778	0.22	0.862	0.005	0.625	0.626	0.002
ENSG00000110274.16_3	ENSG00000110274.16	CEP164	chr11	+	ENSG00000110274.16:t:117371080-117371466	ENSG00000110274.16_3_CE_1	True	True	117371080-117371466	C1	117362404-117362538	C2_C1	117362538-117371080	78	False	True	True	0.388	0.261	-0.065	0.688	0.039	0.285	-0.054	0.663	0.055	0.198	-0.139	0.878	0.008	0.208	-0.131	0.867	0.01	0.147	-0.218	0.962	0.001	0.137	-0.212	0.937	0.003	0.088	-0.262	0.963	0.001	0.347	0.315	-0.021
ENSG00000110274.16_3	ENSG00000110274.16	CEP164	chr11	+	ENSG00000110274.16:t:117371080-117371466	ENSG00000110274.16_3_CE_1	True	False	117371080-117371466	A	117363429-117363506	C2_A	117363506-117371080	78	False	True	True	0.608	0.712	0.046	0.64	0.057	0.711	0.054	0.663	0.055	0.798	0.138	0.877	0.008	0.762	0.112	0.829	0.015	0.85	0.218	0.962	0.001	0.841	0.181	0.905	0.005	0.778	0.124	0.808	0.015	0.65	0.658	0.001
ENSG00000183889.12_2	ENSG00000183889.12	ENSG00000183889	chr16	+	ENSG00000183889.12:s:16333647-16333884	ENSG00000183889.12_2_CE_1	True	False	16333647-16333884	C2	16340306-16340501	C1_C2	16333884-16340306	86	False	True	True	0.351	0.354	0.005	0.439	0.266	0.295	-0.033	0.603	0.116	0.335	-0.007	0.499	0.201	0.321	-0.012	0.51	0.195	0.28	-0.048	0.697	0.07	0.232	-0.103	0.943	0.007	0.211	-0.125	0.969	0.003	0.368	0.363	-0.002
ENSG00000183889.12_2	ENSG00000183889.12	ENSG00000183889	chr16	+	ENSG00000183889.12:s:16333647-16333884	ENSG00000183889.12_2_CE_1	True	False	16333647-16333884	A	16336052-16336137	C1_A	16333884-16336052	86	False	True	True	0.382	0.374	-0.007	0.453	0.249	0.474	0.066	0.784	0.038	0.39	-0.002	0.483	0.216	0.458	0.043	0.65	0.086	0.508	0.108	0.929	0.008	0.521	0.115	0.944	0.006	0.548	0.149	0.957	0.004	0.391	0.379	-0.011
ENSG00000183889.12_2	ENSG00000183889.12	ENSG00000183889	chr16	+	ENSG00000183889.12:t:16340306-16340501	ENSG00000183889.12_2_CE_1	True	False	16340306-16340501	C1	16333647-16333884	C2_C1	16333884-16340306	86	False	True	True	0.46	0.45	-0.004	0.474	0.214	0.45	-0.012	0.536	0.16	0.387	-0.059	0.736	0.049	0.412	-0.038	0.636	0.09	0.396	-0.05	0.68	0.067	0.333	-0.106	0.911	0.011	0.298	-0.156	0.963	0.003	0.483	0.487	0.005
ENSG00000183889.12_2	ENSG00000183889.12	ENSG00000183889	chr16	+	ENSG00000183889.12:t:16340306-16340501	ENSG00000183889.12_2_CE_1	True	False	16340306-16340501	A	16336052-16336137	C2_A	16336137-16340306	86	False	True	False	0.465	0.455	-0.01	0.489	0.203	0.476	0.008	0.533	0.16	0.545	0.062	0.741	0.045	0.54	0.05	0.683	0.066	0.522	0.041	0.642	0.086	0.562	0.074	0.808	0.033	0.599	0.12	0.893	0.011	0.459	0.426	-0.025
ENSG00000110375.3_1	ENSG00000110375.3	UPK2	chr11	+	ENSG00000110375.3:s:118956883-118957014	ENSG00000110375.3_1_CE_4	True	True	118956883-118957014	C2	118957598-118957668	C1_C2	118957014-118957598	139	False	False	True	0.029	0.041	0.005	0.318	0.478	0.041	0.005	0.316	0.485	0.025	-0.001	0.239	0.706	0.029	0	0.244	0.687	0.012	-0.001	0.236	0.717	0.019	-0.001	0.239	0.709	0.035	0.001	0.274	0.605	0.044	0.136	0.052
ENSG00000110375.3_1	ENSG00000110375.3	UPK2	chr11	+	ENSG00000110375.3:s:118956883-118957014	ENSG00000110375.3_1_CE_4	True	False	118956883-118957014	A	118957208-118957346	C1_A	118957014-118957208	139	False	False	True	0.971	0.959	-0.005	0.318	0.478	0.959	-0.005	0.316	0.485	0.975	0.001	0.239	0.706	0.971	0	0.244	0.687	0.988	0.001	0.236	0.717	0.981	0.001	0.239	0.709	0.965	-0.001	0.274	0.605	0.956	0.864	-0.052
ENSG00000110375.3_1	ENSG00000110375.3	UPK2	chr11	+	ENSG00000110375.3:t:118957598-118957668	ENSG00000110375.3_1_CE_4	True	True	118957598-118957668	C1	118956883-118957014	C2_C1	118957014-118957598	139	False	False	True	0.024	0.029	0	0.236	0.717	0.032	0.001	0.247	0.677	0.021	0	0.226	0.755	0.024	0	0.227	0.75	0.009	0	0.226	0.757	0.015	0	0.226	0.756	0.028	0	0.235	0.726	0.016	0.062	0.023
ENSG00000110375.3_1	ENSG00000110375.3	UPK2	chr11	+	ENSG00000110375.3:t:118957598-118957668	ENSG00000110375.3_1_CE_4	True	False	118957598-118957668	A	118957208-118957346	C2_A	118957346-118957598	139	False	False	False	0.719	0.685	-0.019	0.509	0.189	0.67	-0.03	0.581	0.133	0.669	-0.036	0.62	0.108	0.681	-0.019	0.515	0.194	0.712	-0.001	0.429	0.291	0.71	-0.007	0.453	0.265	0.737	0.01	0.472	0.244	0.735	0.677	-0.027
ENSG00000145331.14_2	ENSG00000145331.14	TRMT10A	chr4	-	ENSG00000145331.14:s:99553785-99553934	ENSG00000145331.14_2_CE_1	False	True	99553785-99553934	C2	99546709-99549356	C1_C2	99549356-99553785	106	False	True	True	0.119	0.052	-0.039	0.644	0.093	0.042	-0.053	0.732	0.057	0.062	-0.033	0.598	0.122	0.042	-0.052	0.729	0.06	0.032	-0.065	0.817	0.034	0.038	-0.05	0.73	0.063	0.006	-0.082	0.949	0.008	0.093	0.038	-0.036
ENSG00000145331.14_2	ENSG00000145331.14	TRMT10A	chr4	-	ENSG00000145331.14:s:99553785-99553934	ENSG00000145331.14_2_CE_1	False	False	99553785-99553934	A	99550885-99550990	C1_A	99550990-99553785	106	False	True	True	0.881	0.948	0.039	0.644	0.093	0.958	0.053	0.732	0.057	0.938	0.033	0.598	0.122	0.958	0.052	0.729	0.06	0.968	0.065	0.817	0.034	0.962	0.05	0.73	0.063	0.994	0.082	0.949	0.008	0.907	0.962	0.036
ENSG00000145331.14_2	ENSG00000145331.14	TRMT10A	chr4	-	ENSG00000145331.14:t:99546709-99549356	ENSG00000145331.14_2_CE_1	False	True	99546709-99549356	C1	99553785-99553934	C2_C1	99549356-99553785	106	False	True	True	0.111	0.064	-0.025	0.538	0.158	0.04	-0.047	0.691	0.072	0.076	-0.019	0.497	0.2	0.045	-0.044	0.666	0.084	0.039	-0.052	0.737	0.058	0.033	-0.051	0.757	0.057	0.005	-0.076	0.94	0.01	0.077	0.035	-0.028
ENSG00000145331.14_2	ENSG00000145331.14	TRMT10A	chr4	-	ENSG00000145331.14:t:99546709-99549356	ENSG00000145331.14_2_CE_1	False	False	99546709-99549356	A	99550885-99550990	C2_A	99549356-99550885	106	False	True	True	0.889	0.936	0.025	0.538	0.158	0.96	0.047	0.691	0.072	0.924	0.019	0.497	0.2	0.955	0.044	0.666	0.084	0.961	0.052	0.737	0.058	0.967	0.051	0.757	0.057	0.995	0.076	0.94	0.01	0.923	0.965	0.028
ENSG00000137700.18_4	ENSG00000137700.18	SLC37A4	chr11	-	ENSG00000137700.18:s:119026937-119027095	ENSG00000137700.18_4_CE_1	False	False	119026937-119027095	C2	119025967-119026080	C1_C2	119026080-119026937	86	False	True	False	0.147	0.171	0.004	0.505	0.184	0.135	-0.007	0.485	0.205	0.216	0.039	0.626	0.092	0.244	0.056	0.675	0.059	0.288	0.112	0.828	0.015	0.325	0.124	0.819	0.015	0.345	0.15	0.87	0.009	0.272	0.304	0.016
ENSG00000137700.18_4	ENSG00000137700.18	SLC37A4	chr11	-	ENSG00000137700.18:s:119026937-119027095	ENSG00000137700.18_4_CE_1	False	False	119026937-119027095	A	119026603-119026688	C1_A	119026688-119026937	86	False	True	False	0.853	0.829	-0.004	0.505	0.184	0.865	0.007	0.485	0.205	0.784	-0.039	0.626	0.092	0.756	-0.056	0.675	0.059	0.712	-0.112	0.828	0.015	0.675	-0.124	0.819	0.015	0.655	-0.15	0.87	0.009	0.728	0.696	-0.016
ENSG00000137700.18_4	ENSG00000137700.18	SLC37A4	chr11	-	ENSG00000137700.18:t:119025967-119026080	ENSG00000137700.18_4_CE_1	False	False	119025967-119026080	C1	119026937-119027095	C2_C1	119026080-119026937	86	False	True	True	0.147	0.22	0.038	0.615	0.089	0.16	0.006	0.508	0.18	0.256	0.069	0.735	0.041	0.243	0.05	0.645	0.069	0.284	0.096	0.794	0.022	0.261	0.07	0.713	0.044	0.377	0.182	0.904	0.005	0.31	0.311	0.003
ENSG00000137700.18_4	ENSG00000137700.18	SLC37A4	chr11	-	ENSG00000137700.18:t:119025967-119026080	ENSG00000137700.18_4_CE_1	False	False	119025967-119026080	A	119026603-119026688	C2_A	119026080-119026603	86	False	True	True	0.849	0.77	-0.044	0.641	0.076	0.793	-0.028	0.571	0.119	0.721	-0.088	0.793	0.025	0.729	-0.075	0.741	0.036	0.698	-0.122	0.851	0.012	0.696	-0.093	0.773	0.027	0.576	-0.222	0.941	0.002	0.679	0.677	-0.006
ENSG00000149428.20_1	ENSG00000149428.20	HYOU1	chr11	-	ENSG00000149428.20:s:119057001-119057024	ENSG00000149428.20_1_CE_1	True	False	119057020-119057024	C2	119056070-119056167	C1_C2	119056167-119057020	140	False	False	False	0.979	0.986	0	0.221	0.778	0.983	0	0.221	0.776	0.961	-0.004	0.281	0.575	0.969	-0.001	0.235	0.723	0.969	-0.001	0.232	0.735	0.923	-0.05	0.849	0.038	0.933	-0.031	0.683	0.114	0.988	0.982	-0.001
ENSG00000149428.20_1	ENSG00000149428.20	HYOU1	chr11	-	ENSG00000149428.20:s:119057001-119057024	ENSG00000149428.20_1_CE_1	True	False	119057020-119057024	A	119056279-119056418	C1_A	119056418-119057020	140	False	False	False	0.011	0.007	0	0.22	0.78	0.009	0	0.22	0.78	0.019	0	0.22	0.778	0.016	0	0.221	0.778	0.021	0	0.221	0.776	0.059	0.025	0.586	0.168	0.042	0.005	0.298	0.544	0.002	0.002	0
ENSG00000149428.20_1	ENSG00000149428.20	HYOU1	chr11	-	ENSG00000149428.20:t:119056070-119056167	ENSG00000149428.20_1_CE_1	True	False	119056070-119056167	C1	119057020-119057024	C2_C1	119056167-119057020	140	False	False	True	0.702	0.695	0.002	0.444	0.271	0.664	-0.019	0.547	0.16	0.674	-0.016	0.493	0.211	0.714	0.01	0.477	0.23	0.638	-0.043	0.685	0.08	0.578	-0.117	0.953	0.005	0.596	-0.09	0.915	0.012	0.717	0.671	-0.014
ENSG00000149428.20_1	ENSG00000149428.20	HYOU1	chr11	-	ENSG00000149428.20:t:119056070-119056167	ENSG00000149428.20_1_CE_1	True	False	119056070-119056167	A	119056279-119056418	C2_A	119056167-119056279	140	False	False	True	0.018	0.016	0	0.22	0.779	0.02	0	0.22	0.779	0.039	0.003	0.259	0.638	0.037	0.003	0.265	0.62	0.056	0.024	0.592	0.164	0.133	0.11	1	0	0.125	0.106	1	0	0.011	0.007	0
ENSG00000256269.11_1	ENSG00000256269.11	HMBS	chr11	+	ENSG00000256269.11:s:119084866-119085157	ENSG00000256269.11_1_CE_1	False	False	119084866-119085066	C2	119088635-119088707	C1_C2	119085066-119088635	54	False	True	True	0.129	0.099	-0.016	0.458	0.256	0.095	-0.024	0.555	0.174	0.098	-0.021	0.513	0.208	0.109	-0.01	0.371	0.369	0.089	-0.032	0.677	0.107	0.034	-0.097	0.983	0.002	0.04	-0.09	0.975	0.004	0.059	0.082	0.009
ENSG00000256269.11_1	ENSG00000256269.11	HMBS	chr11	+	ENSG00000256269.11:s:119084866-119085157	ENSG00000256269.11_1_CE_1	False	False	119084866-119085066	A	119088255-119088308	C1_A	119085066-119088255	54	False	True	True	0.844	0.869	0.019	0.518	0.204	0.881	0.026	0.59	0.148	0.883	0.03	0.621	0.129	0.87	0.02	0.533	0.194	0.881	0.028	0.611	0.14	0.921	0.07	0.899	0.018	0.942	0.094	0.992	0.001	0.906	0.88	-0.013
ENSG00000256269.11_1	ENSG00000256269.11	HMBS	chr11	+	ENSG00000256269.11:t:119088386-119088975	ENSG00000256269.11_1_CE_1	False	False	119088635-119088707	C1	119084866-119085066	C2_C1	119085066-119088635	54	False	True	True	0.132	0.102	-0.015	0.438	0.276	0.092	-0.028	0.613	0.134	0.095	-0.024	0.565	0.168	0.104	-0.015	0.439	0.281	0.086	-0.036	0.719	0.086	0.037	-0.094	0.97	0.004	0.041	-0.088	0.963	0.006	0.065	0.082	0.006
ENSG00000256269.11_1	ENSG00000256269.11	HMBS	chr11	+	ENSG00000256269.11:t:119088386-119088975	ENSG00000256269.11_1_CE_1	False	False	119088635-119088707	A	119088255-119088308	C2_A	119088308-119088635	54	False	True	True	0.868	0.897	0.015	0.433	0.281	0.907	0.028	0.605	0.138	0.904	0.024	0.559	0.172	0.895	0.015	0.433	0.287	0.913	0.036	0.713	0.089	0.962	0.093	0.97	0.004	0.958	0.086	0.962	0.006	0.934	0.917	-0.006
ENSG00000138778.14_2	ENSG00000138778.14	CENPE	chr4	-	ENSG00000138778.14:s:103174736-103174903	ENSG00000138778.14_2_CE_1	False	False	103174736-103174903	C2	103163137-103163256	C1_C2	103163256-103174736	75	False	True	True	0.612	0.551	-0.02	0.611	0.074	0.586	-0.017	0.592	0.084	0.694	0.048	0.676	0.042	0.421	-0.117	0.776	0.015	0.444	-0.101	0.734	0.021									0.377	0.517	0.094
ENSG00000138778.14_2	ENSG00000138778.14	CENPE	chr4	-	ENSG00000138778.14:s:103174736-103174903	ENSG00000138778.14_2_CE_1	False	False	103174736-103174903	A	103163479-103163553	C1_A	103163553-103174736	75	False	True	True	0.388	0.449	0.02	0.611	0.074	0.414	0.017	0.592	0.084	0.306	-0.048	0.676	0.042	0.579	0.117	0.776	0.015	0.556	0.101	0.734	0.021									0.623	0.483	-0.094
ENSG00000138778.14_2	ENSG00000138778.14	CENPE	chr4	-	ENSG00000138778.14:t:103163137-103163256	ENSG00000138778.14_2_CE_1	False	False	103163137-103163256	C1	103174736-103174903	C2_C1	103163256-103174736	75	False	True	False	0.365	0.376	0.01	0.563	0.116	0.365	0.003	0.556	0.121	0.433	0.052	0.633	0.05	0.302	-0.038	0.646	0.066	0.389	0.022	0.595	0.087	0.324	-0.016	0.619	0.081					0.301	0.308	0.005
ENSG00000138778.14_2	ENSG00000138778.14	CENPE	chr4	-	ENSG00000138778.14:t:103163137-103163256	ENSG00000138778.14_2_CE_1	False	False	103163137-103163256	A	103163479-103163553	C2_A	103163256-103163479	75	False	True	False	0.635	0.624	-0.01	0.563	0.116	0.635	-0.003	0.556	0.121	0.567	-0.052	0.633	0.05	0.698	0.038	0.646	0.066	0.611	-0.022	0.595	0.087	0.676	0.016	0.619	0.081					0.699	0.692	-0.005
ENSG00000129422.15_1	ENSG00000129422.15	MTUS1	chr8	-	ENSG00000129422.15:s:17743604-17743799	ENSG00000129422.15_1_CE_1	False	False	17743604-17743799	C2	17715767-17715901	C1_C2	17715901-17743604	162	False	True	True	0.21																					0.051	-0.086	0.762	0.029	0.55	0.302	0.937	0.002	0.28	0.238	-0.027
ENSG00000129422.15_1	ENSG00000129422.15	MTUS1	chr8	-	ENSG00000129422.15:s:17743604-17743799	ENSG00000129422.15_1_CE_1	False	False	17743604-17743799	A	17723672-17723833	C1_A	17723833-17743604	162	False	True	True	0.782																					0.936	0.079	0.74	0.034	0.439	-0.304	0.938	0.002	0.716	0.758	0.027
ENSG00000129422.15_1	ENSG00000129422.15	MTUS1	chr8	-	ENSG00000129422.15:t:17715767-17715901	ENSG00000129422.15_1_CE_1	False	False	17715767-17715901	C1	17743604-17743799	C2_C1	17715901-17743604	162	False	True	False	0.255					0.25	0.009	0.593	0.083																	0.569	0.256	0.895	0.003	0.272	0.231	-0.011
ENSG00000129422.15_1	ENSG00000129422.15	MTUS1	chr8	-	ENSG00000129422.15:t:17715767-17715901	ENSG00000129422.15_1_CE_1	False	False	17715767-17715901	A	17723672-17723833	C2_A	17715901-17723672	162	False	True	True	0.725					0.734	-0.007	0.592	0.084																	0.382	-0.293	0.922	0.002	0.72	0.756	0.01
ENSG00000168769.14_2	ENSG00000168769.14	TET2	chr4	+	ENSG00000168769.14:s:105233897-105237351	ENSG00000168769.14_2_CE_1	False	False	105233897-105237351	C2	105242834-105242927	C1_C2	105237351-105242834	91	False	True	True	0.067	0.135	0.046	0.646	0.071	0.193	0.102	0.864	0.013	0.198	0.099	0.852	0.014	0.172	0.071	0.771	0.033	0.177	0.08	0.777	0.028	0.264	0.184	0.977	0.001	0.146	0.057	0.7	0.066	0.122	0.068	-0.032
ENSG00000168769.14_2	ENSG00000168769.14	TET2	chr4	+	ENSG00000168769.14:s:105233897-105237351	ENSG00000168769.14_2_CE_1	False	False	105233897-105237351	A	105241339-105241429	C1_A	105237351-105241339	91	False	True	True	0.93	0.862	-0.046	0.646	0.071	0.804	-0.101	0.86	0.013	0.787	-0.113	0.886	0.01	0.825	-0.07	0.767	0.034	0.805	-0.094	0.821	0.019	0.732	-0.184	0.976	0.001	0.849	-0.058	0.703	0.064	0.874	0.928	0.032
ENSG00000168769.14_2	ENSG00000168769.14	TET2	chr4	+	ENSG00000168769.14:t:105242834-105242927	ENSG00000168769.14_2_CE_1	False	False	105242834-105242927	C1	105233897-105237351	C2_C1	105237351-105242834	91	False	True	True	0.026	0.053	0.015	0.452	0.273	0.087	0.051	0.86	0.032	0.078	0.042	0.775	0.061	0.07	0.034	0.704	0.094	0.065	0.031	0.649	0.12	0.121	0.089	0.973	0.004	0.067	0.027	0.595	0.155	0.078	0.044	-0.019
ENSG00000168769.14_2	ENSG00000168769.14	TET2	chr4	+	ENSG00000168769.14:t:105242834-105242927	ENSG00000168769.14_2_CE_1	False	False	105242834-105242927	A	105241339-105241429	C2_A	105241429-105242834	91	False	True	True	0.974	0.947	-0.015	0.452	0.273	0.913	-0.051	0.86	0.032	0.922	-0.042	0.775	0.061	0.93	-0.034	0.704	0.094	0.935	-0.031	0.649	0.12	0.879	-0.089	0.973	0.004	0.933	-0.027	0.595	0.155	0.922	0.956	0.019
ENSG00000196562.15_5	ENSG00000196562.15	SULF2	chr20	-	ENSG00000196562.15:s:47659697-47659730	ENSG00000196562.15_5_CE_1	True	False	47659697-47659730	C2	47657668-47658392	C1_C2	47658392-47659697	54	False	True	True	0.49	0.502	0.013	0.524	0.168	0.538	0.04	0.676	0.071	0.551	0.059	0.791	0.036	0.515	0.026	0.577	0.129	0.552	0.057	0.81	0.035	0.584	0.092	0.906	0.013	0.601	0.115	0.973	0.003	0.618	0.611	0.001
ENSG00000196562.15_5	ENSG00000196562.15	SULF2	chr20	-	ENSG00000196562.15:s:47659697-47659730	ENSG00000196562.15_5_CE_1	True	False	47659697-47659730	A	47659399-47659452	C1_A	47659452-47659697	54	False	True	True	0.453	0.455	-0.001	0.545	0.162	0.42	-0.028	0.57	0.119	0.4	-0.046	0.687	0.065	0.429	-0.021	0.525	0.156	0.399	-0.043	0.725	0.063	0.366	-0.085	0.9	0.015	0.327	-0.129	1	0	0.297	0.302	0.003
ENSG00000196562.15_5	ENSG00000196562.15	SULF2	chr20	-	ENSG00000196562.15:t:47657668-47658392	ENSG00000196562.15_5_CE_1	True	False	47657668-47658392	C1	47659697-47659730	C2_C1	47658392-47659697	54	False	True	True	0.532	0.552	0.017	0.52	0.168	0.592	0.057	0.785	0.039	0.59	0.048	0.758	0.047	0.545	0.01	0.486	0.2	0.593	0.06	0.828	0.031	0.601	0.069	0.872	0.023	0.661	0.128	0.988	0.001	0.626	0.641	0.002
ENSG00000196562.15_5	ENSG00000196562.15	SULF2	chr20	-	ENSG00000196562.15:t:47657668-47658392	ENSG00000196562.15_5_CE_1	True	False	47657668-47658392	A	47659399-47659452	C2_A	47658392-47659399	54	False	True	True	0.42	0.407	-0.007	0.479	0.205	0.365	-0.05	0.768	0.046	0.366	-0.043	0.73	0.058	0.407	-0.009	0.489	0.197	0.365	-0.053	0.812	0.037	0.343	-0.076	0.907	0.015	0.276	-0.141	1	0	0.285	0.258	-0.017
ENSG00000158856.19_3	ENSG00000158856.19	DMTN	chr8	+	ENSG00000158856.19:s:22080618-22080625	ENSG00000158856.19_3_CE_1	False	False	22080618-22080625	C2	22081113-22081193	C1_C2	22080625-22081113	66	False	True	False	0.707	0.79	0.048	0.641	0.064	0.668	-0.026	0.597	0.095	0.629	-0.056	0.683	0.052	0.654	-0.031	0.604	0.095	0.535	-0.146	0.876	0.008	0.517	-0.155	0.871	0.008	0.487	-0.153	0.858	0.009	0.803	0.844	0.029
ENSG00000158856.19_3	ENSG00000158856.19	DMTN	chr8	+	ENSG00000158856.19:s:22080618-22080625	ENSG00000158856.19_3_CE_1	False	False	22080618-22080625	A	22080805-22080870	C1_A	22080625-22080805	66	False	True	False	0.293	0.21	-0.048	0.641	0.064	0.332	0.026	0.597	0.095	0.371	0.056	0.683	0.052	0.346	0.031	0.604	0.095	0.465	0.146	0.876	0.008	0.483	0.155	0.871	0.008	0.513	0.153	0.858	0.009	0.197	0.156	-0.029
ENSG00000158856.19_3	ENSG00000158856.19	DMTN	chr8	+	ENSG00000158856.19:t:22081113-22081193	ENSG00000158856.19_3_CE_1	False	False	22081113-22081193	C1	22080618-22080625	C2_C1	22080625-22081113	66	False	True	True	0.683	0.711	0.019	0.565	0.102	0.648	-0.026	0.595	0.092	0.59	-0.06	0.683	0.05	0.594	-0.063	0.707	0.044	0.528	-0.129	0.858	0.01	0.459	-0.187	0.923	0.004	0.397	-0.261	0.963	0.001	0.737	0.756	0.011
ENSG00000158856.19_3	ENSG00000158856.19	DMTN	chr8	+	ENSG00000158856.19:t:22081113-22081193	ENSG00000158856.19_3_CE_1	False	False	22081113-22081193	A	22080805-22080870	C2_A	22080870-22081113	66	False	True	True	0.317	0.289	-0.019	0.565	0.102	0.352	0.026	0.595	0.092	0.41	0.06	0.683	0.05	0.406	0.063	0.707	0.044	0.472	0.129	0.858	0.01	0.541	0.187	0.923	0.004	0.603	0.261	0.963	0.001	0.263	0.244	-0.011
ENSG00000143850.16_5	ENSG00000143850.16	PLEKHA6	chr1	-	ENSG00000143850.16:s:204257353-204257869	ENSG00000143850.16_5_CE_1	False	False	204257353-204257869	C2	204250546-204250614	C1_C2	204250614-204257353	87	False	False	True	0.749	0.798	0.029	0.594	0.088	0.811	0.036	0.606	0.083	0.924	0.142	0.908	0.006	0.711	-0.017	0.593	0.097	0.752	0.007	0.603	0.091	0.814	0.044	0.645	0.074	0.914	0.122	0.851	0.014	0.809	0.812	0
ENSG00000143850.16_5	ENSG00000143850.16	PLEKHA6	chr1	-	ENSG00000143850.16:s:204257353-204257869	ENSG00000143850.16_5_CE_1	False	False	204257353-204257869	A	204256802-204256888	C1_A	204256888-204257353	87	False	False	True	0.251	0.202	-0.029	0.594	0.088	0.189	-0.036	0.606	0.083	0.076	-0.142	0.908	0.006	0.289	0.017	0.593	0.097	0.248	-0.007	0.603	0.091	0.186	-0.044	0.645	0.074	0.086	-0.122	0.851	0.014	0.191	0.188	0
ENSG00000143850.16_5	ENSG00000143850.16	PLEKHA6	chr1	-	ENSG00000143850.16:t:204250546-204250614	ENSG00000143850.16_5_CE_1	False	False	204250546-204250614	C1	204257353-204257869	C2_C1	204250614-204257353	87	False	False	False	0.648	0.549	-0.051	0.65	0.057	0.605	-0.023	0.581	0.095	0.704	0.031	0.591	0.102	0.654	0.005	0.553	0.133	0.646	-0.004	0.544	0.142	0.72	0.038	0.621	0.092	0.708	0.031	0.611	0.095	0.652	0.645	-0.002
ENSG00000143850.16_5	ENSG00000143850.16	PLEKHA6	chr1	-	ENSG00000143850.16:t:204250546-204250614	ENSG00000143850.16_5_CE_1	False	True	204250546-204250614	A	204256802-204256888	C2_A	204250614-204256802	87	False	False	False	0.342	0.421	0.04	0.621	0.072	0.391	0.029	0.593	0.085	0.28	-0.034	0.601	0.094	0.331	-0.007	0.549	0.137	0.343	0.004	0.544	0.141	0.276	-0.032	0.602	0.105	0.287	-0.026	0.598	0.104	0.346	0.345	-0.002
ENSG00000133059.17_2	ENSG00000133059.17	DSTYK	chr1	-	ENSG00000133059.17:s:205150680-205150794	ENSG00000133059.17_2_CE_1	False	False	205150680-205150794	C2	205142505-205147745	C1_C2	205147745-205150680	135	False	True	True	0.198	0.149	-0.036	0.6	0.094	0.216	0.005	0.524	0.16	0.057	-0.131	0.944	0.004	0.112	-0.058	0.703	0.055	0.208	0.003	0.541	0.152	0.139	-0.042	0.629	0.088	0.103	-0.076	0.763	0.037	0.144	0.112	-0.018
ENSG00000133059.17_2	ENSG00000133059.17	DSTYK	chr1	-	ENSG00000133059.17:s:205150680-205150794	ENSG00000133059.17_2_CE_1	False	False	205150680-205150794	A	205148205-205148339	C1_A	205148339-205150680	135	False	True	True	0.802	0.851	0.036	0.6	0.094	0.784	-0.005	0.524	0.16	0.943	0.131	0.944	0.004	0.888	0.058	0.703	0.055	0.792	-0.003	0.541	0.152	0.861	0.042	0.629	0.088	0.897	0.076	0.763	0.037	0.856	0.888	0.018
ENSG00000133059.17_2	ENSG00000133059.17	DSTYK	chr1	-	ENSG00000133059.17:t:205142505-205147745	ENSG00000133059.17_2_CE_1	False	False	205142505-205147745	C1	205150680-205150794	C2_C1	205147745-205150680	135	False	True	True	0.233	0.152	-0.047	0.65	0.07	0.31	0.046	0.642	0.069	0.056	-0.157	0.975	0.002	0.139	-0.051	0.69	0.06	0.208	-0.01	0.502	0.191	0.152	-0.051	0.673	0.07	0.14	-0.054	0.682	0.063	0.178	0.155	-0.013
ENSG00000133059.17_2	ENSG00000133059.17	DSTYK	chr1	-	ENSG00000133059.17:t:205142505-205147745	ENSG00000133059.17_2_CE_1	False	False	205142505-205147745	A	205148205-205148339	C2_A	205147745-205148205	135	False	True	True	0.767	0.848	0.047	0.65	0.07	0.69	-0.046	0.642	0.069	0.944	0.157	0.975	0.002	0.861	0.051	0.69	0.06	0.792	0.01	0.502	0.191	0.848	0.051	0.673	0.07	0.86	0.054	0.682	0.063	0.822	0.845	0.013
ENSG00000090905.19_2	ENSG00000090905.19	TNRC6A	chr16	+	ENSG00000090905.19:s:24789232-24791817	ENSG00000090905.19_2_CE_1	False	False	24789232-24791817	C2	24794544-24794719	C1_C2	24791817-24794544	177	False	True	True	0.709	0.679	-0.015	0.53	0.156	0.645	-0.048	0.664	0.072	0.624	-0.061	0.74	0.047	0.487	-0.202	0.981	0.001	0.39	-0.32	1	0	0.364	-0.339	1	0	0.261	-0.45	1	0	0.76	0.772	0.009
ENSG00000090905.19_2	ENSG00000090905.19	TNRC6A	chr16	+	ENSG00000090905.19:s:24789232-24791817	ENSG00000090905.19_2_CE_1	False	False	24789232-24791817	A	24793473-24793649	C1_A	24791817-24793473	177	False	True	True	0.291	0.321	0.015	0.53	0.156	0.355	0.048	0.664	0.072	0.376	0.061	0.74	0.047	0.513	0.202	0.981	0.001	0.61	0.32	1	0	0.636	0.339	1	0	0.739	0.45	1	0	0.24	0.228	-0.009
ENSG00000090905.19_2	ENSG00000090905.19	TNRC6A	chr16	+	ENSG00000090905.19:t:24794544-24794719	ENSG00000090905.19_2_CE_1	False	False	24794544-24794719	C1	24789232-24791817	C2_C1	24791817-24794544	177	False	True	True	0.896	0.853	-0.032	0.586	0.118	0.869	-0.018	0.53	0.168	0.748	-0.134	0.963	0.003	0.644	-0.241	0.999	0	0.518	-0.376	1	0	0.452	-0.455	1	0	0.39	-0.514	1	0	0.832	0.854	0.015
ENSG00000090905.19_2	ENSG00000090905.19	TNRC6A	chr16	+	ENSG00000090905.19:t:24794544-24794719	ENSG00000090905.19_2_CE_1	False	False	24794544-24794719	A	24793473-24793649	C2_A	24793649-24794544	177	False	True	True	0.104	0.147	0.032	0.586	0.118	0.131	0.018	0.53	0.168	0.252	0.134	0.963	0.003	0.356	0.241	0.999	0	0.482	0.376	1	0	0.548	0.455	1	0	0.61	0.514	1	0	0.168	0.146	-0.015
ENSG00000133065.11_2	ENSG00000133065.11	SLC41A1	chr1	-	ENSG00000133065.11:s:205798957-205799101	ENSG00000133065.11_2_CE_1	False	True	205798957-205799101	C2	205797904-205798051	C1_C2	205798051-205798957	147	False	True	False	0.091	0.165	0.053	0.663	0.058	0.24	0.127	0.848	0.011	0.145	0.028	0.598	0.106	0.243	0.12	0.848	0.013	0.195	0.066	0.731	0.043	0.193	0.067	0.718	0.045	0.113	0.01	0.565	0.132	0.106	0.118	0.003
ENSG00000133065.11_2	ENSG00000133065.11	SLC41A1	chr1	-	ENSG00000133065.11:s:205798957-205799101	ENSG00000133065.11_2_CE_1	False	False	205798957-205799101	A	205798669-205798815	C1_A	205798815-205798957	147	False	True	False	0.909	0.835	-0.053	0.663	0.058	0.76	-0.127	0.848	0.011	0.855	-0.028	0.598	0.106	0.757	-0.12	0.848	0.013	0.805	-0.066	0.731	0.043	0.807	-0.067	0.718	0.045	0.887	-0.01	0.565	0.132	0.894	0.882	-0.003
ENSG00000133065.11_2	ENSG00000133065.11	SLC41A1	chr1	-	ENSG00000133065.11:t:205797904-205798051	ENSG00000133065.11_2_CE_1	False	True	205797904-205798051	C1	205798957-205799101	C2_C1	205798051-205798957	147	False	True	True	0.049	0.106	0.044	0.668	0.08	0.171	0.106	0.905	0.01	0.092	0.027	0.573	0.142	0.162	0.095	0.88	0.015	0.125	0.063	0.765	0.044	0.115	0.042	0.655	0.091	0.051	0.004	0.433	0.297	0.054	0.073	0.009
ENSG00000133065.11_2	ENSG00000133065.11	SLC41A1	chr1	-	ENSG00000133065.11:t:205797904-205798051	ENSG00000133065.11_2_CE_1	False	False	205797904-205798051	A	205798669-205798815	C2_A	205798051-205798669	147	False	True	True	0.951	0.894	-0.044	0.668	0.08	0.829	-0.106	0.905	0.01	0.908	-0.027	0.573	0.142	0.838	-0.095	0.88	0.015	0.875	-0.063	0.765	0.044	0.885	-0.042	0.655	0.091	0.949	-0.004	0.433	0.297	0.946	0.927	-0.009
ENSG00000198331.11_1	ENSG00000198331.11	HYLS1	chr11	+	ENSG00000198331.11:s:125887668-125887765	ENSG00000198331.11_1_CE_1	False	True	125887668-125887765	C2	125899344-125900646	C1_C2	125887765-125899344	50	False	True	False	0.534	0.561	0.009	0.602	0.073	0.475	-0.033	0.613	0.07	0.415	-0.056	0.669	0.045	0.253	-0.208	0.881	0.004					0.435	-0.057	0.673	0.042
ENSG00000198331.11_1	ENSG00000198331.11	HYLS1	chr11	+	ENSG00000198331.11:s:125887668-125887765	ENSG00000198331.11_1_CE_1	False	False	125887668-125887765	A	125891423-125891472	C1_A	125887765-125891423	50	False	True	False	0.466	0.439	-0.009	0.602	0.073	0.525	0.033	0.613	0.07	0.585	0.056	0.669	0.045	0.747	0.208	0.881	0.004					0.565	0.057	0.673	0.042
ENSG00000198331.11_1	ENSG00000198331.11	HYLS1	chr11	+	ENSG00000198331.11:t:125899344-125900646	ENSG00000198331.11_1_CE_1	False	True	125899344-125900646	C1	125887668-125887765	C2_C1	125887765-125899344	50	False	True	True	0.216	0.205	-0.008	0.508	0.171	0.216	0.003	0.504	0.183	0.161	-0.031	0.59	0.115	0.079	-0.111	0.914	0.009	0.153	-0.038	0.618	0.091	0.165	-0.034	0.625	0.087	0.133	-0.055	0.692	0.06	0.192	0.148	-0.031
ENSG00000198331.11_1	ENSG00000198331.11	HYLS1	chr11	+	ENSG00000198331.11:t:125899344-125900646	ENSG00000198331.11_1_CE_1	False	False	125899344-125900646	A	125891423-125891472	C2_A	125891472-125899344	50	False	True	True	0.768	0.786	0.013	0.523	0.149	0.782	0.006	0.526	0.161	0.836	0.043	0.643	0.081	0.918	0.127	0.94	0.005	0.828	0.04	0.621	0.085	0.831	0.044	0.65	0.07	0.862	0.066	0.722	0.047	0.804	0.848	0.031
ENSG00000185658.14_4	ENSG00000185658.14	BRWD1	chr21	-	ENSG00000185658.14:s:39232177-39232284	ENSG00000185658.14_4_CE_1	True	False	39232177-39232284	C2	39229312-39229436	C1_C2	39229436-39232177	68	False	True	True	0.901	0.866	-0.018	0.482	0.177	0.903	0.003	0.42	0.251	0.828	-0.048	0.654	0.068	0.868	-0.015	0.471	0.198	0.851	-0.03	0.566	0.123	0.657	-0.229	0.996	0	0.615	-0.279	1	0	0.893	0.907	0.009
ENSG00000185658.14_4	ENSG00000185658.14	BRWD1	chr21	-	ENSG00000185658.14:s:39232177-39232284	ENSG00000185658.14_4_CE_1	True	True	39232177-39232284	A	39230241-39230308	C1_A	39230308-39232177	68	False	True	True	0.05	0.095	0.027	0.541	0.139	0.044	-0.004	0.398	0.295	0.113	0.043	0.646	0.077	0.078	0.013	0.44	0.242	0.082	0.021	0.492	0.183	0.222	0.161	0.982	0.001	0.268	0.214	0.999	0	0.054	0.034	-0.007
ENSG00000185658.14_4	ENSG00000185658.14	BRWD1	chr21	-	ENSG00000185658.14:t:39229312-39229436	ENSG00000185658.14_4_CE_1	True	False	39229312-39229436	C1	39232177-39232284	C2_C1	39229436-39232177	68	False	True	True	0.894	0.899	0.004	0.434	0.242	0.864	-0.019	0.481	0.175	0.817	-0.05	0.666	0.062	0.868	-0.018	0.482	0.184	0.787	-0.094	0.883	0.013	0.602	-0.267	0.998	0	0.644	-0.243	0.999	0	0.921	0.921	0.002
ENSG00000185658.14_4	ENSG00000185658.14	BRWD1	chr21	-	ENSG00000185658.14:t:39229312-39229436	ENSG00000185658.14_4_CE_1	True	True	39229312-39229436	A	39230241-39230308	C2_A	39229436-39230241	68	False	True	True	0.059	0.058	0.002	0.404	0.288	0.087	0.016	0.448	0.22	0.12	0.045	0.666	0.07	0.087	0.013	0.459	0.22	0.157	0.09	0.892	0.013	0.277	0.204	0.991	0	0.232	0.173	0.996	0	0.02	0.021	0
ENSG00000171163.16_4	ENSG00000171163.16	ZNF692	chr1	-	ENSG00000171163.16:s:248855725-248856086	ENSG00000171163.16_4_CE_1	False	False	248855725-248855946	C2	248855380-248855458	C1_C2	248855458-248855725	78	False	True	True	0.177	0.108	-0.036	0.591	0.086	0.046	-0.094	0.833	0.018	0.087	-0.053	0.658	0.062	0.112	-0.041	0.637	0.072	0.072	-0.065	0.713	0.046	0.058	-0.08	0.772	0.033	0.01	-0.133	0.96	0.004	0.08	0.128	0.027
ENSG00000171163.16_4	ENSG00000171163.16	ZNF692	chr1	-	ENSG00000171163.16:s:248855725-248856086	ENSG00000171163.16_4_CE_1	False	False	248855725-248855946	A	248855558-248855635	C1_A	248855635-248855725	78	False	True	True	0.823	0.892	0.036	0.591	0.086	0.954	0.094	0.833	0.018	0.913	0.053	0.658	0.062	0.888	0.041	0.637	0.072	0.928	0.065	0.713	0.046	0.942	0.08	0.772	0.033	0.99	0.133	0.96	0.004	0.92	0.872	-0.027
ENSG00000171163.16_4	ENSG00000171163.16	ZNF692	chr1	-	ENSG00000171163.16:t:248855380-248855458	ENSG00000171163.16_4_CE_1	False	False	248855380-248855458	C1	248855725-248855946	C2_C1	248855458-248855725	78	False	True	True	0.135	0.067	-0.045	0.641	0.073	0.039	-0.072	0.791	0.031	0.068	-0.046	0.648	0.075	0.06	-0.051	0.668	0.068	0.059	-0.053	0.685	0.063	0.04	-0.068	0.745	0.044	0.005	-0.103	0.938	0.008	0.046	0.046	0.001
ENSG00000171163.16_4	ENSG00000171163.16	ZNF692	chr1	-	ENSG00000171163.16:t:248855380-248855458	ENSG00000171163.16_4_CE_1	False	False	248855380-248855458	A	248855558-248855635	C2_A	248855458-248855558	78	False	True	True	0.865	0.933	0.045	0.641	0.073	0.961	0.072	0.791	0.031	0.932	0.046	0.648	0.075	0.94	0.051	0.668	0.068	0.941	0.053	0.685	0.063	0.96	0.068	0.745	0.044	0.995	0.103	0.938	0.008	0.954	0.954	-0.001
ENSG00000171163.16_6	ENSG00000171163.16	ZNF692	chr1	-	ENSG00000171163.16:s:248853937-248854523	ENSG00000171163.16_6_CE_2	True	False	248853937-248854523	C2	248850682-248850781	C1_C2	248850781-248853937	85	False	False	True	0.902	0.884	-0.007	0.405	0.279	0.915	0.005	0.437	0.228	0.883	-0.014	0.463	0.195	0.829	-0.06	0.7	0.049	0.79	-0.088	0.841	0.019	0.766	-0.123	0.931	0.007	0.79	-0.093	0.883	0.018	0.915	0.893	-0.012
[truncated: 1,475 more rows]
[truncated: 10 more columns]

## Sheet: alternative_intron
module_id	gene_id	gene_name	seqid	strand	lsv_id	event_id	complex	denovo	reference_exon_coord	spliced_with	spliced_with_coord	junction_name	junction_coord	event_size	event_non_changing	event_changing	junction_changing	KD_Contr_median_psi	KD_00050_median_psi	KD_00050.KD_Contr_median_dpsi	KD_00050.KD_Contr_probability_changing	KD_00050.KD_Contr_probability_non_changing	KD_00100_median_psi	KD_00100.KD_Contr_median_dpsi	KD_00100.KD_Contr_probability_changing	KD_00100.KD_Contr_probability_non_changing	KD_00250_median_psi	KD_00250.KD_Contr_median_dpsi	KD_00250.KD_Contr_probability_changing	KD_00250.KD_Contr_probability_non_changing	KD_00500_median_psi	KD_00500.KD_Contr_median_dpsi	KD_00500.KD_Contr_probability_changing	KD_00500.KD_Contr_probability_non_changing	KD_01000_median_psi	KD_01000.KD_Contr_median_dpsi	KD_01000.KD_Contr_probability_changing	KD_01000.KD_Contr_probability_non_changing	KD_05000_median_psi	KD_05000.KD_Contr_median_dpsi	KD_05000.KD_Contr_probability_changing	KD_05000.KD_Contr_probability_non_changing	KD_10000_median_psi	KD_10000.KD_Contr_median_dpsi	KD_10000.KD_Contr_probability_changing	KD_10000.KD_Contr_probability_non_changing	OE_Contr_median_psi	OE_00600_median_psi	OE_00600.OE_Contr_median_dpsi
[truncated: 578 more rows]
[truncated: 10 more columns]

[truncated: 12 more sheets: alt5prime, alt3prime, alt3and5prime, alternate_first_exon, alternate_last_exon, p_alt5prime, p_alt3prime, p_alternate_first_exon, p_alternate_last_exon, mutually_exclusive, tandem_cassette, multi_exon_spanning]
