# Supplementary material for: RNA G-quadruplexes mediate cooperativity in HNRNPH binding and splicing regulation
Source: bioRxiv. 2026 Mar 3:2026.03.03.709289. Preprint. [Version 1] doi: 10.64898/2026.03.03.709289 (PMC13001508; doi:10.64898/2026.03.03.709289)
Supplement: Supplement 5 [file media-5.xlsx]

## Sheet: Sheet2
Table S4. In vitro library construct information. The IVT library consists of 200-nt oligonucleotide sequences composed of an 18-nt T7 promoter, a 146-nt transcript region, a 15-nt unique barcode and a 21-nt L3 linker sequence for sequencing. The library covers 2,894 different transcript regions, including 1,340 HNRNPH binding sites with a predicted rG4 (BS+rG4), 1,409 HNRNPH binding sites withou…

## Sheet: Sheet1
construct_identifier	region_identifier	gene_identifier	gene_name	strand	coords	barcode	sequence
00001	0001	ENSG00000156976	EIF4A2	+	chr3:186789102-186789247	TGCCTACAGACGGTC	TAATACGACTCACTATAGTTCTGATTCTTTTTCTTACACAGAATTGGCAGAGGGGGTCGATTTGGGAGGAAAGGTGTGGCTATAAACTTTGTTACTGAAGAAGACAAGAGGATTCTTCGTGACATTGAGACTTTCTACAATACTACAGTGGAGGAGATGCCCATTGCCTACAGACGGTCAGATCGGAAGAGCGGTTCAGC
00002	0002	ENSG00000116350	SRSF4	-	chr1:29181393-29181538	ATTACGAGGCTGGCA	TAATACGACTCACTATAGGCCTGGCCAGGCTCCGCCATAGTGGCGGCGCCTCGGGGGCGCGGGTAGGCCCCGGTTCCCACTGCGCCTGCGCGGGTGGGGGTGGTGGAGGCATAATGGGAGCTGTGCTGAGGCCCTGAGTGGGACGGGGAGAAGGAAAGCCCGAGATTACGAGGCTGGCAAGATCGGAAGAGCGGTTCAGC
00003	0003	ENSG00000178927	CYBC1	-	chr17:82447563-82447708	AGTCTTTTATCAGCT	TAATACGACTCACTATAGTCAGGGGCTGTGGCTCCTGGTCCCGCTGCACCAGGGAGGTGGGGTCTTACCGGGATCAATAGGCAGGCAGTCACTTTCTCTTCATAGGAATCTTGTCGATTGGCCTGGCTGCTGCCTACTACAGCGGAGGTAAAGCACCCCCCGCCAGTCTTTTATCAGCTAGATCGGAAGAGCGGTTCAGC
00004	0004	ENSG00000126214	KLC1	+	chr14:103700609-103700754	AAGCTGGACTCATCC	TAATACGACTCACTATAGGCCGCCTGCACGCCCTGAGTGAAACTCGTCTGTGCTTCATCTCCAGGGCGTCTCTGGCCGAGCCTCTTTTTGTGGAAAACGACAGCAGCAGCAGTGGCCTGGAAGACGCCACCGCTAACGTGAGTCCCACGGCCTGCAGCCCCAGGAAGCTGGACTCATCCAGATCGGAAGAGCGGTTCAGC
00005	0005	ENSG00000137501	SYTL2	-	chr11:85704360-85704505	TGTGGACCTGCATGT	TAATACGACTCACTATAGAAAACTAGTTCCTGAAATCTTTTATATCCTCATGGGTTTTATGTCTGTGTGTACTGTGAATTACTAGGAGAGTTACAATTGTGAATTTGTCTTTTTCTCCTTTTAGTTTTATTATTTTTGATTCACTATATTTGAGATTGTCTTATTGTGGACCTGCATGTAGATCGGAAGAGCGGTTCAGC
00006	0006	ENSG00000169592	INO80E	+	chr16:30001055-30001200	TGGAAACGTAGGATG	TAATACGACTCACTATAGGGGATGGGAAGTGCTTGGGAGTAAGGTGGGCGTCATTTGGGCAGAAGGGCTGGGCCTCGGGGCAAGGCCAGCCCAACTTTGGGGACATCTGTCTGGGTGTGGCCCAAGTGTCCCGTGGAGGGTGTGAGTCGGGGCTGCCCCCTTCTTGGAAACGTAGGATGAGATCGGAAGAGCGGTTCAGC
00007	0007	ENSG00000115648	MLPH	+	chr2:237540499-237540644	TCCCGCGTGACGCGC	TAATACGACTCACTATAGAATCAGTTGGGCCTCTCCCCCAGGCGGACCCGGAGGTAAGACTATCCCCCAGAGGTCTCAGCAGGACCCTGCAGAGGTAGGGGCAGGGATGGACAGTCCCAGCTGGCAGCCACCCTCCCCAGGGAGGCAGCACCCACAGGAGCACATCCCGCGTGACGCGCAGATCGGAAGAGCGGTTCAGC
00008	0008	ENSG00000017260	ATP2C1	+	chr3:130894468-130894613	AACAACGAAAGTTTA	TAATACGACTCACTATAGTTGCGGGCACACGACGGGGCGGGTGCGGGATCTTGGGGAGGGGGGCTCCCGAGATAGTGGCTGGGCGGGGAACTCCTTCCTCAGCCTCTCGTCAGCGCCGCTTCTCCTGGTTTCTCTTGCAGATGCTGCTGCTAGGGGTGGTGGGAAACAACGAAAGTTTAAGATCGGAAGAGCGGTTCAGC
00009	0009	ENSG00000213024	NUP62	-	chr19:49928949-49929094	ACTAAAAGCTCTCTG	TAATACGACTCACTATAGCCCCTCCTCCTGGGGATCAGGGGATCCGAGCCTTTCCTTCCCACTCCTAGGGTCCGGGACCCTCCTCCCTCTCAGCTGGGGATCCGACCTCTTCCCTCTGAGCCGGGGATCCAGCCCTCTCCTTGTGGCTCCGGGGTCTGGTTTCCACTAAAAGCTCTCTGAGATCGGAAGAGCGGTTCAGC
00010	0010	ENSG00000112983	BRD8	-	chr5:138159254-138159399	GTCCGTGGTATTAAA	TAATACGACTCACTATAGATTCCTGTCTTTCTGCATGTGTGTGTGTGTGTGGGCTGGGTAGGGACTGTTTTTGAGATCACTGGGCTGAAATGTATTCTAGGGGTGAAGGATCTAGGATGTACCTGCTCGTCATTTCCTGACTTCACCTTTTACCAATTCTTTTCGTCCGTGGTATTAAAAGATCGGAAGAGCGGTTCAGC
00011	0011	ENSG00000085274	MYNN	+	chr3:169773597-169773742	ATGTAGAGATCTCAG	TAATACGACTCACTATAGCCTGGGCCACAACCTCTGCTGTGGAAATTCGCGGGAGTGGGAGCTGGGCAGAGGGCAGGGCGGCAGAAGCCGAGGAGGGACTGGCTTTGGTTGTCACTCTCGGATGCCGCCTCGCGTAGAGAGTGGGAAGGGAGAAGGTGTGGCCTATGTAGAGATCTCAGAGATCGGAAGAGCGGTTCAGC
00012	0012	ENSG00000168137	SETD5	+	chr3:9430040-9430185	CTTGCATCACCAAAA	TAATACGACTCACTATAGTTCTTGAGTGAGGTGGGTGTTGCTCTAATTCCCCTGTTTCTCTTGCCATTTTCACAGTCCCTGGGGATTCTTCCCCCTTCAGCAAAGCAAAGCAACTGTACCAGATTTCTGGGTTGAATGACATCCCTGATTAATAAGTGGTTTTCCTTGCATCACCAAAAAGATCGGAAGAGCGGTTCAGC
00013	0013	ENSG00000167522	ANKRD11	-	chr16:89301197-89301342	CCAAGGTGTTACACA	TAATACGACTCACTATAGGGATTTGCTTCAAATGATACTACTTTGTCTACTTTTTTATATGTGTAAGGTTTCCCAAAACTTAAAAAATCTAAAAGTAGCCAGGCACAGTGGCTCACACCCTTCACCCTTCCAGCACTTTGGCGGGAGGATCCCTTGAGGCTAGGCCAAGGTGTTACACAAGATCGGAAGAGCGGTTCAGC
00014	0014	ENSG00000105323	HNRNPUL1	+	chr19:41264674-41264819	AAGGTTGTGGCATGG	TAATACGACTCACTATAGCGGGCACATCAACGAGGAGGTCGAGACCGAGGGGGGCTCCGAGCTGGAGGGGACCGCGCAGCCACCGCCGCCCGGGCTGCAGCCGCACGCGGAGCCCGGCGGCTACTCGGGGCCGGACGGACATTGTGAGAGTGCGCGGGGCGGGGAAGGTTGTGGCATGGAGATCGGAAGAGCGGTTCAGC
00015	0015	ENSG00000111906	HDDC2	-	chr6:125298472-125298617	TTGCAGCCCCGTCGG	TAATACGACTCACTATAGCCGCCTTGATAGTCTTAGTAGTGTCTTAGGAAGGGGAAGGTCAGGGGAAGATATTTTTAGAGATTCAGGGCCTGGGCTGGAGAATATTAAGATGGATCTGACAAGTTAGGCAACTAGCTGGGATTGCACAGTTTAGGATATAATAGTTGCAGCCCCGTCGGAGATCGGAAGAGCGGTTCAGC
00016	0016	ENSG00000132613	MTSS2	-	chr16:70679067-70679212	CCCACTGGAGGTTAT	TAATACGACTCACTATAGAGAAGCGAGGAAGGCGGTCGGTCCACGAGGGAGGGGCCTGGGGCACAGTCCCCCTGGGGCCCCCGGGGTCCCTGGCCAGGGATGAGTCCCGGGCCACTGCTGGGTCAGTCTGCCAGGCCAGGAGGGGTTGGCCAGGGCGGGATGGGCCCACTGGAGGTTATAGATCGGAAGAGCGGTTCAGC
00017	0017	ENSG00000106355	LSM5	-	chr7:32488862-32489007	ATGGCGCGCGACTGG	TAATACGACTCACTATAGCACGCCTATAATCCCAGCGCTTTGGGAGGGCGAGGTGGGTGGATCGCTTGAGCCCAGGAGTTTGAGACCAGCCTGGGCAAGATGATGAAACCCTGTCTCCACAAAAATTACAAAAATTAGCTGGGCATGGTGATGTACACCTGTGGATGGCGCGCGACTGGAGATCGGAAGAGCGGTTCAGC
00018	0018	ENSG00000089159	PXN	-	chr12:120215521-120215666	TACGGAGAATGTCAT	TAATACGACTCACTATAGCTAAGATCCAGGGCCTGGAGCAAAGAGCGGATGGGGAGCGGTGCTGGGCGGCCGGCTGGCCTCGGGACGGCGGGCGGAGCAGCCCCGGAGGGCAGGACGAGGGAGGGGTCAGTGCCAAGGCTGGGCTGGGTGTCCTGCGTGTCGTGTACGGAGAATGTCATAGATCGGAAGAGCGGTTCAGC
00019	0019	ENSG00000149182	ARFGAP2	-	chr11:47172706-47172851	ATACGACTTGTTTGT	TAATACGACTCACTATAGTTGGTCTGAAGCAGGGCTTCATAGAGACCGCTGGGCTTGGGAGCTCTGTGGAGGCTCTGGGGTGGGCCTCTTGTTAGCCACAAGTCTGTTTCTCCTCCAGAGTCCGTGTATCTGTCAGCTAAAGGGGCCCTTCCTGCCAGAGGTAAATACGACTTGTTTGTAGATCGGAAGAGCGGTTCAGC
00020	0020	ENSG00000137501	SYTL2	-	chr11:85718639-85718784	CATGCGCACAACTCG	TAATACGACTCACTATAGTATCTTTATGTATTTGCGTGTCTGTCTTTGTATTAACTTCTGGGGTGATTTGGGCAGTCTCCGGGACGCAGCTGTTGGGTAAACAGAAGAACGTCATTTGCCACTATGTGGTGAATAGTGCCTAAGTTACTATAAAACAGTTCTGACATGCGCACAACTCGAGATCGGAAGAGCGGTTCAGC
00021	0021	ENSG00000170017	ALCAM	+	chr3:105551813-105551958	CTACCATCTGACTAG	TAATACGACTCACTATAGCTTGCTTCCCTAAAAAAAGAATGACTATTAAAAGGTGGTGGATAGTGGGAAAATCAATATGGATTTCAGATTAATTCTATAGGTCATCAGTTATGAAATTTTCTATGGTAGATTAATATCTTTGCAGTTGTAGCTCCTCTCCTTAACTACCATCTGACTAGAGATCGGAAGAGCGGTTCAGC
00022	0022	ENSG00000174720	LARP7	+	chr4:112644284-112644429	CCATGCTCCGTCATG	TAATACGACTCACTATAGCGGGGGCGGGGGGGTGTTGCGATGGAGAGGAGGGGGTGTTGCGATGGAGAGTGTCCACGTCCCTTAATCTTACACTTTTCACTTACTGACTTAAAAGTGCAGCTTAGTGAGATAAAGGTGTAATTTTTTATATTATTCTAGGATAACCATGCTCCGTCATGAGATCGGAAGAGCGGTTCAGC
00023	0023	ENSG00000205133	TRIQK	-	chr8:92965430-92965575	CTGATGCGAACGCAT	TAATACGACTCACTATAGCTCGCGGTCGCTTACTTGTCAGTGCAGCTCTCTGGGTTCTGCCGTTCCCTTTTGGGGCCCCCTTTCCCATGGTACTCCTCTTCACTCTTTTTCCTGCTTCCTCTTATTAATGAACGAGTATTTGCATACCAAAACATTTGCAGAGACTGATGCGAACGCATAGATCGGAAGAGCGGTTCAGC
00024	0024	ENSG00000137497	NUMA1	-	chr11:72011027-72011172	TGTTCAGCTTCCTCG	TAATACGACTCACTATAGGAGGTGTCGGCTCCCCAGAGTCAATTCTCCTGATTTTGGAGGTGACGGGGGTTGGGCAGGCCTCTGTCTCTGCAGGCTCAGGGTAGACGCAAGAACAGTTGGCCCTGGCAACATCTATGTGTTAGGTTGCCTCATTCAGGCCCTGCTGTTCAGCTTCCTCGAGATCGGAAGAGCGGTTCAGC
00025	0025	ENSG00000169241	SLC50A1	+	chr1:155137810-155137955	AATTACCCTAAAAGT	TAATACGACTCACTATAGGATCCAAACCCTGGAAGAAGACAAGGCAGTAGAAGTGGGCGAGTGGGAGGCAGGAAAGGTTGGGTGACAGATCAGGGAGGGTGTCTGACCTTTTTCTTGAGGAAATTCTTAGGCAAGTGAAGCTTTACGATGTGCTTGGGCCAAGAAATTACCCTAAAAGTAGATCGGAAGAGCGGTTCAGC
00026	0026	ENSG00000136710	CCDC115	-	chr2:130339733-130339878	AACGACTTCCCGCAA	TAATACGACTCACTATAGGGTTTAAAGCTGAGATAGGATGAGATCAGCAGAGGGCCTGGGGAGTATGGACGGGAGGTGAGGGAGAAGAGGGGAGAAGCCAGTCAAGGAAACTGAGGAGCAACACCTGGGGGCAGGTGTCCTGGAGGCCAAGAAGAGAAAGTGTTAACGACTTCCCGCAAAGATCGGAAGAGCGGTTCAGC
00027	0027	ENSG00000055070	SZRD1	+	chr1:16367391-16367536	ATAGTGTACAGTGGA	TAATACGACTCACTATAGTTCTCCCCAAGGAAGGGCCCCATACGCCGGGCTGGGGGTGGTGGAGAGGCCCCCAGTTCCTGAGCGCCGTGAAGGCCTCTTAAAGGGGCCGCGATCCATTTCTCTCCTTTCCTTTGCCTGGTGCGCCTCCCTCCGCCCACTAACGCATAGTGTACAGTGGAAGATCGGAAGAGCGGTTCAGC
00028	0028	ENSG00000148335	NTMT1	+	chr9:129626307-129626452	ACGTAAGCGGAGAAG	TAATACGACTCACTATAGGAGGCGGTGCGAAGGGTAGGCAGCCGCTGGGAGAGGGGAGGCTGCGACCCCTAACTGTTTCGGCGCCCTGAGGTCCCGGGTCCCCGGCTCGTCACGTGACCCGGCGCGTGCGCGCGGGCCGGCACAGGCCTCACGTGCGCGTCCCCACGTAAGCGGAGAAGAGATCGGAAGAGCGGTTCAGC
00029	0029	ENSG00000115648	MLPH	+	chr2:237540546-237540691	GTCATTCTCTGGAGG	TAATACGACTCACTATAGCCCAGAGGTCTCAGCAGGACCCTGCAGAGGTAGGGGCAGGGATGGACAGTCCCAGCTGGCAGCCACCCTCCCCAGGGAGGCAGCACCCACAGGAGCACACCAAGGGCCCTTGATGGGGTCTGCAGCGGGTGGCCGGCTCCTGACCAGTCATTCTCTGGAGGAGATCGGAAGAGCGGTTCAGC
00030	0030	ENSG00000215845	TSTD1	-	chr1:161038280-161038425	ACAGGTGGAGCTAAT	TAATACGACTCACTATAGAGCCAGCCCTCAGCTTCCGTAGGAAGGACTGATGGGGGGCGGATCTTGGCATCGGAACTGGCCCATCCAGTTTGAGAAGACAGCAGGCGGAGAGGAGAGGGGCAGACCAGCTTCTCTTGACCTCCCCAAATCTGGACGCCTGAGGGACAGGTGGAGCTAATAGATCGGAAGAGCGGTTCAGC
00031	0031	ENSG00000112062	MAPK14	+	chr6:36100083-36100228	ACAGCAAATCTCTCT	TAATACGACTCACTATAGTTTTTTTGTCTGTTTGGGGGTGGCTTTTTGACCTTTTTAAAAACTTGAGTTGAAAATTATTTTTTGCACTGTATGTTTAACAATGCCCTTGACTAGGCATCTAAGATATTAACCAGCTTCAGCAGATTATGCGTCTGACAGGAACAACAGCAAATCTCTCTAGATCGGAAGAGCGGTTCAGC
00032	0032	ENSG00000100997	ABHD12	-	chr20:25301129-25301274	ATGGCACGACGCTGT	TAATACGACTCACTATAGGGCAAAACTGTGTCCCTTTAGCACAGGTACCTGGGTTGCTAAGGGGGCAGTGGGCTCAGAGTATGGGTTTGCTTTGCGGTTATAATTTTCCCCATTATAAAAGGAAGATATGTGTAGAAAATTTAGACCAGAGAATAGCTCTGAAGATGGCACGACGCTGTAGATCGGAAGAGCGGTTCAGC
00033	0033	ENSG00000154813	DPH3	-	chr3:16264226-16264371	CCCGCACTCCCATCG	TAATACGACTCACTATAGTCGCTGAAGGCCCTGGGGTTCTCACCCACCTTGGGGGGAAGGCAAGCCACCAAGAGACTTGCATCTAGGGGTGGGATAGGTTTGGGGGAGGAGATGGCGAAGAGAAGCTATCCTGACCACATGGTATTTGATTTCGTTGTAGGAAGCCCGCACTCCCATCGAGATCGGAAGAGCGGTTCAGC
00034	0034	ENSG00000087460	GNAS	+	chr20:58898848-58898993	TCGTTATGGTGATCA	TAATACGACTCACTATAGCTGATGGTTGAGGAATGTAGAGAGACTGTGTGGGGTTTGTGTGACACTGCGGTGCCTTGCAGATTAGGTGAGCTTTCAATCTCTCTTTAAAAGGGGCGGCGAAGAGGACCCGCAGGCTGCAAGGAGCAACAGCGATGGGTAGGCACTCGTTATGGTGATCAAGATCGGAAGAGCGGTTCAGC
00035	0035	ENSG00000110367	DDX6	-	chr11:118790698-118790843	AATAGGTTAATTCGG	TAATACGACTCACTATAGGGGTCGAGGTCAGCGGTGCTTTGGGGGCTGTGGGGAGCCCCCCGGGCCGGCTCTGGGGGACTCTCGGGCGGAGGCCTAAGGCCTGGCCGGGCCTGGGGAGGAAGGCGGTCGGCAGCTGTGTGGGGTGGGAGCGCCTGAGAGGAGGCAATAGGTTAATTCGGAGATCGGAAGAGCGGTTCAGC
00036	0036	ENSG00000177082	WDR73	-	chr15:84645801-84645946	TAGATGTCAAAGTCA	TAATACGACTCACTATAGATTTATTCTGCCTGGGACTGGTGGGAAGGGACCTGTGACCAGCCAGCCCTGCCAAATTGCCAGACCCATCTGCCTCCAGCCGCTTGTCTCCTTTGCTGTCGGTCTTCCAGATGTCAGTGACAGTGAGGAGCTGAGTAGCCTGCAGGTAGATGTCAAAGTCAAGATCGGAAGAGCGGTTCAGC
00037	0037	ENSG00000123562	MORF4L2	-	chrX:103685259-103685404	ATAGCCAACAGTACC	TAATACGACTCACTATAGAAGGAAAAAGAAACACTTGTACATTATTTATCAGCTTTGGTGTCCTTTGTGTGTGATGAAATTGCATTGGCTGATGTAGAAGAAAGCCATATCTCATATCTTTTTATTTTATGTTCTTTCTTGTCCTTTTGTTTGACCTTCTAGGTATAGCCAACAGTACCAGATCGGAAGAGCGGTTCAGC
00038	0038	ENSG00000135506	OS9	+	chr12:57720305-57720450	TCGCCTTTCACCGGC	TAATACGACTCACTATAGGCAAGCTGCCGGAAGTGGAGGGGCTGGGACCAGTGGGGCAGGGGGCCTGCCCTGAGGCTCCCAACCATCCTCTCCTCTCACTGCATACTGCTCCTTTCCAGGGAAAATTGAGATCAAAATTGTCCGCCCATGGGCTGAAGGGACTGTCGCCTTTCACCGGCAGATCGGAAGAGCGGTTCAGC
00039	0039	ENSG00000179195	ZNF664	+	chr12:124004658-124004803	ACTAATGGCAGAGGC	TAATACGACTCACTATAGAGTGGTGGGAAGAAAGCCAGTGAAGCTTCATCTATTTATAGCTGCTCCCCATTGCTTGCATTACCTCCTGAGCTCCACCTCCTTTCAGATCAGCGGCGGCATTAGATTCTCGTAGGGGCGTGAACCCTGTTGTAAACTGTACACGCACTAATGGCAGAGGCAGATCGGAAGAGCGGTTCAGC
00040	0040	ENSG00000204054	LINC00963	+	chr9:129502730-129502875	GTATCCTAAGAATTG	TAATACGACTCACTATAGATCCGCCACCACACCCAGCTAATTTTTTGTATTTTTTTTAGTAGAGACGGGGTTTCACTGTGTTAGCCAGGATGGTCTCGATCCCCTGACCTTGTGATCCACCCAAGGCCTCGGCCTCCCAAAGTGCTGGGATTACAGGCATGAGCGTATCCTAAGAATTGAGATCGGAAGAGCGGTTCAGC
00041	0041	ENSG00000197111	PCBP2	+	chr12:53467393-53467538	AGGTTTCGCATGACC	TAATACGACTCACTATAGCCAGCATCCTGCTGGTTTAAACTTGCCTGTCTACTATGGCTAAGCCCAAGGAGGTAATGTGTTTGTTAACGTGGTTTTCATTTGGGGTCAGTTATTCTAAAAGAAAAAAAAAGCCCTGGAAGGTTTGGGGGTGAGGTTTGGGGATGAGGTTTCGCATGACCAGATCGGAAGAGCGGTTCAGC
00042	0042	ENSG00000173933	RBM4	+	chr11:66640472-66640617	AATGACCCGCACCCA	TAATACGACTCACTATAGTTTATTGCCCTCAGCACAGGATCAGAATTCTGCATTTTACGTGAAGAACCTCTCAAAAACATGTCAAGCGACACTTATAGGACCAGAATCCTTGTTAAGCTGTCCTACCTTACACAAACTCTTTAAAGGGTTACAGCTCTTGTTGCAATGACCCGCACCCAAGATCGGAAGAGCGGTTCAGC
00043	0043	ENSG00000173933	RBM4	+	chr11:66640217-66640362	GTCATACGCGCGACA	TAATACGACTCACTATAGCTGTTGGCTGGCTGGTGATGAAGAAATAAGTGTGGGTGATGGACTTCTTATGATGTAGAATGCATGGGACTTAGGGGCTTTACCTTAGGCAAATGTCTCCTGGAGAAAAGCCACTCACCTTTTATTTGGAGCCCCTACGGCTTTTGGTCATACGCGCGACAAGATCGGAAGAGCGGTTCAGC
00044	0044	ENSG00000137501	SYTL2	-	chr11:85704862-85705007	ATTCACTGCAGAAAT	TAATACGACTCACTATAGTTAAAGACACAGAAATTGAACCTGTCCATTTGGCATCGGGATACATTTAAGCGCAATAGTTTCCTAGGGGAGGTGGAACTTGATTTGGAAACATGGGACTGGGATAACAAACAGAATAAACAATTGAGATGGTACCCTCTGAAGCGATTCACTGCAGAAATAGATCGGAAGAGCGGTTCAGC
00045	0045	ENSG00000173933	RBM4	+	chr11:66646001-66646146	GACCTATGAGAAAAA	TAATACGACTCACTATAGAGCCGCTGTATTGTGCTCTCTTTCAGGTGGGATGTGTGTGGGCTGAAATTCCGAGCTGCGGTTGTGCATGAGAATACACCCTTCGTGGTACCCCATCTCCGGGACGTTCTCGGCTCTGTGCGTTCAGTCCCTCAGGAACCGTGGACGACCTATGAGAAAAAAGATCGGAAGAGCGGTTCAGC
00046	0046	ENSG00000169919	GUSB	-	chr7:65974676-65974821	GCGCCCCCAGGTAGA	TAATACGACTCACTATAGGAGGCAAATGGCTCCAAATGGAGAGGGGGCTCATGGGGTGGCTCTCCAGGGTCCTGGCTCTCAGAGGAAGTGCAGCTTCGACAGGGACAGGGGTCACTTGGCTCTGCTATCTCCTAGATCCGAGGGAAGGGCTTCGACTGGCCGCTGCGCCCCCAGGTAGAAGATCGGAAGAGCGGTTCAGC
00047	0047	ENSG00000089159	PXN	-	chr12:120221267-120221412	ACTCTGTGCCTCGGC	TAATACGACTCACTATAGGTGAAGGCAGACAAGCTGGAGAAGTGCTCAGCTGGGACATTCCTTCCTCCCTGGGTGCTCCCAGCCTCTCAGGTCGAGGGGATCAGGAGGCTGGGACGCTGGGACAAAGAACCTTGTGTTGATGGCTGCTCTGGGTGGGGGAGGGCACTCTGTGCCTCGGCAGATCGGAAGAGCGGTTCAGC
00048	0048	ENSG00000141376	BCAS3	+	chr17:61388978-61389123	TGAGTCTATCTCGGA	TAATACGACTCACTATAGATTCATTCATTCATTCATTCATTCATGCTAGAAATGTTTAGGGCACCCATGATTTTCCAGGCCACTAGGGATACAGAGTTAAGGCACAGAACCCCCCCGAGGGGGTCTCCCCTAGATGAGACACATGGGACGATGAGGGGGCCTGGTGAGTCTATCTCGGAAGATCGGAAGAGCGGTTCAGC
00049	0049	ENSG00000141376	BCAS3	+	chr17:61388207-61388352	CTCTGCAGAATCATG	TAATACGACTCACTATAGAGAAGGTCCAAGGGCATCCCTGAAAACTGCAGTCTGTTTCCCTGTCCTCCTCCAGCAACCCACCTGCATGGGGTCCCATCTGGCACTGCATGGGCCGTAGGTCCCCAGCCCTCCCACTTCCTAAAACTGTTCTTCATGTTGAACCTCTCTGCAGAATCATGAGATCGGAAGAGCGGTTCAGC
00050	0050	ENSG00000115694	STK25	-	chr2:241507960-241508105	CGTCCTAACTGGCTC	TAATACGACTCACTATAGGCTCCGCGCCTCTCCGCGGGATCCAGACGCCTCCTGGGGCTGCTGGCGGAGGGTCTGAGGCGGCGCGGCCATGGCTCACCTCCGGGGATTTGCCAACCAGGTGAGAAGGGTGCAGGTCAGGAAGACTAGCGGCCTCTCACCGAGGGCGTCCTAACTGGCTCAGATCGGAAGAGCGGTTCAGC
00051	0051	ENSG00000160685	ZBTB7B	+	chr1:155013973-155014118	AAAAGGCTCAATTTA	TAATACGACTCACTATAGATGCTTGGAAGCTGCCTTCTCTTGTTTGCATATGTTTTACAGTGTCCTAACCGCTTTGGAGAGCGATAACTTGAGTTAAAGCACCTGTCTGTGCCTGGCCTCCAGCAGATCTTGGTCCAGTGTGAGTCTGAACTCTCTCATTGGCCAAAAGGCTCAATTTAAGATCGGAAGAGCGGTTCAGC
00052	0052	ENSG00000117335	CD46	+	chr1:207767884-207768029	CGCCCTTGGCTAGCC	TAATACGACTCACTATAGTAAAATCCTTCAAATTTCTGGTGATGTTCACTTATTTTTAGTAATGAAAGGAGGGAGGACATTTGTATAGCCATTTTAGTTGTTATACATAGTGATTCTAAAATTATTTGCCATAATCTGATATAAACAGGAATATGACCTTGGGACGCCCTTGGCTAGCCAGATCGGAAGAGCGGTTCAGC
00053	0053	ENSG00000170632	ARMC10	+	chr7:103075390-103075535	CTTTCGATACGAAGG	TAATACGACTCACTATAGATACGCTCTTCGAAGTCCGCAGGTGGGACCCCGGGGTTTCCGGCAGGTGGGCGGGGACTGGGCAGGGGGGCTCCCCAGGCCGGGGTGGTGGCTTGCGTGTGCTCGGGGTAAAATGAGGAGCCGAGCTAGAGGGAGAGGCAGTACTTCTTTCGATACGAAGGAGATCGGAAGAGCGGTTCAGC
00054	0054	ENSG00000106400	ZNHIT1	+	chr7:101218737-101218882	TGTGACTGTCCAACA	TAATACGACTCACTATAGCAGACCTAACACTGTATTTTACTGTGATTTGTGATTTGTGCTATGGCAGAGGGAAGCACAGCGCCTGGGAACAGGGAGACGTGGCATCTAGCCCAGGTTCTGGGAGGCAGGGGACTGTGAAAGCTTGAAGGAAAAATGAAAAAGCTTGTGACTGTCCAACAAGATCGGAAGAGCGGTTCAGC
00055	0055	ENSG00000258890	CEP95	+	chr17:64519232-64519377	TAGGCCCCGTGTAGG	TAATACGACTCACTATAGCTTTTTCTGCACCCAGCAGCTCTCCAGGTCCTCAGGGGAAGGGCCCTCTGGTCAGGCTGGGCCCTGAGTGAAGGAGGGAACTTTTCCAGGTGCTCCTTGTCTTCTGAGATGTTGGGCCCCTCTTGGGATGGAGATGAAGCAGAATCTAGGCCCCGTGTAGGAGATCGGAAGAGCGGTTCAGC
00056	0056	ENSG00000173156	RHOD	+	chr11:67066814-67066959	CCCATGGTGCAGATT	TAATACGACTCACTATAGCAGCCCGAACAGCTTTGACAACATCTTTAACCGGGTAGGTACTGGGGGGCAGGGAGGCATAGCCCCCATAGCCAGGCCACTCCACTCTGCCACCCACCCTCGACCCAGCTGACTGTCAGAGCTTGGCAGGCCCAAAATGATATTGACCCATGGTGCAGATTAGATCGGAAGAGCGGTTCAGC
00057	0057	ENSG00000142949	PTPRF	+	chr1:43603179-43603324	GTCGCAGAAACAAGA	TAATACGACTCACTATAGTAATGAGCTGTCTGCCCCAGGCGTGCGGCTCCTGGGATGGGCGGGGTCCTCCCAGGCCTGCATCCTACCTGCCTGCTTCCTCTCCAGCAGAGGCCACCATTGTATAGCCCCACCTTCCACAACCCCTGGCCTTGTGTGCCCCGGGGGTCGCAGAAACAAGAAGATCGGAAGAGCGGTTCAGC
00058	0058	ENSG00000110075	PPP6R3	+	chr11:68582862-68583007	CAGGTCTCGAACGAG	TAATACGACTCACTATAGGAGGGAAGGAAGGGTGCCCTTGACACATTGGGCGGGTTTGGCAGCTTAACTGTGACTGACTTTCATTTTTTTCTGTTACACGTTGAGAAAAAAACTAAATGTGATTTTTCCATAAAAATGCTGATACAAATGTCCAAAACTTTTCTCAGGTCTCGAACGAGAGATCGGAAGAGCGGTTCAGC
00059	0059	ENSG00000111907	TPD52L1	+	chr6:125253364-125253509	CAGCTGGCCTTAGGT	TAATACGACTCACTATAGTTCCTGAGCAGAAGGGAGTAGAGACCTAAGTTGGGCCTGGAGAAGATGCCCATGGGCTACTGGGCTCACCTGGGAGAAACCAGACATTCTCAGATTTCCTGGCAAAAGGAGGCTGCAGAAAGTAAAATAATATGCAACCACGGATCCAGCTGGCCTTAGGTAGATCGGAAGAGCGGTTCAGC
00060	0060	ENSG00000160087	UBE2J2	-	chr1:1263160-1263305	ACATAAAGGCTCCGA	TAATACGACTCACTATAGTTATATTCTCAGTCAGCCTTGCCTGTTCAACATCTTTTATTTGCAAACAGCAGCCTTTCTACTTTGGATGTGTGCTAGTTAAATTGGCTTAGTTGGAACTCCTCCTCGTCTGCTTCTCCACACGCTGGAAGTGTTTGCTCTGCTGAACATAAAGGCTCCGAAGATCGGAAGAGCGGTTCAGC
00061	0061	ENSG00000072858	SIDT1	+	chr3:113580912-113581057	TACGCTCTCGCTACA	TAATACGACTCACTATAGTCTTCACCAAAATCAACAAAGCAAAGAAGGAAAGGAGGGAGGAAGCAGGGAAGGATTGTAACAAGGAACCAGGAAGACCAAGTTGTGGGCTCCGCGAGAAAGCTAAAATTGAACCCTACCATTTGTTCTGCTTTTAAATTTTTATTTACGCTCTCGCTACAAGATCGGAAGAGCGGTTCAGC
00062	0062	ENSG00000142949	PTPRF	+	chr1:43599218-43599363	TCTACCTGCTAACTA	TAATACGACTCACTATAGGGCGTCTGCCACTGCGCCTAGCCAATTTTCGTATTTTTAGTAGAGACAGGGTTTCACCATATTGGCCAGGCTGGTCTCGAACTCCTGACCTCAGGTGATCCGCCTGCCTCAGTCTCCCAGAGTGCTGAGAATACAGGTGTTAGCCATCTACCTGCTAACTAAGATCGGAAGAGCGGTTCAGC
00063	0063	ENSG00000131165	CHMP1A	-	chr16:89657174-89657319	TGGTGCGGAGCATGC	TAATACGACTCACTATAGTCCCCCGATACCCGACCCGGAACCCCTTCCCCAGGGCCTAGACCACCAACCCGGGACCCCTTTTCCCGGGCCTCGACCCTCGATCCCCGACCCGGAACCCCTTCCCCAGGGCCTCTACCACCGACCCGGGACCCCTTCTCCCGGGCTGGTGCGGAGCATGCAGATCGGAAGAGCGGTTCAGC
00064	0064	ENSG00000125944	HNRNPR	-	chr1:23343991-23344136	ACGCCTCTCCAATCA	TAATACGACTCACTATAGCTGGTCCCGTTTCGTTTGCGCTCCGAGGCCCCGGGGTGGGGGTGGGGACGGGCTGGGGGCGGCTTCGGTCTAGTCCGCCCGCGCGGCTGTGGGCCTAGCCCGGCCGAAACGCTTCTCGCCCTCGCTCTTCCTCCCCCCGCCCCTTTACGCCTCTCCAATCAAGATCGGAAGAGCGGTTCAGC
00065	0065	ENSG00000272888	CHASERR	+	chr15:92883870-92884015	TCCTACCTAGTGGCC	TAATACGACTCACTATAGGACAAGTTTACTGTGTCGTCAAGGCTGTTTAATGGAAATAGATTTGATAATTACGGTGCTAGCTAGCTGATGACGTTTGGTTAATGTAGTTTATTTTACCGAGTAATGACGCCAAGATCATTTGATCTCCTGATATTTAAATATGATCCTACCTAGTGGCCAGATCGGAAGAGCGGTTCAGC
00066	0066	ENSG00000166886	NAB2	+	chr12:57094215-57094360	TCATCCGCCAGCAGT	TAATACGACTCACTATAGACTTGGGGGGCCATGGTAGAGTGGCCTGGGAGGGGCCTGGGAGGGGGCCAGGGATGAGTGGGGGTGGCAGAGCTTGGGAAGGGGGGAGGGGAGAGGTCAGAGCCAAACCACCCCCGCAGCTCCTGACAGAACCAGAAATTCCAGCGTCATCCGCCAGCAGTAGATCGGAAGAGCGGTTCAGC
00067	0067	ENSG00000143217	NECTIN4	-	chr1:161073269-161073414	GTCGAAGACAGCCGA	TAATACGACTCACTATAGCTGTTGGGTTGGGGGACAGGCAAGTAGGGAGGAGGCTGGTGGAGGACAAGAGGGGAAGAGGCTGAGGGGAGGAGGCTGAGCCCTGTTCTAACTGCCCCGTGTCTGGGCCCTGCAGCCGGAGGAGAGTGTAGGGCTGAGAGCCGAGGGTCGAAGACAGCCGAAGATCGGAAGAGCGGTTCAGC
00068	0068	ENSG00000153786	ZDHHC7	-	chr16:84990051-84990196	AAACATTCTTTAAAT	TAATACGACTCACTATAGTGTGGAACAAGAAAGGTGGATTGAGCTCATTTTGGGAGCAGATTCCCTTTAGGCTGAGAATAAACATAGGCCAGACCTAGCGCAGTGAAATACCCCTAGTTCCTGACGCCTTGCAGGCCACCAGATTCAGCTTCCAGCTGGGCTTTAAACATTCTTTAAATAGATCGGAAGAGCGGTTCAGC
00069	0069	ENSG00000169045	HNRNPH1	-	chr5:179616764-179616909	TTAAACTAAGGAACT	TAATACGACTCACTATAGTGGTGCTTATGGTAGCCAAATGATGGGAGGCATGGGCTTGTGTAAATATCGTTAGTTTTTTTAAAAACCAAAACGTTTATATCTGTATAAGTCAATTATAAGTTAAGTTAATCTATTTATTTAATAAGTTTAGCATAAGAAACTTATTAAACTAAGGAACTAGATCGGAAGAGCGGTTCAGC
00070	0070	ENSG00000169764	UGP2	+	chr2:63842572-63842717	ACCTACCGGCGAGAG	TAATACGACTCACTATAGGGGAAGCGGGAGGACTGAGAAAAGCCGGGTGGGTTTTGCCGGGACTGTTGGGGAAGCTTTAGTGTTCTCCGCTTCTACTTCGTTTGTGTGTACGTGGTTTGCGTCTCAGATTCACTTATTGCGAAACTGGGAGTAGCCCGAAGAAGACCTACCGGCGAGAGAGATCGGAAGAGCGGTTCAGC
00071	0071	ENSG00000136710	CCDC115	-	chr2:130339725-130339870	CGACCCCCGACGCCT	TAATACGACTCACTATAGGCTGAGATAGGATGAGATCAGCAGAGGGCCTGGGGAGTATGGACGGGAGGTGAGGGAGAAGAGGGGAGAAGCCAGTCAAGGAAACTGAGGAGCAACACCTGGGGGCAGGTGTCCTGGAGGCCAAGAAGAGAAAGTGTTTCCTGGAGCGACCCCCGACGCCTAGATCGGAAGAGCGGTTCAGC
00072	0072	ENSG00000082641	NFE2L1	+	chr17:48057252-48057397	AACCTCCCCCCAGTG	TAATACGACTCACTATAGGAAGAACAGAAACAGGTCCAGGTGGTAATCTCTGGGAGGAAAGCACAAGGTTTTTCCTTCCCCCTTGTTAAAGCCTCTGTGTTTTGCCCTAGTTTCCAGCAGACATTTCCAGCATAACAGAAGCAGTGCCTAGTGAGAGTGAGCCCAACCTCCCCCCAGTGAGATCGGAAGAGCGGTTCAGC
00073	0073	ENSG00000178927	CYBC1	-	chr17:82446102-82446247	GTCAATAGGCCGTCT	TAATACGACTCACTATAGTCGTTTGCTGGTTCCACTGCCTCCCTGCACTTGTTTTGCCTGCAGGGTGGAGCAAGCGCCTGCTGCACCTGCCCACCTCTCCATTTCCCAACAGGAGTCGGGTTGGCTGCCGATATCCGGCTCTGACAGAGCAGCACCTGTGGCTTGTCAATAGGCCGTCTAGATCGGAAGAGCGGTTCAGC
00074	0074	ENSG00000020129	NCDN	+	chr1:35558656-35558801	CGGCGCCTGGATAGA	TAATACGACTCACTATAGCCTGAGTCCGGATAATCGAACTTCACCCATGTATGTCTCCATTTCTCCCTGTCTGTCCTCACCACTCACTCCCTCTGTGTCCCTGTGGAGGGAGATAAAACCCAGCCTCCGGTGCCAGGGGGACAGCTGAGCAGTGGGGCCAGCTCCGGCGCCTGGATAGAAGATCGGAAGAGCGGTTCAGC
00075	0075	ENSG00000125952	MAX	-	chr14:65101409-65101554	AGTAGGTATTGGCGC	TAATACGACTCACTATAGCAATCTGCGGTACGTCTCCTACTCTCCATTTCATTTTTATTTCCGTTCAGTTCTATTCCTTTTTGGGGTCAGAGAGAAAAAGAGATCGTACTATTACTTTTAATATTGTAGTAAACTCTAATGTTAACCACTAAGGTGAGGTGGGGAGTAGGTATTGGCGCAGATCGGAAGAGCGGTTCAGC
00076	0076	ENSG00000130429	ARPC1B	+	chr7:99375014-99375159	TAACACAAGACCGAA	TAATACGACTCACTATAGGGGCTCACGGAAAGGAGAGGGAGCCCTGGGATTGGAGGGGGCGCGGGGGTGGCCGCAGGGCCAGACTGTGGAAACGCGGGCTCCCAGCGCACCGGGCGCCCTCGGGGCGTCCCCAGCCCCCGGCCCCAAGCTTCCGCCTCGTGCCTTAACACAAGACCGAAAGATCGGAAGAGCGGTTCAGC
00077	0077	ENSG00000132780	NASP	+	chr1:45608550-45608695	CCCAAACAACAGTTA	TAATACGACTCACTATAGACACTTTTACTAACTGCAAAATAGGCCTTCTGTGTGATTTCTGAGACTTGGCTAGCTATCAGTAACTTGTTGCAGCATACTAGCCAATAAAGTGGGATGGAAAAGGTAGATGAGGGGTGGGGTAGGTAGGGAAATAGTGGGCTAGGCCCAAACAACAGTTAAGATCGGAAGAGCGGTTCAGC
00078	0078	ENSG00000125952	MAX	-	chr14:65101299-65101444	CAAGATGTGAGTTCT	TAATACGACTCACTATAGGTAAACTCTAATGTTAACCACTAAGGTGAGGTGGGGCCTGGTTCTGGAGGGTGGGGGGGTTGCAAATCCCATTATTCTAGATTCTCAGGTGATAAGTTCAGTGATTCTAGGTGAGTAAGAGGAGCTGTATGCAAAGAATTGAATTGCAAGATGTGAGTTCTAGATCGGAAGAGCGGTTCAGC
00079	0079	ENSG00000001617	SEMA3F	+	chr3:50174855-50175000	GAATACCATATGTTG	TAATACGACTCACTATAGGTGTGTGAGCTGGCGTGAACTTGTAGGGCATGTGTGAGAATGACTGGATCTGAGGGGCACCTGTGTGTGCAGGTGTGTGCCAAGCCTGTGTGTATGTATGTACACACGCATAGACGTGCTCTGGGGGGCCCACGTGTTCACGTGTGGAATACCATATGTTGAGATCGGAAGAGCGGTTCAGC
00080	0080	ENSG00000169764	UGP2	+	chr2:63841584-63841729	CTCGTTGTTCGAAAA	TAATACGACTCACTATAGCGTGGAATTGGTAGCGCCTCCTAGTCCCAGGATGTTTATGGCTGGTGAAAATGGTTGCACTGCCCCCGCTGGCCGGCCTCGCCCGCCTCCCCGACCCCTGCTTGGGCGGGAGCCGCTGTTAACCGGGGTTTTCGGGGGAGGCGTTTCTCGTTGTTCGAAAAAGATCGGAAGAGCGGTTCAGC
00081	0081	ENSG00000111907	TPD52L1	+	chr6:125262571-125262716	AATTTATTGGTGCTA	TAATACGACTCACTATAGATTAAAATCTTAGATACAGGAGAGATAAAGAGAGGGTTGCTAAAAGTGTGCAAAATTAAAGTTTGGAATCCTATCCGAGAACCCAAGTATGAATAATATTCTAGCACTCTACTAAAGGAAACAAACTTCTGTGCATTCTTTTGTCTAATTTATTGGTGCTAAGATCGGAAGAGCGGTTCAGC
00082	0082	ENSG00000123562	MORF4L2	-	chrX:103685507-103685652	GTCCGCGCCCTCGGT	TAATACGACTCACTATAGAGTCAGATATTCCGGTGAGCTTGAAAAAGTCGGGGGTGGGGGGGAGCAGTGGGTGGGGTTATAGATGAAACAAGATGGCCTTCAGTTGGTAATTGTTGAAAGCTGGATGATGGATTCGTGTAGGTTTATAATACTATTTCTTTTTTGTCCGCGCCCTCGGTAGATCGGAAGAGCGGTTCAGC
00083	0083	ENSG00000130702	LAMA5	-	chr20:62325634-62325779	CTCTCGGCGCGGCAG	TAATACGACTCACTATAGTTTGTGTATTTCAATTCTTAAGGCATCTGGAGCTGGTTTGATGTGTGGTGTGAGGCAGGGATCTAGGTGCTGGCTGGCCTCATGGGAGACTGGTTTTTCTACCTGTGTGTACCTCCTCCTGCCCCATGGTCTTTGTGCCCCTCCATCTCTCGGCGCGGCAGAGATCGGAAGAGCGGTTCAGC
00084	0048	ENSG00000141376	BCAS3	+	chr17:61388978-61389123	TGGTATGCCGCTCCA	TAATACGACTCACTATAGATTCATTCATTCATTCATTCATTCATGCTAGAAATGTTTAGGGCACCCATGATTTTCCAGGCCACTAGGGATACAGAGTTAAGGCACAGAACCCCCCCGAGGGGGTCTCCCCTAGATGAGACACATGGGACGATGAGGGGGCCTGGTGGTATGCCGCTCCAAGATCGGAAGAGCGGTTCAGC
00085	0084	ENSG00000106462	EZH2	-	chr7:148846378-148846523	ATCGTTCGGATTCGT	TAATACGACTCACTATAGATACAGCCTGTGCACATCCTGACTTCTGTGAGCTCATTGCGCGGGACTAGGGAGGTTGGTTAACATAACATGTTGTAGTAATTATCATCATCTTTTGGTTTATGCTATTGGAACATTTGTTTGGTTATTGGGAGGAAATCATTGACATCGTTCGGATTCGTAGATCGGAAGAGCGGTTCAGC
00086	0085	ENSG00000150403	TMCO3	+	chr13:113546894-113547039	CTGATGAAAAAAGTT	TAATACGACTCACTATAGGACCACAGGCGTCCTGTGAGCGTGGCACTCCTGGGCACTCCTGGGCACTGTGGGGCTGTGGGCTCTGGGATCATCTGCACCTCAGCTGGAATATTTCCTGAAGGAGTGCCAGACCGAGTGCCGCCTCTGTGTGTTTTGCTGTGTCCCTGATGAAAAAAGTTAGATCGGAAGAGCGGTTCAGC
00087	0086	ENSG00000114503	NCBP2	-	chr3:196942198-196942343	GCTTGTCTTGTTCGC	TAATACGACTCACTATAGTCCCATTCAGCTGAAATCCGCAAACGCCAAGTGGGGCCCCGGTGCCTGCTGGCGAGGCAGGGAATGGGTGCTGGAAGGGCGCTTGGATATCACTGAAGCCACTTGCTCTGGAAGACGGGGAACTGGAGGCTCGCTTATCCCATTCGGCTTGTCTTGTTCGCAGATCGGAAGAGCGGTTCAGC
00088	0070	ENSG00000169764	UGP2	+	chr2:63842572-63842717	CTCATTGGTGCTACA	TAATACGACTCACTATAGGGGAAGCGGGAGGACTGAGAAAAGCCGGGTGGGTTTTGCCGGGACTGTTGGGGAAGCTTTAGTGTTCTCCGCTTCTACTTCGTTTGTGTGTACGTGGTTTGCGTCTCAGATTCACTTATTGCGAAACTGGGAGTAGCCCGAAGAAGCTCATTGGTGCTACAAGATCGGAAGAGCGGTTCAGC
00089	0087	ENSG00000137074	APTX	-	chr9:32984453-32984598	TGGACCATCTGAGCT	TAATACGACTCACTATAGGTTCTGTCCAGGTGGGCAGATAGATTCAGCCTGGGCTTGCTGAGGGCACATATTGCACTGAGACCCAGGGAAGTGGGATGGAGTTTTTCCAAAGCAGGTGGGCTGAAGCTTCCACCTCTCTGCCTGACTTGCATGCAAGCTTTGAGTGGACCATCTGAGCTAGATCGGAAGAGCGGTTCAGC
00090	0088	ENSG00000271147	ARMCX5-GPRASP2	+	chrX:102713357-102713502	GGACTACTGGTCGAA	TAATACGACTCACTATAGCCCCACCTGTCTCCCCCACCGTCCTAAACTGGGGGCATGAAAGGGTGGGCTTTGGAGGTGGGGGTGATGAGGGAGACATACTGACAAGTACTAATTCACAACCTGTTTTCTAGAATATGCGGCGCCCTTCCCCCATTTTATGCTGCGGACTACTGGTCGAAAGATCGGAAGAGCGGTTCAGC
00091	0089	ENSG00000114209	PDCD10	-	chr3:167734640-167734785	ACCTGGTGATCAGCC	TAATACGACTCACTATAGCCCAGTCCCCGTAGCTCTGCACCGAGCAGAAGAGGTCTAGGGTCACGCAGGGGCCATGGCTGAGGCACTTGGGCTTGGTTCTGGCAGGCGGAGCGGACGGGGCTGAGAGCGGGGCCCTACGGGCGTAAGCGAGGTTACCCTACGCGACCTGGTGATCAGCCAGATCGGAAGAGCGGTTCAGC
00092	0090	ENSG00000169689	CENPX	-	chr17:82019379-82019524	AATCTATTCCAAGCG	TAATACGACTCACTATAGGAGCCTGTTTGTCAGGTGCTGTGGCCTGGTTCTGGGGGCTGCCCGTGGGTGTTGGGGGGGGCACCGGCCCAGGCTGAGGCCCTCACTGGGCTCGGGTTTAAGATCCCCCCAGCATCCCCCACCTCTCGCGTTTCTCACCGCAGAAGAATCTATTCCAAGCGAGATCGGAAGAGCGGTTCAGC
00093	0091	ENSG00000029363	BCLAF1	-	chr6:136268941-136269086	GCAGTAAGTTATCTC	TAATACGACTCACTATAGCAGAGTACAAGAATTTTAAACTGATATCTAGTGGTTTAACATGGGAGAGATGGGGGGGAGGAAGGACTAGAAATAGCAATGTGTATTAGTCTTTCAAAATAATATTTCCTTGGAAACTGTTAGCAGTGGTAAGAGTTAACCACAGGGCAGTAAGTTATCTCAGATCGGAAGAGCGGTTCAGC
00094	0092	ENSG00000148337	CIZ1	-	chr9:128186025-128186170	GTTGTAGCCCTGCTC	TAATACGACTCACTATAGAAAGGGTAGCTGGTAGGGGTGGGGGTGGGTGTCTTGTTATCCCAGGGACCAGCCCTCCTGCTGGTTCTCCCTATGGGCTGTGCTAAGTCTCTCACCTACTCTATGGCAGACTCTAAAGCATGCCTGAGGGTGAGCAGAGTTTTGGGGTTGTAGCCCTGCTCAGATCGGAAGAGCGGTTCAGC
00095	0093	ENSG00000106400	ZNHIT1	+	chr7:101222485-101222630	CAAATATTTAGCATA	TAATACGACTCACTATAGGGGATGAGATCAGAGAGCTGCAGCTTCCACCCCGGGTGCCTTCCTCGCCCTGCCCAGAGCGGCGGCCACACTGCTCTTTCTTGGAAGCCCTGTAACTTTGCGTGCCCTGCTCCATCCAGTTCGCTCCCAGGACCCCGGGCAGCGGCCAAATATTTAGCATAAGATCGGAAGAGCGGTTCAGC
00096	0094	ENSG00000131051	RBM39	-	chr20:35733777-35733922	CATAAACTGTTCGGT	TAATACGACTCACTATAGATGACACAGAGGTATAGATTATAAGATTTAATTATGAATGGGTGGTATACTGTGAAGACTACGGAAGTGAGCAGAAAGATATGTTTGGCTTTTTTGGTTTTTAGTTAGAGATTTTAAAAAGGTCTGTGAAGGTCAAGTTGATCATTCATAAACTGTTCGGTAGATCGGAAGAGCGGTTCAGC
00097	0095	ENSG00000169020	ATP5ME	-	chr4:673786-673931	CGGCGTTATAGCCAC	TAATACGACTCACTATAGCTACGGAGCCACGCGCTACAGTGAGTGACCGCGGGCGGGGCCGGGGCGGGGTCTGCTCGGCTTTCCTGTGGAGCTCCTGTGCTATTTGGAGAACTCCAGCTCTGGAAGGGGGCTTGGGACGCATGCGAGGCTGCAGGACCGTGTCCCGGCGTTATAGCCACAGATCGGAAGAGCGGTTCAGC
00098	0096	ENSG00000154889	MPPE1	-	chr18:11905614-11905759	CACGAGTAAGGTATG	TAATACGACTCACTATAGTTTCCTCTTTCCTGACAAAAAGGTAGGGCTCACCGGGGTGGGGGTGTCTGCAGAGCTCCCAGGTGCTGGTGGTCAGCAGGTTTCCTTCAGCTGAGTCAGAAAATGGGGAGGCAGAAAATGAGGAGGCTGGGGTAAGGTTTGGCCCACACGAGTAAGGTATGAGATCGGAAGAGCGGTTCAGC
00099	0097	ENSG00000068438	FTSJ1	+	chrX:48477760-48477905	ACGTATTTCCCTTCG	TAATACGACTCACTATAGGGGAACTGTGGGGTAAGTGATGGGGGCGAGGAGGGTCTGTGTGATAAGCAGTGGAGCCTGAGAGTTCAGTGATTGGGTCCTTCAGGCCCTATAAGGTCAGTGGGGTCAGTGCCAGGGCTTCAGTCAGCCCATCTTCTGTGTGAGCTACGTATTTCCCTTCGAGATCGGAAGAGCGGTTCAGC
00100	0097	ENSG00000068438	FTSJ1	+	chrX:48477760-48477905	CACCGATCACCGAGA	TAATACGACTCACTATAGGGGAACTGTGGGGTAAGTGATGGGGGCGAGGAGGGTCTGTGTGATAAGCAGTGGAGCCTGAGAGTTCAGTGATTGGGTCCTTCAGGCCCTATAAGGTCAGTGGGGTCAGTGCCAGGGCTTCAGTCAGCCCATCTTCTGTGTGAGCTCACCGATCACCGAGAAGATCGGAAGAGCGGTTCAGC
00101	0098	ENSG00000169689	CENPX	-	chr17:82019539-82019684	AGTATGATAGCACCG	TAATACGACTCACTATAGCGCGCTGCAGCTCATGGTGGAGTTGCTGAAGGTCTTCGTTGTGGGTGAGCCCAGGGCCCACGCTCCCTCCGGGCACAGCATCCGGAATTTTGCGTTTTTCCAGCGGGAAAACCAAGACGTGTTTTCCCGTTTCCCACAAGGGCCTAAGTATGATAGCACCGAGATCGGAAGAGCGGTTCAGC
00102	0099	ENSG00000132478	UNK	+	chr17:75809534-75809679	ATAGCTTTCTCCAGG	TAATACGACTCACTATAGCCTGTGGTCTGTGGTTCCTGCCTTTCAGGCTGGTGTGGGACTGGGGTGTTGGTTTGGATCCTAGAGCTGAGGTGTAGCCTTACAGCTCTGGGTCTCTCCTGGTGTTCCAGTGGAACTAGCACCCCAGAGCAGGGCCCTCAGGGGACATAGCTTTCTCCAGGAGATCGGAAGAGCGGTTCAGC
00103	0100	ENSG00000089159	PXN	-	chr12:120215630-120215775	ATCCTAACCTCAAGC	TAATACGACTCACTATAGGGGAGAAACCCTCAGATCTCATCCTAGATTCCCTTTTAGTCCAGTGACAAGGTCTTGTATTCTTTCTTAATTTTTAAAAAAGATTTCTTACCCTCATCTCTTCCCCTATCTAAGATCCAGGGCCTGGAGCAAAGAGCGGATGGGGAATCCTAACCTCAAGCAGATCGGAAGAGCGGTTCAGC
00104	0101	ENSG00000150540	HNMT	+	chr2:137964661-137964806	TACTTTACACAGGAA	TAATACGACTCACTATAGAGCCTCAGACTGGCTGTGCGTCAGTGATAGATGGGTCTCGCTCAGCCTCGCAGGCTGGGCACAGGGATAAGGGCGAATTACTGATAGCAGCTCCCCGTCGTCCCCTCCTCGCTGCCCTGCCCTGCCTTTCTCCTGCAGTGCTTTGGTACTTTACACAGGAAAGATCGGAAGAGCGGTTCAGC
00105	0102	ENSG00000131051	RBM39	-	chr20:35740221-35740366	GCTACTACGGTCGTC	TAATACGACTCACTATAGGTTAAATCTTCTAACAGTCTTATAAGAAGAAATGGGTGAGATTTTAAAATTTATGTATCTATGTAAGACTGGTGATAGTAAATCTTAAAACAGTCCAGTGGCAATCTGCTGCTCAGTTAATAATTACTAAAATTCTTGGATCCCTGGCTACTACGGTCGTCAGATCGGAAGAGCGGTTCAGC
00106	0103	ENSG00000169398	PTK2	-	chr8:140879913-140880058	GACTCCTAATAACCT	TAATACGACTCACTATAGGATCTCCCTGTTTTTGAAAGTATAACCCCTCCTTGGGTCTGGACCTTAGAAAGTAGTAACTGAAAGATAGCTGGTGTGCTTTGACAGGTTGGGGGGTGATGACAGTGGAATTGCAGAAATGTGTTTTTAAGTTTACATGCCTTGTTGACTCCTAATAACCTAGATCGGAAGAGCGGTTCAGC
00107	0104	ENSG00000055070	SZRD1	+	chr1:16393102-16393247	CGTAGGTTGCTACCC	TAATACGACTCACTATAGGCCAGAGAATCATGCATGGGTAGAATTAGGGAGGGAGAGGAAAGTGATGAGAGGTGGGTGTGGGACATGGACAGGGCCTCCTTAGTCAGGAGCATGATTTGTGAAGCTGTGTTTGCTCTTTGTCAGCAGGAAATCCAAATCTCCTCCGTAGGTTGCTACCCAGATCGGAAGAGCGGTTCAGC
00108	0105	ENSG00000148660	CAMK2G	-	chr10:73819308-73819453	TCCAGTGCCGGATGA	TAATACGACTCACTATAGGTCAGTCCCACCCACCTGCCCGTGGTAGTAAGCTCTGGGAGCATGGCCTCTGCTGGGGGTGGGGGGTAGACTGGAGGTGCTGTTGAGACCAGGCAGGGGCCCCTGAGTCTGGGGCCCAAAGAAATATGAGAAGTGTGGGTGGAAAATCCAGTGCCGGATGAAGATCGGAAGAGCGGTTCAGC
00109	0106	ENSG00000131051	RBM39	-	chr20:35733700-35733845	TAAGACTGGCGCCGG	TAATACGACTCACTATAGGATATGTTTGGCTTTTTTGGTTTTTAGTTAGAGATTTTAAAAAGGTCTGTGAAGGTCAAGTTGATCATTGGTTTTGATTGCATCCCACAGGTTTCTATAAACTGGCTTAAAAATGGCATACTCCATTTTCTGGTGTATTCATTGTATAAGACTGGCGCCGGAGATCGGAAGAGCGGTTCAGC
00110	0107	ENSG00000249859	PVT1	+	chr8:127891051-127891196	AGTACACATGCCTCG	TAATACGACTCACTATAGCTCAACGAGGTGGCATTTAATGAGCACCCTCTGTGTGGTTGGCGTGATGCTGGGTGCCTGGGGGAGACAGATGGAACTAAAGAGGTCCTTCCTGGAAGCCGTTACTGTTCCCTGCCCTGACGTGTGTTATTGTACCTGTCACCATTAGTACACATGCCTCGAGATCGGAAGAGCGGTTCAGC
00111	0108	ENSG00000149179	C11orf49	+	chr11:46937070-46937215	CCCCGCCGTCTGACC	TAATACGACTCACTATAGAGGCAATGTGGATTGTGTTCAAATGGGTCAGGTTGGCGTTGAGGATTTGGGGCCCTGTTGGGGTATTATTGATATGCTGGTAGTGGAGTAAGAATAACCTTGGAACCTCAAGTGCCAAATCAGTCAGCGAACATTTCGAGCTTTTCCCCCGCCGTCTGACCAGATCGGAAGAGCGGTTCAGC
00112	0109	ENSG00000124782	RREB1	+	chr6:7240856-7241001	GCTTATATTCACTGG	TAATACGACTCACTATAGGGAAGATCTGTCACCCTCTTGGCAGAAGAGGCCTTTGTTCCCGATGTTGGGAGGTGGGATGTATGGGAAGGCTTACAACTTTAGCCCTGGGTATGAACTCATCTAAAGGGGATGTGAAACCTAAAGGTTTGGGGAGCCTTAGCCGCGCTTATATTCACTGGAGATCGGAAGAGCGGTTCAGC
00113	0110	ENSG00000197111	PCBP2	+	chr12:53467442-53467587	AAAATACCGTTGGTC	TAATACGACTCACTATAGGGAGGTAATGTGTTTGTTAACGTGGTTTTCATTTGGGGTCAGTTATTCTAAAAGAAAAAAAAAGCCCTGGAAGGTTTGGGGGTGAGGTTTGGGGATGCTTGTCAGGCAAAGGGTAGGCTGATATTTCTTTGAGCCCATCCTGACTGAAAATACCGTTGGTCAGATCGGAAGAGCGGTTCAGC
00114	0111	ENSG00000173818	ENDOV	+	chr17:80415890-80416035	AGGCTGTTTCAGAGT	TAATACGACTCACTATAGGGGAGCAGTGCAAGCGTAGAACCCGGCTTCTCGTTTTGTAGGATGTCATTAATAGTCTGGGGAGTTGGCCGGGCGCGGTGGCTCACGCCTGCAATCCCAGCACTTTGGGAGGCTGAGGCGGGGGAATCACCTGAGGTCGGGAGTTCAGGCTGTTTCAGAGTAGATCGGAAGAGCGGTTCAGC
00115	0112	ENSG00000068438	FTSJ1	+	chrX:48476689-48476834	TTAGGAAGTGTTGCT	TAATACGACTCACTATAGGGAGTGTGGTCAGAAGGCTGTTTTGGGAGGTTGGGTGGAGCGTGAGGGTGGGGTGTTACTGGGGAATCAATGGGGGCTAATAAGAATATTTTAGTCGAACTGTTGTTCATTGATTGATTAATGAGGGGATGGCAGAGTAAGCAACTTTAGGAAGTGTTGCTAGATCGGAAGAGCGGTTCAGC
00116	0113	ENSG00000217930	PAM16	-	chr16:4343149-4343294	AAATTCACAAGTTTG	TAATACGACTCACTATAGCAGGCCAAGTACCTGGCCCAGATCATTGTGATGGGCGTGCAGGTGGTGGGCAGGGCCTTTGCACGGGCCTTGCGGCAGGAGTTTGCAGGTAAGCATGGGTCCGTCTCCCCTGTGGGCTGGGAGTTCCTCTCCAGGTCAGATTTTCCAAATTCACAAGTTTGAGATCGGAAGAGCGGTTCAGC
00117	0114	ENSG00000171302	CANT1	-	chr17:79005232-79005377	CAGCAACTTTGGATC	TAATACGACTCACTATAGCGGGAGGTAGGTGGCCCCTGAGCCCTTCTCCTGGGAAAGGGCAGCAGCAGGGAGACGCCTCCTGGGTGTGCACAGAGAAAAGCACAGTTTCCCTAACTCCCCGCTCCCTAACTCCTCGCTCTTTAACTCTCACCTCCCTAACTCCCCAGCAACTTTGGATCAGATCGGAAGAGCGGTTCAGC
00118	0115	ENSG00000119917	IFIT3	+	chr10:89332789-89332934	GGTGGAGTCTGGTAA	TAATACGACTCACTATAGTGATGTATAGAGTTAGGCAGCCAAAGGACACAGGGAAATGGGAGCTGGGAGCTGGGAAGGGACGGGGCATATTGAGAGATCCTAGAGAGCCCATGCTCAGATGCTTTCAGGTAAAATCGGGCCAGTGAAAGCTGGGGCCTGGAGGGGGTGGAGTCTGGTAAAGATCGGAAGAGCGGTTCAGC
00119	0116	ENSG00000121741	ZMYM2	+	chr13:19993091-19993236	AGTGCGCCTAAGGCG	TAATACGACTCACTATAGGGAGGATTAGAATTGACTGATCAGACTCCTGTTTTATTAGGGAGTACGGCCATGGCAACTAGTCTCACGAATGTAGGAAACTCATTTAGTGGTCCAGCTAATCCTTTAGTGTCTAGATCTAATAAGTTTCAGAACTCGTCAGTGGAAGTGCGCCTAAGGCGAGATCGGAAGAGCGGTTCAGC
00120	0117	ENSG00000126214	KLC1	+	chr14:103692235-103692380	AAGCCCATATATCCT	TAATACGACTCACTATAGAAGGCAAGGTCCCTAGAGCCCCCAGTGTCACAGAGGCGTTGGAGGGGGCTTTGCTTGTGCTTCCTGTTGCTGGTTGACCGATGTGCTGATCGTTTGTCCTTGCATGTCCGTGTCCGGGTTGCAGCATGAAGCGTGCCAGCTCTCTGAAGCCCATATATCCTAGATCGGAAGAGCGGTTCAGC
00121	0118	ENSG00000205937	RNPS1	-	chr16:2264827-2264972	CACTGTACGAACGGT	TAATACGACTCACTATAGCTGGGGCGACAGTTGTACCTGTGCCTCCTCTGCGGGGTAGAGACGCCTCCAGGAGCACATGGGGACTGTCCCTATGTGTTCCTGACTGTGTGGACACTTATTGCTTACCGTGCTCCCTTGCTGCCTTTTTGTGTGCTCAGCTTTTGCACTGTACGAACGGTAGATCGGAAGAGCGGTTCAGC
00122	0119	ENSG00000272888	CHASERR	+	chr15:92883072-92883217	GCGTGGTAGGCCCCA	TAATACGACTCACTATAGGCTCCCCCGGGCCCCGGCGGCTGGACCCGGCGCGGGCGGGAGGCTCGGGCGGGCGGTCCGGCCCGGGACTCGGGTTTGGGCGACCAGGAGGTGCCGGTGGCCGCGCTCGGACCCGGTGAGTGGCTCCCTAGCTCCTTTTATTGTCCGCGTGGTAGGCCCCAAGATCGGAAGAGCGGTTCAGC
00123	0120	ENSG00000160685	ZBTB7B	+	chr1:155013712-155013857	CGCATGATTCCGGCT	TAATACGACTCACTATAGGGGGGTGGGACTGGAACTTGGCCTATTGGCAGTGGGGGAGGGGGCGGGGGCGATGCTTATCTGTGCGGGGCAGGAAGCACCCGCGCCAGCCAGTGACACCCCAGCAAAGGGTGGCTGCTCCTTGGCCCCATGGGGGAGGGGAGGATCGCATGATTCCGGCTAGATCGGAAGAGCGGTTCAGC
00124	0041	ENSG00000197111	PCBP2	+	chr12:53467393-53467538	GTAAGAAGGAAGATG	TAATACGACTCACTATAGCCAGCATCCTGCTGGTTTAAACTTGCCTGTCTACTATGGCTAAGCCCAAGGAGGTAATGTGTTTGTTAACGTGGTTTTCATTTGGGGTCAGTTATTCTAAAAGAAAAAAAAAGCCCTGGAAGGTTTGGGGGTGAGGTTTGGGGATGGTAAGAAGGAAGATGAGATCGGAAGAGCGGTTCAGC
00125	0121	ENSG00000077238	IL4R	+	chr16:27341074-27341219	ATTGAATGCTGCAGG	TAATACGACTCACTATAGCTTCAGGATGCCGTGTGGAGAAAGGAAGAGGGTGGAAGCCAGGAGGTCTGGAGGGAGGTCTGGAGTGGAGGAGATGAGAGGCTCCGGATCCCTCTGGGAGGTAGATTTGAGGACAGATTGGAATTGAGGTGAAAGACAGAGAAAGAATTGAATGCTGCAGGAGATCGGAAGAGCGGTTCAGC
00126	0122	ENSG00000162144	CYB561A3	-	chr11:61350757-61350902	TCCGCCATTAAAAGA	TAATACGACTCACTATAGACTTACCCTGTGGCACAGCAGGAAACCAAGTAACTTGAGGGTGGAGTTAGGGTGGCTGATGGGGAGCACTGGTCCCAAACCAGCGCATCCCAGTGAAATGCTGGGACTCCCCAGTCTGTCCATTGGGAGACAGAATTTCCCCCCCATCCGCCATTAAAAGAAGATCGGAAGAGCGGTTCAGC
00127	0123	ENSG00000141376	BCAS3	+	chr17:61391585-61391730	CGGCGCCAAAGCTCG	TAATACGACTCACTATAGCCCCTGTAGAGCCGGGACAGAAGGCACTGTGGAGTTGGGGGCATGCTGGCTGAGCATGAGTGTGTGCAGGCGTGGGTACGGGCTCATGAAGAGCTGTGTAGTCCACACACATCGTCAGGGTGGCCGTGCTTCGGGCCTAAAGGGCTCGGCGCCAAAGCTCGAGATCGGAAGAGCGGTTCAGC
00128	0124	ENSG00000122566	HNRNPA2B1	-	chr7:26192059-26192204	CAATAACAATCCGTC	TAATACGACTCACTATAGAGCAGATGCAGAGAGCCATTTTGTGAATGGATTGGATTATTTAATAACATTACCTTACTGTGGAGGAAGGATTGTAAAAAAAAATGCCTTTGAGACAGTTTCTTAGCTTTTTAATTGTTGTTTCTTTCTAGTGGTCTTTGTAAGAGCAATAACAATCCGTCAGATCGGAAGAGCGGTTCAGC
00129	0125	ENSG00000013306	SLC25A39	-	chr17:44322796-44322941	TCGAACGTGCACGAT	TAATACGACTCACTATAGCAAAAAATAAAATAAAAAGATCTCCCAGAGATGGGGTCCCTAGGGCGGGTGGGGGCTCTCCTGACTTGAGGGGCTGCCTTGTATTTTAGAGCTGATGCCTTCCTCCAGACTGTGGAGCCTCTCCTATACCAAATGTGAGTGCCCCATCGAACGTGCACGATAGATCGGAAGAGCGGTTCAGC
00130	0126	ENSG00000122566	HNRNPA2B1	-	chr7:26192142-26192287	GGTTATAGGAGCGAG	TAATACGACTCACTATAGTTCAGGTTATCGAAATAACAATGTTAAGGAAACTCTTATCTCAGTCATGCATAAATATGCAGTGATATGGCAGAAGACACCAGAGCAGATGCAGAGAGCCATTTTGTGAATGGATTGGATTATTTAATAACATTACCTTACTGTGGGGTTATAGGAGCGAGAGATCGGAAGAGCGGTTCAGC
00131	0020	ENSG00000137501	SYTL2	-	chr11:85718639-85718784	GTCTTTTGTCGTAAA	TAATACGACTCACTATAGTATCTTTATGTATTTGCGTGTCTGTCTTTGTATTAACTTCTGGGGTGATTTGGGCAGTCTCCGGGACGCAGCTGTTGGGTAAACAGAAGAACGTCATTTGCCACTATGTGGTGAATAGTGCCTAAGTTACTATAAAACAGTTCTGAGTCTTTTGTCGTAAAAGATCGGAAGAGCGGTTCAGC
00132	0127	ENSG00000070831	CDC42	+	chr1:22052726-22052871	GACCGTGACCTCATG	TAATACGACTCACTATAGCCGGTGGAGAAGCTGAGGTGAGTGCGGGGCCCGAGGTTCCCCGCGGGAGCTGCCACCCTACCTTCCCATCCCCGCCGTCTCCGTCCTCTCCCAGTCCTCGGGGACACCCCGTCTGCGGGATCGTGGGGGGCCCGGGAGCACGGGTTGACCGTGACCTCATGAGATCGGAAGAGCGGTTCAGC
00133	0128	ENSG00000142949	PTPRF	+	chr1:43603328-43603473	TCCCTGCCGTATCGA	TAATACGACTCACTATAGCCCTCAGGCTAGGGTCCTGAGGTCCCTGACAAGGTCTGGCCTCTCCCTGCATTCTTGTGATGGGAACGAACCCCTCCTCCTCCCTCAGGAAACCACTATCAGCGGCCTGACCCCGGAGACCACCTACTCCGTTACTGTTGCTGCCTTCCCTGCCGTATCGAAGATCGGAAGAGCGGTTCAGC
00134	0129	ENSG00000169045	HNRNPH1	-	chr5:179616233-179616378	CAGACAGGTCGATAA	TAATACGACTCACTATAGGAAGGGTGGCCTGGTTATAGACAGTAGGCAGAAGGAGGCAGAGGGTTACAGTAATGTAAGATCAAGACTGGAAAATGATAGCTATAGAATTACAAGCCCGGTACCACCAGGTACCACATCACATAAGAAAAAAGGTTCTAATGTTTCAGACAGGTCGATAAAGATCGGAAGAGCGGTTCAGC
00135	0130	ENSG00000100926	TM9SF1	-	chr14:24195076-24195221	AAAGCTCTCCAGCGT	TAATACGACTCACTATAGCCAGGTTGGGAGGATGAGAGAGCAGAGGTGGAGCGGGGTCTTTGGGATAGAGAGACGTGGGGTAGGGTGAGGCGGGGAGGGGGCCAATGGGAGCAAGTGGAGCCAGGGGACCTCAGTTCGAGGCACCTGACCTGGGGTTTCTGTAAAAAGCTCTCCAGCGTAGATCGGAAGAGCGGTTCAGC
00136	0075	ENSG00000125952	MAX	-	chr14:65101409-65101554	AGAATATCCACGACT	TAATACGACTCACTATAGCAATCTGCGGTACGTCTCCTACTCTCCATTTCATTTTTATTTCCGTTCAGTTCTATTCCTTTTTGGGGTCAGAGAGAAAAAGAGATCGTACTATTACTTTTAATATTGTAGTAAACTCTAATGTTAACCACTAAGGTGAGGTGGGGAGAATATCCACGACTAGATCGGAAGAGCGGTTCAGC
00137	0131	ENSG00000131165	CHMP1A	-	chr16:89657264-89657409	GGAACCTCCGTTTAG	TAATACGACTCACTATAGCTTTTCCCGGTCGTCGTCCCCCGATCCCCGACCCGGACCCCATCCCCAGGGCCTCGACCACCGACCTGGGACCCCTTTTCCCGAGCCTCGTCCCCCGATACCCGACCCGGAACCCCTTCCCCAGGGCCTAGACCACCAACCCGGGAGGAACCTCCGTTTAGAGATCGGAAGAGCGGTTCAGC
00138	0132	ENSG00000101126	ADNP	-	chr20:50904914-50905059	GGCCAACATCCTAGG	TAATACGACTCACTATAGTACAGGCTTTTCATTTTTTTCAAAAGTACCCTCCTTAAAGTCTGTAACAGTTAACATTTTTGAGTACCTTTGCCCAGGTACGTTGCAGGCAGGGGTGGAGTGGGGGCATGCATTGGTCGAGTCACATATCATTACTGTATTTAGTTGGCCAACATCCTAGGAGATCGGAAGAGCGGTTCAGC
00139	0133	ENSG00000204580	DDR1	+	chr6:30896489-30896634	GTGTGTAGCTAAATG	TAATACGACTCACTATAGGATACAGCATAGACCCAGTCTCTCACTCAACCGGGAGACACAGGGCCCTCCGGGAGGCTGAGGTGTGGGGAACTATAGCTCTTGGGCTGTTCCTGATGCCTCGTCCTGTCTTCTTTCCCCTCACCCCTGCAGCCTACAGTGGGGACGTGTGTAGCTAAATGAGATCGGAAGAGCGGTTCAGC
00140	0134	ENSG00000146540	C7orf50	-	chr7:1028042-1028187	TCTTCTAATGAACAA	TAATACGACTCACTATAGGCCCCGCGGCGACAGGTGGGCGCTCCCGTGGGAGGCCGTGGCGTCCAGACGCTGCTGCGGGCCCCGCTCCGCCCTGCAGACCCCGGGCCGGCCGAGCCGCGCTTCTCGGGGCTCCGCTGCGCGCCGGTCCCCGAGCAGGCCCTGGATCTTCTAATGAACAAAGATCGGAAGAGCGGTTCAGC
00141	0135	ENSG00000104177	MYEF2	-	chr15:48151822-48151967	TCTCTCCGCAAAATC	TAATACGACTCACTATAGCTCAAAATTAATCTTTATTCCATAGGAATAGGGTTTGGTGGTCTGGAAGCAATGAATAGCATGGGAGGATTTGGAGGAGTTGGCCGAATGGGAGGTAGGTAAATGTATGCAGTGGGAAGTGTGTGCATATTTAGTTTTCCCTATTATCTCTCCGCAAAATCAGATCGGAAGAGCGGTTCAGC
00142	0136	ENSG00000103381	CPPED1	-	chr16:12704499-12704644	GCCCAAACTCCGTTT	TAATACGACTCACTATAGCAGACAAGTTCATCCACGCAGGTAGAGGCCCCGGGCCACGGGTTTCAGGGAGGAAGGACAAGTCTAGAGAGGGCATTTCCAGATCTTTCTCCCGTCTCTCTGCAATGTGTCAAAAAGGGAGAGAGGACTAGGCCGGGAGTTCTGATGCCCAAACTCCGTTTAGATCGGAAGAGCGGTTCAGC
00143	0137	ENSG00000106400	ZNHIT1	+	chr7:101222174-101222319	GGCTAGCCTCGGTAT	TAATACGACTCACTATAGTAGGTGGCCTGGAAGATGAGCGTATCCAAGCATGGGTGGCCCCTGGTTCCTTTGAGGTAGGAGGTGAGATGCTGAGTGTGAGGGCCATGTGTATTGAGGGCCCAGGACAGCCTGGAAGCCCCAGGGCGCTGTGACCTCCCCAGTCAGGCTAGCCTCGGTATAGATCGGAAGAGCGGTTCAGC
00144	0138	ENSG00000197111	PCBP2	+	chr12:53466158-53466303	CCAGAGCTATCTGTG	TAATACGACTCACTATAGTAACATTTAACCCCTGAAATTTAATTCAGCACATTAGCTTCTCCTTTCCCCCTGTGTTTCAGATTACCCTGTTTCTAAAAGGGAAATGTTCCATGGTATACTGTGATTTGTTATCTCAGGGCATAGTTTAAATTGACATTGGGACTCCAGAGCTATCTGTGAGATCGGAAGAGCGGTTCAGC
00145	0139	ENSG00000162777	DENND2D	-	chr1:111204102-111204247	GCGGATGACTATCGC	TAATACGACTCACTATAGAGCCGGGGCTAGGGCTGGCGGCTGGGGCCCGGTGGAGGGCGGCACGGGGCGTCGAGATCCGGGAGCAGTTGGAAGGGGACTCAGGAGGCTGCGCGGGGGCAGGTGAGCGGGAAGGAGCGCGCGGAGAGGGGAAGAGGGTCAGGTGGGCGGATGACTATCGCAGATCGGAAGAGCGGTTCAGC
00146	0140	ENSG00000116350	SRSF4	-	chr1:29181225-29181370	CACGGAAAAGCCCGG	TAATACGACTCACTATAGGGGGCACAGCTCCAGGGCGCCCGGGAGACCTGGGTTTTCCCTTCCTAGGCCCGGAACTGGGGCCCTATTCGTTTCTGGGTAGACACCAACCTTTCCCGCTCTGAGGACTACTGGAAATAAACAGGATTTCCTGCTCCCTTTCACCTCACGGAAAAGCCCGGAGATCGGAAGAGCGGTTCAGC
00147	0141	ENSG00000148358	GPR107	+	chr9:130110735-130110880	GGTGATGAAAGTCGA	TAATACGACTCACTATAGACTACAGGGCGGCTATGTGCTGTGAAGCTTGCGGGAAAGCGGGAGTGGGCATGCTTCCAGTCGCTGGTGCTGGGATCTGTGGCCCCATTGGCCCTCTGTGCCCCCTCAGTTCACTCCTGAGATCTGGAGGCAACTAGGAGCACAAAGGTGATGAAAGTCGAAGATCGGAAGAGCGGTTCAGC
00148	0142	ENSG00000142949	PTPRF	+	chr1:43603101-43603246	CAACAAGCTACTCTA	TAATACGACTCACTATAGGTTGATATCCTCAGTCTCCGTTCACAGCACAGTGGAGTGAGGGAAACAGTCTGGCCCTTTGTTCTTGTCTGAAAAGAATAATGAGCTGTCTGCCCCAGGCGTGCGGCTCCTGGGATGGGCGGGGTCCTCCCAGGCCTGCATCCTACCAACAAGCTACTCTAAGATCGGAAGAGCGGTTCAGC
00149	0143	ENSG00000125733	TRIP10	+	chr19:6745150-6745295	AGCCGTAGACAATTA	TAATACGACTCACTATAGCGATTGGCCTGGGAGTCCCCCGAGGCGAAGGCGGGGGCAGGGTGGGGAGGTGGGGAGGTCCGTGGCGTTTGTCTGCTGCTTCTCGGGATGCTGGGAGAAAACCTGCTGGTGGAATTCAGGGCTGGCCTGAGGGCTGGTGACACCATAGCCGTAGACAATTAAGATCGGAAGAGCGGTTCAGC
00150	0144	ENSG00000101150	TPD52L2	+	chr20:63882368-63882513	GCTGCGTTAGCAATG	TAATACGACTCACTATAGGGGGCTGTGAGAAGACAGGAAAGCGAGCTTAGTGGGTATCAGGCAAGGGGGTGAAATTGGGTTGTGAGATGAGAAAGCAGCGTCATTGCAGGGCTGGGGGGCCGAGACTCGGCAGGGTCGCCGAGAGCTCAGTGAGCGAGCAATGCGCTGCGTTAGCAATGAGATCGGAAGAGCGGTTCAGC
00151	0145	ENSG00000164919	COX6C	-	chr8:99893046-99893191	GGCGACTGCCTGTTA	TAATACGACTCACTATAGTGTGGCAGCGTTTTAAATTAGAGCTGGAAAACTGGAGGAGGGTCACCGTACCTGCCGCAGGAGGGGAAGGATGGGCTTCCTGCAACCTCCCTTGCCCCACGGCTTCCCATCCTACCCCCGGCCGCGTTAGCTGAAGGCCAGCAGGGGGCGACTGCCTGTTAAGATCGGAAGAGCGGTTCAGC
00152	0146	ENSG00000272888	CHASERR	+	chr15:92883077-92883222	TGACACCACGTTGTT	TAATACGACTCACTATAGCCCGGGCCCCGGCGGCTGGACCCGGCGCGGGCGGGAGGCTCGGGCGGGCGGTCCGGCCCGGGACTCGGGTTTGGGCGACCAGGAGGTGCCGGTGGCCGCGCTCGGACCCGGTGAGTGGCTCCCTAGCTCCTTTTATTGTCCTTTGTTGACACCACGTTGTTAGATCGGAAGAGCGGTTCAGC
00153	0147	ENSG00000169689	CENPX	-	chr17:82019660-82019805	GTAGTGCCATGCCGT	TAATACGACTCACTATAGCCCTTTCCTGCAACTCTGCAGGGCCAAGGCCTCGGGAGGGCGGGGGTATGTCTGGAGCACCCAGCCAGAGCGGTGGGTGAGGGTCCCGCATAACCTCCCCCTGCCTTGCAGTGAGCGGGGACGCGCTGCAGCTCATGGTGGAGTTGGTAGTGCCATGCCGTAGATCGGAAGAGCGGTTCAGC
00154	0148	ENSG00000067082	KLF6	-	chr10:3782737-3782882	ACCATGGCACACGTG	TAATACGACTCACTATAGCAAGGGCCTGCACTTGGGAACGGCATTCTGTGAAAACATAGGCGGTCTGGGCTACACAGGAAATGGGTGGTTTTTCTGCAGCTCCATTCGATGCCCCTGAATACAGACAGCTGCTGTCTCCTCTCCCCCGAGTGTGGCCCTGTGTTACCATGGCACACGTGAGATCGGAAGAGCGGTTCAGC
00155	0149	ENSG00000087460	GNAS	+	chr20:58898820-58898965	GAAACCGGATTGCCG	TAATACGACTCACTATAGGCGCGCGAATTGTTGCTTTTGCTCTTGGCTGATGGTTGAGGAATGTAGAGAGACTGTGTGGGGTTTGTGTGACACTGCGGTGCCTTGCAGATTAGGTGAGCTTTCAATCTCTCTTTAAAAGGGGCGGCGAAGAGGACCCGCAGGCTGAAACCGGATTGCCGAGATCGGAAGAGCGGTTCAGC
00156	0150	ENSG00000181090	EHMT1	+	chr9:137752578-137752723	CTTGCTATCAACGAT	TAATACGACTCACTATAGATGAGAAAGACACCGTGCAGAGTTGCAGCGCAGGGCTGGGCCTGGCACGGGGCTGCCCCAGCTGCGTGCTGGGTGGGGTGGAGTTGAGTGGCCTGTGGAGGTTCTCAGAGGGAGAGGGTGTGGTGGGAGCCGGCAGCAAGGACACCCTTGCTATCAACGATAGATCGGAAGAGCGGTTCAGC
00157	0151	ENSG00000160685	ZBTB7B	+	chr1:155002926-155003071	GGTAACGAAACTACA	TAATACGACTCACTATAGGGACCCGACGGCTGAGAGGTGAGTGTACCCCACTTTTGTCTCCTGGCTCGGGGTTCACTAGGCTCGAGACTACTGCAGTGTCCTTCGTCCGTCCTGTAAGTGGGACCCCCAGATACACACGCATGCAGATCACATTCCCACCACTCGGTAACGAAACTACAAGATCGGAAGAGCGGTTCAGC
00158	0152	ENSG00000132952	USPL1	+	chr13:30618234-30618379	GATGATCGCAGGCAC	TAATACGACTCACTATAGAGAGAGGTGAACGCTGAAGAGAAACCAGAGTTTGTTTTCGTTTTCCAAGGAGCGTGGAGATGGGCAGGGTTAACGGACCCTGCGCCTCCTTCGGCTTCTTAGTTTGGGTGTTGAAACTCACCTCCTTTGGTCCTGTTCGTCTCTGAGATGATCGCAGGCACAGATCGGAAGAGCGGTTCAGC
00159	0153	ENSG00000177426	TGIF1	+	chr18:3451920-3452065	GAAGTCATACAACGA	TAATACGACTCACTATAGCACGCGCTGTCTGTTGTGGTGGGCCTCCCGGGAATAAGTGAGGGGCTCTGTGTTTCGAGGATGGTTCTAGCGCAGAGCCGGGTGTCTGCCGGGGTGGGCTCCCCGCATTGTTCGGGCTCCGGCGGGGGCGGCTCTGATTCCTTTCCGAAGTCATACAACGAAGATCGGAAGAGCGGTTCAGC
00160	0154	ENSG00000172590	MRPL52	+	chr14:22830461-22830606	TTACGGACAACGGTT	TAATACGACTCACTATAGGCTTGTGGAGATAAGCAGAAGATAATTCTGACTTGGGGCCGCCAGGGTGGAAGGGGGTGACAAGACTTCTGCGTTTTTCAAAGGGGGACATTTTTTTTTAACCAAGAACCACTTTTCTCTGTGGTTAGTGAATTTTCAGTATTTGGTTACGGACAACGGTTAGATCGGAAGAGCGGTTCAGC
00161	0155	ENSG00000214046	SMIM7	-	chr19:16654104-16654249	CCTTGATTTCCTACG	TAATACGACTCACTATAGACACTGTTGCCGAAGTTGGAGGCAGCAAGCGCCGGGTGGGTGGAAGTCACAAAAATCCACTGCTGAGGTGGCAGTAGGGATGGGATGTTAGCTGTGCCATAAAAGTGCTTTCTGATTCTTCCAGGTGACAACATCCGGGAATTCTTCCTTGATTTCCTACGAGATCGGAAGAGCGGTTCAGC
00162	0156	ENSG00000136699	SMPD4	-	chr2:130161171-130161316	TTCTTACATCTTAAG	TAATACGACTCACTATAGCTGCTCTTCGGCCTCTTCCGGCATCTCTCTGTTTCTTATCTCAGCTGGAGGTTCTGCACTACCGACTCAGTGTCTCCAGCGCCCTCTACAGCCCCGCCCAACCCAGCCTCCAGGCCCTCCACGCCTACCAAGTACTGGCTCATTCGTTCTTACATCTTAAGAGATCGGAAGAGCGGTTCAGC
00163	0157	ENSG00000266173	STRADA	-	chr17:63726600-63726745	ACCCAGACGCCTCGG	TAATACGACTCACTATAGTGTTGCGGCTTGGAAGAAATACTAATTCTCTTTGGGGTTTTCCTCTTTAGCGGTGGGTCTCGGAAAAGTTCATTGTTGAGGGCTTAAGAGATTTGGAACTATTTGGAGGTAAGTACAGTATGGCATTTAGCCATCACTTCAGGATAACCCAGACGCCTCGGAGATCGGAAGAGCGGTTCAGC
00164	0158	ENSG00000141002	TCF25	+	chr16:89909090-89909235	CGGTGCCGCCTGTTC	TAATACGACTCACTATAGGTGACACAGTGGAAGCAGGTGTGCAGTGAAGTGGGGAAAACATATTAATTTTAGAATGTAGAAATAAACATAAAATCAAAACTGCACCAGCCTGGCCAACATGGCAAACCCCGTCTCAACTAAAAATACAAAACTTAGCCAGCTGGCGGTGCCGCCTGTTCAGATCGGAAGAGCGGTTCAGC
00165	0097	ENSG00000068438	FTSJ1	+	chrX:48477760-48477905	ACTGGCAGAGTTAGT	TAATACGACTCACTATAGGGGAACTGTGGGGTAAGTGATGGGGGCGAGGAGGGTCTGTGTGATAAGCAGTGGAGCCTGAGAGTTCAGTGATTGGGTCCTTCAGGCCCTATAAGGTCAGTGGGGTCAGTGCCAGGGCTTCAGTCAGCCCATCTTCTGTGTGAGCTACTGGCAGAGTTAGTAGATCGGAAGAGCGGTTCAGC
00166	0159	ENSG00000198498	TMA16	+	chr4:163514916-163515061	CCCTGGCTCATGTTC	TAATACGACTCACTATAGTCAAGGAAGCCATCAGATTCCTCGTCTGGACAACTGTTTCCTGAGATAGGGAACCCAGGAGATGGAGGGGGTTTGGTGGGGGGTAGGTGGGGACAGGGTGATGACAAGTTCAGTTTTGATGTGCTAACGGTGAAGCCACTAGGGGACCCTGGCTCATGTTCAGATCGGAAGAGCGGTTCAGC
00167	0160	ENSG00000068438	FTSJ1	+	chrX:48476533-48476678	GCAGACAAGAGTCGC	TAATACGACTCACTATAGGTGGGTTCTAGACCCAAGGTTTGTCTGCAGAAGGGGACCAGTAGACGGGGTGGATTCGAGGTGGGGACATGGGACGCAGCGGTCGGAGCCGCCTGGAGGGGTACCCGGTGGTCCCGATGGAGCTATCATCTTTGAGGTATTGATGAGCAGACAAGAGTCGCAGATCGGAAGAGCGGTTCAGC
00168	0161	ENSG00000173156	RHOD	+	chr11:67071061-67071206	GTATCTGTTTACGCG	TAATACGACTCACTATAGTGTCTCTACCAAAAATACAAAAAATTAGCCAAGTGGTGTGGTGGCGGGTGCCTGTAGTCCTAGCTACTCTGGAGGCAGAGGCAGGAGAATCACTTGAACCCGGTTGGAGGAGCTGCAGTGAGCTGAGATCGCACCACTGCACTCCAGTATCTGTTTACGCGAGATCGGAAGAGCGGTTCAGC
00169	0162	ENSG00000182979	MTA1	+	chr14:105445778-105445923	CACATTTTCGCAGAG	TAATACGACTCACTATAGGTGGCTGGGTGTGGGCATCATTGATCGAGGCTTCTTTTTCCCTTCTATGATGACTTCTGGAGACTTTCCAGGCTGGTGGGACCCTGCTGCCTGCACTTGCCAATGTCTCTCTCTTTTTAATTTTGCGGAGAGGCTTCTGTTGGGATCACATTTTCGCAGAGAGATCGGAAGAGCGGTTCAGC
00170	0163	ENSG00000188529	SRSF10	-	chr1:23970179-23970324	GCCTCACTGCCAAAA	TAATACGACTCACTATAGGTGGATTAGTTCTTTTGTTAACCCCACTGTCTTGGGGAATGATGCCAGCTGGGAAATTGAGTTTTTGACTGAAACATGGAGCCTTCACTGCTTTTTTTCTGGTTCCTATGAAGATTTGGAACATAGAAAACACAAAAACTCACCTTGCCTCACTGCCAAAAAGATCGGAAGAGCGGTTCAGC
00171	0164	ENSG00000178927	CYBC1	-	chr17:82446663-82446808	CAACATCCACGGACG	TAATACGACTCACTATAGGGTCCTTGCAAGCGTGGGCTCTGGCCAGCGTCTGGGGGAGGCTGTGCTAGGCGGGGCCTCCCGTGGGCATGTCCCTGGAGCTCACAGGCTGGCGCCCTATGCCCATCTCCAGATAGCCTGGGCTGGAAGCTCTTCTACGTCACAGGCAACATCCACGGACGAGATCGGAAGAGCGGTTCAGC
00172	0165	ENSG00000177410	ZFAS1	+	chr20:49281014-49281159	GGTCATCCCAGGATC	TAATACGACTCACTATAGACTGGGCCTAACCTCAGGACCCATTTCCAAGTTGGGTATAAAACTGGGAGAATAAGTCATTAGGACTGACATTGGCCTGTTGGTATTACTAGGTCTTTGTTGGAAATAAGAGCTTGGAGTTCCAAAGAAAACGAGCACTTGAACAAGGTCATCCCAGGATCAGATCGGAAGAGCGGTTCAGC
00173	0166	ENSG00000167978	SRRM2	+	chr16:2760164-2760309	GAATCACAATATAAT	TAATACGACTCACTATAGTTGAGTTGTGCGACTAAAGGCTTTTTGGAAGAGGGTTGTCCAGTTAGGAAAGGTGGATGGGAGTTGGGGAGGGGGTTTTCTGTTCTCCCTTTGAGCTGATTTCCTTCCTCTCCCACGTCCTCAATTAACTCCTGCAGGTCTCGAAGGAATCACAATATAATAGATCGGAAGAGCGGTTCAGC
00174	0167	ENSG00000163913	IFT122	+	chr3:129495054-129495199	AACTAGCCAATAAAA	TAATACGACTCACTATAGGTCATCCCCATGAGCCACAACTCTGCCAAACGGGGCCTGCGGATTTGGGAGATCTTGGGAGCTTAGGGGTCATGGATGAGTCAGAGCACACACTATTCAAACTATTCCGTCATAGCCTTGGAATACACAGGAAAGCAACCCTGAGGAACTAGCCAATAAAAAGATCGGAAGAGCGGTTCAGC
00175	0168	ENSG00000177410	ZFAS1	+	chr20:49280869-49281014	GTACAGCACGAGATG	TAATACGACTCACTATAGAGATGGCTTCTTTTGACCTGTTAACTTTCTATAGGTTGGGAGCCACGTGTACCAGTGTGTGTTGATCTTGGCTTGATTCAGTCTGCCTTGTAACAGGTGAGGTTTCTGCTTTCTATCTGCCAAACCCCACCGCAAAATTTGTCCAAGTACAGCACGAGATGAGATCGGAAGAGCGGTTCAGC
00176	0169	ENSG00000095787	WAC	+	chr10:28534276-28534421	TCCGACCTCAGACGC	TAATACGACTCACTATAGTGCAGCCAGAAAGACCTGACTCGATTATTTGATTATTTGCGAGTGAAGGAATCGATGGGATGAGATGATAGGTGACTTACGAGGCTTATTTATTTATTTATTGTGTTGGGGGAACTGAAAAGTTAATGTAAAGGTATTAAAATTAATCCGACCTCAGACGCAGATCGGAAGAGCGGTTCAGC
00177	0170	ENSG00000178927	CYBC1	-	chr17:82446663-82446808	TAGTGCGTTTTATGA	TAATACGACTCACTATAGGGTCCTTGCAAGCGTGGGCTCTGGCCAGCGTCTGGGGGAGGCTGTGCTAGGCGGGGCCTCCCGTGGGCATGTCCCTGGAGCTCACAGGCTGGCGCCCTATGCCCATCTCCAGATAGCCTGGGCTGGAAGCTCTTCTACGTCACAGGTAGTGCGTTTTATGAAGATCGGAAGAGCGGTTCAGC
00178	0171	ENSG00000112983	BRD8	-	chr5:138168764-138168909	CGGTAAAAATGAAGA	TAATACGACTCACTATAGAGGCAGGTTGGGTGGGATGGTTGAGTCACTGTGGGTTTGAGTGGATGAAAGAGAAGATTGTGGGGAAGAAAAGTATGGCTAAGAGCAGGAGGGATAGAGGGTTTCTGGGCAATTCCACTCAGGACTAATAAAATAATAGTTAGACACGGTAAAAATGAAGAAGATCGGAAGAGCGGTTCAGC
00179	0172	ENSG00000130202	NECTIN2	+	chr19:44878276-44878421	CGACACCGGTAGTCG	TAATACGACTCACTATAGGGGGGGACACTGCTGGTGCTGCTGCTTCTGGCTGGGGGGTCCTTGGCCTTCATCCTGCTGAGGGTGAGGAGGAGGAGGAAGAGCCCTGGAGGAGCAGGAGGAGGAGCCAGTGGCGACGGGGGATTCTACGATCCGAAAGCTCAGGTCGACACCGGTAGTCGAGATCGGAAGAGCGGTTCAGC
00180	0173	ENSG00000111907	TPD52L1	+	chr6:125262535-125262680	GCCATGAGAGCCTGC	TAATACGACTCACTATAGTTCCAAGTCCATGGATCCGATTATGCTCCTGAAGGGATTAAAATCTTAGATACAGGAGAGATAAAGAGAGGGTTGCTAAAAGTGTGCAAAATTAAAGTTTGGAATCCTATCCGAGAACCCAAGTATGAATAATATTCTAGCACTCTGCCATGAGAGCCTGCAGATCGGAAGAGCGGTTCAGC
00181	0174	ENSG00000139197	PEX5	+	chr12:7202114-7202259	TCAGGCCTGGATCCG	TAATACGACTCACTATAGTAGCATATCTTGTCTGCAGCTAGAGATGGTCAGGGGAGGGGTGAGTACAGGGTCCTCTTGGGCATGGTTGAGAGTGCACACCTGGAAGTCCTTTCCCAAGTGGCCTGTGTGTGTCTCTGTGCCCCAGTTCCTGAAATTCGTGCGGCTCAGGCCTGGATCCGAGATCGGAAGAGCGGTTCAGC
00182	0175	ENSG00000099783	HNRNPM	+	chr19:8485576-8485721	AATTTTCGTCGTTAT	TAATACGACTCACTATAGCACCTGTGTTTTGTGTCCCTGTTTCAGGTGGAGGTGGAGGAAGCGTCCCTGGGATCGAGAGGATGGGTCCTGGCATTGACCGCCTCGGGGGTGCCGGCATGGAGCGCATGGGCGCGGGCCTGGGCCACGGCATGGATCGCGTGGGCAATTTTCGTCGTTATAGATCGGAAGAGCGGTTCAGC
00183	0176	ENSG00000153786	ZDHHC7	-	chr16:84988880-84989025	ATTTGCTAGAGGAAT	TAATACGACTCACTATAGCTGATCCCTGTGTGTCTCCGCCCTCTCCTTCCTTGGCTGCAGCAGAAACCCCTTGTTTGTTGCCCAAAGTGCCCAGGCACTTCGACAAAGGAGAGGGCCAGCTACAGGGCCAGGTCCAGCTCAGCGATTTTTACTGGAATATTGCCATTTGCTAGAGGAATAGATCGGAAGAGCGGTTCAGC
00184	0177	ENSG00000136527	TRA2B	-	chr3:185937683-185937828	CAAGGTGGCAATGTC	TAATACGACTCACTATAGGCGGGTACGTAGAGCTGCGGTAGGGGGTGGCTGTGTGGTCCTAGCTCCTTGCATCTTTTTCTAGGCCCGTCGGCCTCGGGCCAGGAGGCAGGGGCGTTTTAGGCTCCGAAGTCTGAAGCCGGGAGGGCAGGCAAGGGAGACAGCATCAAGGTGGCAATGTCAGATCGGAAGAGCGGTTCAGC
00185	0178	ENSG00000124782	RREB1	+	chr6:7246231-7246376	CTCTGCGGAACTTCC	TAATACGACTCACTATAGTCTTCACGTCCCCAGGGTCATCTTGGTCCTCCTGGGGGATGTAACAGGTGGTGAGGATTTGGGCCGAAAGAAGTCCTCACTGGTTTGGGGTTCAGGCTGCTGGCGTGGGTCTAGCCCATTCCCGGCGACATCCCTGGCATGGGCGTCTCTGCGGAACTTCCAGATCGGAAGAGCGGTTCAGC
00186	0179	ENSG00000087460	GNAS	+	chr20:58903464-58903609	CGAAGGTACCCACTT	TAATACGACTCACTATAGTATGAAAGCAGTACTCCTAACTGACATGGTGCAATATGATTTTCTTTTCTTTTCAATCCCACTGCAGTGAGAAGGCAACCAAAGTGCAGGACATCAAAAACAACCTGAAAGAGGCGATTGAAGTACGTGCTGGCTCCTTGTGCTGTCGAAGGTACCCACTTAGATCGGAAGAGCGGTTCAGC
00187	0180	ENSG00000060138	YBX3	-	chr12:10710316-10710461	GTAGTTCCGCGGAGA	TAATACGACTCACTATAGGAGACACGCATTTGATGGAGCAAAAATTATAAACCTTGCAGATACTCTTCGGGTGGTTGGTTAGCTGATACGAGTTCTAATGAGATGACTATTAAATTGATTGTAGATTGATTGCTCTTGCTTTTCTGCTTCTTGGTATTTTATCTGTAGTTCCGCGGAGAAGATCGGAAGAGCGGTTCAGC
00188	0181	ENSG00000116299	ELAPOR1	+	chr1:109200967-109201112	GTGAGGATATAAAAA	TAATACGACTCACTATAGCTGAATGGTCCTGTACCGTTCAGGGATGGGCACCCTGCTCCCCACGCCCGATACAATTCCATTTCCCCACTCTGAAAATCCTGCCTTCTCCTTCTGTGTTTCTACACCAATACTCTTTCCCCCGGGGCCCAAGGCTGCTCTTGATCGTGAGGATATAAAAAAGATCGGAAGAGCGGTTCAGC
00189	0182	ENSG00000092841	MYL6	+	chr12:56161252-56161397	CTCCATACGCGCTGG	TAATACGACTCACTATAGGCAAACTGACCCCAGGGTTGGTTGCTGTGGGCATGTTCCCGCTTATGCTACCTTTGCAGTCTGGTAGTCCCCTGGCCCTTGGCGTACCCCTCCACAGCCCTGTTCCCTGGCTCATCCCACCTTTCCTTTCCACAGAGCTCGTCCGCCTCCATACGCGCTGGAGATCGGAAGAGCGGTTCAGC
00190	0183	ENSG00000123815	COQ8B	-	chr19:40703586-40703731	CAAGGAACTATTTAT	TAATACGACTCACTATAGTGGCCGTGAAGATCCAGGTGAGAGGGGAGGCTGGGCAGGGTAGGGGCGGGCACCCTGCTAGCCCAGAGAAGTGACTCCCACCTTCTCTCCCTCCCTTCTCCCTTTACAGTACCCCGGCATAGCCCAGAGCATTCAGAGCGATGTCCCAAGGAACTATTTATAGATCGGAAGAGCGGTTCAGC
00191	0184	ENSG00000137563	GGH	-	chr8:63023229-63023374	CCTGCCTAGCAGGTC	TAATACGACTCACTATAGTGAACTCAAAATACACCTAAAATCCCCCCTACAGAATGGCAAGGAGAATTGCCCATCCTGAGCTTTGGGGCTAAGGGAGTGGGGTGGGGGACAGTGAATAAAGCCTTGAGTGTTTATAATGATGGGCTGTTCTCCTAGTGTGGCCACCTGCCTAGCAGGTCAGATCGGAAGAGCGGTTCAGC
00192	0185	ENSG00000141376	BCAS3	+	chr17:61368554-61368699	AGCGGTATCCAACTG	TAATACGACTCACTATAGAGCTTCTCTGGAATCGTTTGTGGGCATATGTTTGTTTTTGCTGTTGGTTTCTTTAGTTAGCACTCCAGTGGCTATCCGTCTGAGGAGCTCTGGTGTTGGGAAACCCTGTGTAAAGGGGAGCTCCCAGTGGAACTGCCCCTCCCACGAGCGGTATCCAACTGAGATCGGAAGAGCGGTTCAGC
00193	0092	ENSG00000148337	CIZ1	-	chr9:128186025-128186170	TTTTAGCGGCTGATA	TAATACGACTCACTATAGAAAGGGTAGCTGGTAGGGGTGGGGGTGGGTGTCTTGTTATCCCAGGGACCAGCCCTCCTGCTGGTTCTCCCTATGGGCTGTGCTAAGTCTCTCACCTACTCTATGGCAGACTCTAAAGCATGCCTGAGGGTGAGCAGAGTTTTGGGTTTTAGCGGCTGATAAGATCGGAAGAGCGGTTCAGC
00194	0186	ENSG00000130202	NECTIN2	+	chr19:44878866-44879011	AACTTGGTCCATGTT	TAATACGACTCACTATAGGACTTGGTTTTGGCTCCAGCCTTCCCCTGGCCCCGTGACACTCAGGAGTTAATAAATGCCTTGGAGGAAAACATCAGGGGTGTCTTGTAATACATCAGACCCCCTCCTTGCATGTTGGGGAAAGAGAGGGTGGGACAGGGACTCCTAACTTGGTCCATGTTAGATCGGAAGAGCGGTTCAGC
00195	0187	ENSG00000131051	RBM39	-	chr20:35740310-35740455	AATCTTGTGCAACTT	TAATACGACTCACTATAGCTCCAGTTTGGTATAGCAAAAAGGTGAATGTAGTGGTTTGGGAAAAAGCAGGGGTCCAAGAATAACAAAGCATGACCAGTCTGTGGCAAGTTAAATCTTCTAACAGTCTTATAAGAAGAAATGGGTGAGATTTTAAAATTTATGTAAATCTTGTGCAACTTAGATCGGAAGAGCGGTTCAGC
00196	0188	ENSG00000112715	VEGFA	+	chr6:43779228-43779373	GCCCAGGTACCCCTC	TAATACGACTCACTATAGCTGGCTTGCTCTAGGACACCCACAGTGGGGAGAGGGAGTGGGTGGCAGAGAGGCCAGCTTTTGTGTGTCAGAGGAAATGGCCTCTTTTGGTGGCTGCTGTGACGGTGCAGTTGGATGCGAGGCCGGCTGGAGGGTGGTTTCTCAGTGCCCAGGTACCCCTCAGATCGGAAGAGCGGTTCAGC
00197	0189	ENSG00000110367	DDX6	-	chr11:118790491-118790636	GTCTAAGGTGCAGTC	TAATACGACTCACTATAGGCTTTATCGAAGATGAGGGAATATGAGGCCGAAGGGGGCGGCAAGGACTTAGGGGGATGATGGTGGAGGTTATAGGGTACGAGGCGGCCCTATAGGGGGCGGCAGGGACATGCTGTATTGGAGGGCTCGGTTTAGAAGCAAACCGGGTCTAAGGTGCAGTCAGATCGGAAGAGCGGTTCAGC
00198	0190	ENSG00000167522	ANKRD11	-	chr16:89291249-89291394	GTAGGAGTCACCAGT	TAATACGACTCACTATAGTTAAATGGTCTCACAGTCACTGCTGAGAGGTGAGGTGGGCGGCACCAATGCTCCCAGCACCGCTGTGCTTTCCCCATACACAGACCTTCCTTTCTGCTCTGTCAGCTGTCAGGTGGACGCAGGGGGCTCCGTAACATTAGGTAAGGGTAGGAGTCACCAGTAGATCGGAAGAGCGGTTCAGC
00199	0191	ENSG00000174720	LARP7	+	chr4:112637415-112637560	CGATTATATTATTTC	TAATACGACTCACTATAGCAGCACTTGTAGTTCCCGTTTTCAGACAGTAAGGGCGCATAGGGGCCCGGCGTGGGGAGGTTTGGGGCGCGCCCGGCCTATGACGGCGTCCTTGCGGAAGTACGGGTGCCGAGAGAAGCAGTAGTCAATAAAGAGAGTGCCGTATTCGATTATATTATTTCAGATCGGAAGAGCGGTTCAGC
00200	0192	ENSG00000110080	ST3GAL4	+	chr11:126413842-126413987	CGAAAAGAAACAAGC	TAATACGACTCACTATAGCAGCCTGGGGAAGGGAGCTCCCAAGAAGTGTGGGGCCATTGGGAGGGGCAGGGAGACTTTCCTGGGGACAGAGAGGTCCCTGGGAGTCCCTCAGTTTATTTCCTTGGCTGTCTCCACAGGGGTCAGGCCATAATGTCTCCCAAGAGCGAAAAGAAACAAGCAGATCGGAAGAGCGGTTCAGC
00201	0193	ENSG00000101126	ADNP	-	chr20:50928155-50928300	ATAAGGATGTGTCGG	TAATACGACTCACTATAGATGAACTTGTTCTTGCTACCAAAGATTGACAGTGGTTGATGTTTGTGGGTACCTTTAAGACTTTGTATGTTACATAAATACACCAAGATAAGTTTATGGAGAACTGAATGGGTGTATTCTTTGATACCTAGTTAACCAGTTGGTGCATAAGGATGTGTCGGAGATCGGAAGAGCGGTTCAGC
00202	0194	ENSG00000124222	STX16	+	chr20:58668271-58668416	CTGGCTTGCCTTCGT	TAATACGACTCACTATAGTCCAGCTGTCAGCGTAGGTACCTGTGAGGCCTTGGAGGTATGGGGACTGTTTTTCAATTGTTGGCAGATAACTGCTGTGGACGGATTAAGTAAATATGAAATTTCAAACATTATCGAGTTCAATCATTTGATTTTAAAATGTATAACTGGCTTGCCTTCGTAGATCGGAAGAGCGGTTCAGC
00203	0195	ENSG00000181090	EHMT1	+	chr9:137752624-137752769	GATCTATGTTTACCT	TAATACGACTCACTATAGACGGGGCTGCCCCAGCTGCGTGCTGGGTGGGGTGGAGTTGAGTGGCCTGTGGAGGTTCTCAGAGGGAGAGGGTGTGGTGGGAGCCGGCAGCAAGGACACCTGTTTGGGATTCCGCTGCATCGGCTGATGTGCGAGAAGGAAGGGCTGATCTATGTTTACCTAGATCGGAAGAGCGGTTCAGC
00204	0196	ENSG00000205336	ADGRG1	+	chr16:57620038-57620183	TACCAGCATTGGCTG	TAATACGACTCACTATAGACAAGCTCAGACTGGGTGCCTGTGGCCCTGGGAGGAGGTGGAAGGGGAGGAGCAGGCCACACAGGCACAGGCCGGTGAGGGACCTGCCCAGACCTGGAGGTAAGAGACGGGTGGGGGACAGGGGTGGGAAAGATAAGTAGGGTGCCTACCAGCATTGGCTGAGATCGGAAGAGCGGTTCAGC
00205	0197	ENSG00000225663	MCRIP1	-	chr17:81824020-81824165	CGCAATCGCGGCCAT	TAATACGACTCACTATAGAGATAGCCCCATCACTGTGTCCACAGCCTTCAGGGCCCAGGCGGGTAGGGGTGGCCGAGGGGACCTTGTGTAGAGAGGAGACCTGGTTCTGATCATGGGGGGAGCCCGGGAGGAGGGGCTGGGGGTGGGCCATGCCACAGATAGAGCGCAATCGCGGCCATAGATCGGAAGAGCGGTTCAGC
00206	0198	ENSG00000077238	IL4R	+	chr16:27340915-27341060	GGACGCTGAGCATTC	TAATACGACTCACTATAGCCTGGCGGGAGGGTTGAGCACAGGAGGGAATGTGGTGGAGGAGAGTGAGCAGCAGGAGGGAGCAGTGAAGGTCAGCAAGGTGACAGAGTGGCTGAATCAAAAAAGACCTTGCAGTGTTTGAGCAGAGGATCCATATCATCCATTATGGACGCTGAGCATTCAGATCGGAAGAGCGGTTCAGC
00207	0199	ENSG00000113649	TCERG1	+	chr5:146510177-146510322	ACTCGATGACTCCAC	TAATACGACTCACTATAGATTTACCCACCCACCCTCAGCCCTGATCTGGAGGGACCACCACTAGGGGTGGGAGGGTAATTCAGCTTCTGAGGCCCTTTCACTCCTTGGAGTCTTTGCTGAGGCGACTTACAAAGGTGACCACTGCCGTGAAATTTTTCTTAAAAACTCGATGACTCCACAGATCGGAAGAGCGGTTCAGC
00208	0200	ENSG00000164919	COX6C	-	chr8:99893231-99893376	TAGATATGTGATCTT	TAATACGACTCACTATAGGAGTGAGCTGGCCCGGGGCTGGTACCCGCTGCGCTTTTTCACAGCCATTGTGACCTTGGTGAGGTCATTTGACCTATCTGGCCCCGGTGTTTCTCCCGTGAGAAAAGGGGTGGTGGTTTCTAATGCAGCTGGTCGTGAGGCGCAAGTAGATATGTGATCTTAGATCGGAAGAGCGGTTCAGC
00209	0201	ENSG00000164919	COX6C	-	chr8:99892236-99892381	CCTCTGTGATAGAGT	TAATACGACTCACTATAGGTCAGTCAATAGCTTATGTTATTTTAATGTAAATTTTTGATAAACAGTTTAGGAATTGCCTCTCATTTTTTCTTAACTCACTTGTAGGCCGGAATCCCAGCACTTTGGGAGGACGAGGTAGGATGATCACTTGAGGGCAGGAGTTTCCTCTGTGATAGAGTAGATCGGAAGAGCGGTTCAGC
00210	0183	ENSG00000123815	COQ8B	-	chr19:40703586-40703731	CAATCTAACATGTAA	TAATACGACTCACTATAGTGGCCGTGAAGATCCAGGTGAGAGGGGAGGCTGGGCAGGGTAGGGGCGGGCACCCTGCTAGCCCAGAGAAGTGACTCCCACCTTCTCTCCCTCCCTTCTCCCTTTACAGTACCCCGGCATAGCCCAGAGCATTCAGAGCGATGTCCCAATCTAACATGTAAAGATCGGAAGAGCGGTTCAGC
00211	0202	ENSG00000166886	NAB2	+	chr12:57093753-57093898	AATTCGATATGCGTG	TAATACGACTCACTATAGCAGAGAGGCAGACCCTGCCGAGCTGCTCCCACCATGGAAAGTCTGGTCCTAGTGTAGATCTGTGAAAGGGGAACTGGGGAATGGGGGGACAGAGAAAAGAGGATGAAGGAGCAGGAAGGAGGAGCATCAATAAGGGAAGCTCAGATAATTCGATATGCGTGAGATCGGAAGAGCGGTTCAGC
00212	0203	ENSG00000117448	AKR1A1	+	chr1:45568336-45568481	ATGGAATGCATCGCG	TAATACGACTCACTATAGTGAAATTGCCGATGGGAAATGGTGAGAAAAGCAGGCTGAAGGGGAGTGGAGGAGTCAGCAATAGGGGGTGGTCCAGACATGCATGTCTGGGATGGGCCAAGCAAGCTGGGTGTCACCACTTCATGGTGATGGGTTATTCTTTGGCTATGGAATGCATCGCGAGATCGGAAGAGCGGTTCAGC
00213	0204	ENSG00000125844	RRBP1	-	chr20:17681877-17682022	ACTATGGACCGCCGG	TAATACGACTCACTATAGAAACTTGGCCGGGCCCTGCAGCGGCCGCGCGCGGGCCGGGCCGTCGGGGGGCCGGGGCCGGCCGCGCTGCGCCGCGAGTGACACGTCTCCTCGGCGGCCCCTCCCCCGGCCCGCCCGCCGCCCGCCGCCTGCCGCCGCGGCCGTGCACTATGGACCGCCGGAGATCGGAAGAGCGGTTCAGC
00214	0205	ENSG00000148358	GPR107	+	chr9:130107629-130107774	AGAATCGGTTCTAAA	TAATACGACTCACTATAGGTCAAGATGCTGTCTTCCTGGGAGGAGAGCTAGGGGAGGCCTGGGGCCCACTTCGTGAGAGCAGCCAGGGGTAGTTTGGAGAAGGAGGTGTTGAGTCAGTTGTATAAGGAGGAGGTTGGGGGTGACTGCTGCTTATTAAGATGATTAGAATCGGTTCTAAAAGATCGGAAGAGCGGTTCAGC
00215	0206	ENSG00000123159	GIPC1	-	chr19:14492564-14492709	CGTCTGTTGAACCTG	TAATACGACTCACTATAGGGTGGGCAGAGAGAGAGAGTAAGGAGGCTGGGAATTGGTGGTCAGGATGTAGGGATCTTGGGAAAAGGAGGAAGCTTGAATCTTGGTACAGATGGCAGTAGCAAGGCCGGGTGCAGTGGCTCACGCCTATAATCCCAGCACTTTGGCGTCTGTTGAACCTGAGATCGGAAGAGCGGTTCAGC
00216	0207	ENSG00000067082	KLF6	-	chr10:3782467-3782612	CTGTTAACATGTGAC	TAATACGACTCACTATAGCTTGACAATGTCAGATAATCTGGTTGAACCTGTTGGGGAGGAGTATGTGTATGGGGCCGGTTCTCTTCCTCTGGTTTCATGAGAAACATCAACACTGGTAACTACAACAAAAAAACCGGCTTAGTGATCATCACTCATTGTGGCCCCTGTTAACATGTGACAGATCGGAAGAGCGGTTCAGC
00217	0208	ENSG00000141376	BCAS3	+	chr17:61388811-61388956	CCAAACTCTCCCTGA	TAATACGACTCACTATAGACACACCCCTGCCTGCAGGGGGAGGAGCAGAAGGGGTCTGAGAGGAGGCGTGGAGAAAAGCGCCCACAAAGCTGCCCCGGGGCCAGCAGGCCCCCGATTCTTTCAGTTAGTCTGTGTTGAAGAATGGGCCCCCACCTCCCCTTACCCCAAACTCTCCCTGAAGATCGGAAGAGCGGTTCAGC
00218	0209	ENSG00000177426	TGIF1	+	chr18:3451935-3452080	ACAGATCTGACTGTA	TAATACGACTCACTATAGGTGGTGGGCCTCCCGGGAATAAGTGAGGGGCTCTGTGTTTCGAGGATGGTTCTAGCGCAGAGCCGGGTGTCTGCCGGGGTGGGCTCCCCGCATTGTTCGGGCTCCGGCGGGGGCGGCTCTGATTCCTTTCCATGGCCCGCCTCCCAACAGATCTGACTGTAAGATCGGAAGAGCGGTTCAGC
00219	0210	ENSG00000119689	DLST	+	chr14:74882362-74882507	GTGCCACTCCCTTCG	TAATACGACTCACTATAGTGCTCTGTTAAAATCAGTGGGTATTAATGAGTCCCGTTGGGAAGTTGAGATAGTTTGGCAGGCCCAGCGTGTTGATTGGGTCTGCCAGCACGGTGTGTTGCATTTACCTTCGGAGTTACGAGATTCACCTGTCACCACCACTGGGAGTGCCACTCCCTTCGAGATCGGAAGAGCGGTTCAGC
00220	0211	ENSG00000171204	TMEM126B	+	chr11:85629596-85629741	GGAGACATGTCGTAG	TAATACGACTCACTATAGATTGCCTGGAAGTTTGTTTTGTTTTTTGTTTTTGGTGGAAGGTGGAGGATTTCAATGAATTGGATGAGAGCAAAACAAAAATTTATCTATGGTTTATGGTTACTCATGTTATTGACGTCTGCCAAGACAGCAGATGTCTTAGTACAGGAGACATGTCGTAGAGATCGGAAGAGCGGTTCAGC
00221	0212	ENSG00000103148	NPRL3	-	chr16:118909-119054	GCCAGCTGCTGCACG	TAATACGACTCACTATAGCTTGGGCAGGTGTGGCTCTCCTTGGGCAGGTGTGGCTTCCCCTGGGCAGGTGTGGCTCTCCTTGGGCAGGTGGGGCTCCCCCTGGGTAGATTTGGCTTCCCCTGGGCAGATGTGGCTTCCCCTGGGCAGGTACAGACCCTCTGGGAGCCAGCTGCTGCACGAGATCGGAAGAGCGGTTCAGC
00222	0213	ENSG00000182872	RBM10	+	chrX:47171442-47171587	TTAGAGTTCGGCTCC	TAATACGACTCACTATAGGGGAGGAGTGTCAGAGAGGCCGGCTTGGCCAAGGGACATTGGCCATGGGTGTCTGGTAGTGGTGGGTATGGGCGGGAGAAGAGCAGTCCTGCACATTCCACTGGTCATCCAGCCATTTTGCATGTGTGCATCATGGGCCAGACGCTTTAGAGTTCGGCTCCAGATCGGAAGAGCGGTTCAGC
00223	0214	ENSG00000029363	BCLAF1	-	chr6:136268921-136269066	CATGAGCGAAATGCA	TAATACGACTCACTATAGCTGATATCTAGTGGTTTAACATGGGAGAGATGGGGGGGAGGAAGGACTAGAAATAGCAATGTGTATTAGTCTTTCAAAATAATATTTCCTTGGAAACTGTTAGCAGTGGTAAGAGTTAACCACAGGTATGACCTTTTCGGGTGTTGCATGAGCGAAATGCAAGATCGGAAGAGCGGTTCAGC
00224	0215	ENSG00000160685	ZBTB7B	+	chr1:155013877-155014022	CGTTTTCACTGTACA	TAATACGACTCACTATAGGAGCTGTGTTTCCCGTTTGGCCTGGAGAAGTGGGGGATCTAGAAGGGGAGATGAACTTTTGGTAGCCAGGGGAGGGGCAAGAGGAGGAAGAGGATGATGCTTGGAAGCTGCCTTCTCTTGTTTGCATATGTTTTACAGTGTCCTAACGTTTTCACTGTACAAGATCGGAAGAGCGGTTCAGC
00225	0216	ENSG00000140153	WDR20	+	chr14:102140179-102140324	TCCCATTTCTTTTTC	TAATACGACTCACTATAGACCCGGGCGTCACCGGAGCCAGCCAGCGGCGTAGGCAGAGGCCGGGAGCAGGGCGGTGACAGTGGGGCCAGGGTGACCGAGAGGGGTGGCCGTCGCTCTTACTTTTGAGTGGGCCGGTAACTCCACTGGGGTACTCCTGAGGAGAGTCCCATTTCTTTTTCAGATCGGAAGAGCGGTTCAGC
00226	0217	ENSG00000101972	STAG2	+	chrX:123962177-123962322	CTGATTAGTTGCCCG	TAATACGACTCACTATAGCCTGGATCCGGAGATCTGCGGACGGCGATTTTGGGACGAAAAGGGTCGGATGGGCCGTGGGAGAGAGAAGGTGTGGGAAACAGCATCAAGTAGTTCCGCAAAACTTTGAGCCCCGTTCCCATTTTCTTTTGGCCTAGAATTGTGAACTGATTAGTTGCCCGAGATCGGAAGAGCGGTTCAGC
00227	0218	ENSG00000177426	TGIF1	+	chr18:3451966-3452111	GGTCGTCTATAGAGT	TAATACGACTCACTATAGTCTGTGTTTCGAGGATGGTTCTAGCGCAGAGCCGGGTGTCTGCCGGGGTGGGCTCCCCGCATTGTTCGGGCTCCGGCGGGGGCGGCTCTGATTCCTTTCCATGGCCCGCCTCCCACCCCGGGAATCCCCAGTGCTCCTTTTCCACGGGTCGTCTATAGAGTAGATCGGAAGAGCGGTTCAGC
00228	0219	ENSG00000198561	CTNND1	+	chr11:57815655-57815800	AAGGAATTGAGCAAT	TAATACGACTCACTATAGTTTCTTGGGCCGTTATTCTGCAGTGGTCAAAATGGGGGAAGCATGTCTGTAAAAGTGTTACTGATATGACTAACACTAACTGATCTACTTTCAAACATTACCTTTTTCCTCTCCCTCCCTGTTTATGAATGTTTTGCCCTTCTCTTAAGGAATTGAGCAATAGATCGGAAGAGCGGTTCAGC
00229	0220	ENSG00000173933	RBM4	+	chr11:66643353-66643498	CTCACTTAACAGCCA	TAATACGACTCACTATAGTGTCTAGATAAAGCCATTGCTATGACCAGTGTCTGGGGTAGGGGCTGGGGCTATGACTAAGAGTGATAGCAACCCTTCTTGCGTCTGTTTCTTCAAGGCAAACGAATGCACGTGCAGTTGTCCACCAGCCGGCTTAGGACTGCGCCCTCACTTAACAGCCAAGATCGGAAGAGCGGTTCAGC
00230	0221	ENSG00000214655	ZSWIM8	+	chr10:73795833-73795978	CACCGTTGGTACCAT	TAATACGACTCACTATAGCATGCCTGTAGTCCCAGCTACTCGGGAGGCTGAGGTGGGAGGATTGCTTGAACCCAGTAGGCAGAGGTTGCAATGAGCTGGGTTCACGCCACTGCACTCCAGCCTGGGTGACAGAGCAAGACCCTGTTTCAAAAAAAAAAAAAAAACACCGTTGGTACCATAGATCGGAAGAGCGGTTCAGC
00231	0222	ENSG00000126746	ZNF384	-	chr12:6678497-6678642	TAGATGCGTTCCTCC	TAATACGACTCACTATAGGGGGGTGGGGACAAGGGTTAGGAGACCATTATTTTTCTACAGGGTTTGGGATTTCCTGTGTACTCTGGGTTGGGTCGGCGGGGGGGTGAGGGGTTAATTAGACAATGATCTGGGGGAAATGAAATAGGATTAGGATCAGGACTGAATAGATGCGTTCCTCCAGATCGGAAGAGCGGTTCAGC
00232	0223	ENSG00000168137	SETD5	+	chr3:9429528-9429673	GGCTGCCTCGCGCGA	TAATACGACTCACTATAGAGAGGACCTTCAAAATCAGTGGTACCAAACTTTTTTTTCAGCTAAGAGCAGCTTTAGGAATTCAGAGTTTGTCCAAAGGCCCAATCCCTAAAATTATACTCTCAATTCTTGAAGAATGTAAATGCCAAATGACAATGAAGGTAGGCGGCTGCCTCGCGCGAAGATCGGAAGAGCGGTTCAGC
00233	0224	ENSG00000149179	C11orf49	+	chr11:46936838-46936983	TTGCATCAGTGATGG	TAATACGACTCACTATAGCTACGAGTATCTGGGTAGGAACCCCCTTTAACTTTGGGGAGGGAAAGACGTGCAGACGAATTAGGCCAGGGTCTGGGAGGAGGCGGGGGCGGGGTCTGAGTGGGATCGGGTCCGGGTGGTATGGGGAGGGGCGGAGAGGCGGGGGTTTGCATCAGTGATGGAGATCGGAAGAGCGGTTCAGC
00234	0225	ENSG00000102317	RBM3	+	chrX:48576094-48576239	ATCAGGACCTACCAG	TAATACGACTCACTATAGGCAAGGGGAACATGGTGCATTCAGGTCATTTTGTGTGGGATTCTATAGCTCCTGATGAAGCCATTCTGGGGTAAAGGAGCTTATTCTGGAACATGGCACCCAGAACCTGGTGCCCAGCAGGAATTTTTGGCCTCTTTTGCCCACTTATCAGGACCTACCAGAGATCGGAAGAGCGGTTCAGC
00235	0218	ENSG00000177426	TGIF1	+	chr18:3451966-3452111	CCTCCCAACCAATAC	TAATACGACTCACTATAGTCTGTGTTTCGAGGATGGTTCTAGCGCAGAGCCGGGTGTCTGCCGGGGTGGGCTCCCCGCATTGTTCGGGCTCCGGCGGGGGCGGCTCTGATTCCTTTCCATGGCCCGCCTCCCACCCCGGGAATCCCCAGTGCTCCTTTTCCACGCCTCCCAACCAATACAGATCGGAAGAGCGGTTCAGC
00236	0226	ENSG00000180198	RCC1	+	chr1:28531823-28531968	TCCCTGTGCCGTTCC	TAATACGACTCACTATAGACAGAACCCGGCTTGGTGCTGACACTAGGCCAGGGCGACGTGGGCCAGCTGGGGCTGGGTGAGAATGTGATGGAGAGGAAGAAGCCGGCCCTGGTATCCATTCCGGAGGATGTTGTGCAGGCTGAGGCTGGGGGCATGCACACCGTTCCCTGTGCCGTTCCAGATCGGAAGAGCGGTTCAGC
00237	0227	ENSG00000072518	MARK2	+	chr11:63905069-63905214	ACATTGCCTCTAATG	TAATACGACTCACTATAGAGAGGCTCAGGCCAGGCCTTCCTGCTTTACTCGGGGTGGGTTGGGGGTTGGGGGTTGGGGTTTGGGACACTCTGTACCGGTATTGGGTCCTGGGGTTAGAAGAGGCTTCAGGAAGCACAAGAAATTAGGTCTTTGTCAACACCTTAACATTGCCTCTAATGAGATCGGAAGAGCGGTTCAGC
00238	0228	ENSG00000143217	NECTIN4	-	chr1:161073339-161073484	CTCAACCGTGAAGCC	TAATACGACTCACTATAGTTCTGCTTCCAGGGTGGGTTTGTGGTCGCAGTGGGGAAATGAGGATGTTTGTTTCCAGGAGAGAATGGACCTGTTGGGTTGGGGGACAGGCAAGTAGGGAGGAGGCTGGTGGAGGACAAGAGGGGAAGAGGCTGAGGGGAGGAGGCCTCAACCGTGAAGCCAGATCGGAAGAGCGGTTCAGC
00239	0229	ENSG00000123562	MORF4L2	-	chrX:103686483-103686628	TATGCTCTGGAACCC	TAATACGACTCACTATAGTTCGGGGTGGGGGTGGGGAGAAAGGGTCGATGATTTCCTTTTTTCGTCGGGTATAGACGGGATTACCTAGTGCCTTCACAATCGGTCAGAGCTGGATTCAGATTCCTGCTCGCCAACGCCCAGCTTGGGCAAGGCTCCTGTTCTTTTATGCTCTGGAACCCAGATCGGAAGAGCGGTTCAGC
00240	0230	ENSG00000141376	BCAS3	+	chr17:61379340-61379485	TGACCACTTCTTAAC	TAATACGACTCACTATAGGGCCACCCCCTGGATGTGGTGGCTGCTGAGAGAGGGAGACACACTTGCTCACAGAAAATGAAAGTTGGCAATGACCCTCTGACCCTTTAGGAATCCAGAATCTTGGCTCCTAGAAGCCATAGAGCACTGTACCAAGAAGGCCAAGCTGACCACTTCTTAACAGATCGGAAGAGCGGTTCAGC
00241	0231	ENSG00000122566	HNRNPA2B1	-	chr7:26195607-26195752	TCACACCGCTTCCCA	TAATACGACTCACTATAGTATATTAGTGTCTATAAATGGCTTGGGTGATAGTGGTCCAGTTATTTCTAAGTAGTTTTGCCATCTTAGCTGTTATAGCCTAAGGAATAGAGTGCCATTTTAAATGAAAATGTAAAGATAACCATCAGAGTATCTCATCTTTTCTCTCACACCGCTTCCCAAGATCGGAAGAGCGGTTCAGC
00242	0232	ENSG00000148660	CAMK2G	-	chr10:73817833-73817978	ACGCTTATTGCAGTA	TAATACGACTCACTATAGTGACTGAGCCCCTTCAGGTGAGAGAAGTAAATTGGGGGTGGAAGCGGCCTTATTGGGAGATGCTTGTGAGAGAGGCTGCTCATACAGGGGAGGGGCTCACAGCATTCACGATGTACCAGGCTCCTCACCTGTTAAAGGCAAGCGTGACGCTTATTGCAGTAAGATCGGAAGAGCGGTTCAGC
00243	0233	ENSG00000111907	TPD52L1	+	chr6:125154142-125154287	ATTTCAATTCTCGTG	TAATACGACTCACTATAGTTTGCTGTGGGTCTGGGGATCAATAAAGTGACAGGGGATCCGTAAGTGGAGAGGCCCCTCCTCAGGAAATGCGCCCGTGGAATGCTCTACCCTCTTCCGCAGCCAGTCGCCCCTGGCCTTCCCAACCTCGCGGCTGCCCGAAGGACATTTCAATTCTCGTGAGATCGGAAGAGCGGTTCAGC
00244	0234	ENSG00000060339	CCAR1	+	chr10:68737240-68737385	GCGGACAATCAACCG	TAATACGACTCACTATAGCATGCCTGTAATGCCAGCATTTTAGGAGGCTGAGGTGGGAGGATCGTCTGAGCCCGGGAATTTGAGACCAGCCTGTGCAACGTGGTGAGACAGCGTCTGCAGAAAACACGAGAATTAGCCAGCATAGTGAAGGATGCATGTGGTCCGCGGACAATCAACCGAGATCGGAAGAGCGGTTCAGC
00245	0235	ENSG00000105939	ZC3HAV1	-	chr7:139078937-139079082	CAGATACGGCAGAAA	TAATACGACTCACTATAGGGGCCTCTGTGTCTTGAGTCTGCAGCAGAGTGGCTATGGCTGGTGGTTTTTCCTTGGATGTTCCCCAGTTCTTAAAGGGTAGAGAGTTAGAGGGTTTTGGTTATGGGGTGGTCTGGTGAGGAGATTGACTAGTGAAGACAGGGAAGCAGATACGGCAGAAAAGATCGGAAGAGCGGTTCAGC
00246	0236	ENSG00000017260	ATP2C1	+	chr3:130894477-130894622	GGAACTTACGGCGTC	TAATACGACTCACTATAGCACGACGGGGCGGGTGCGGGATCTTGGGGAGGGGGGCTCCCGAGATAGTGGCTGGGCGGGGAACTCCTTCCTCAGCCTCTCGTCAGCGCCGCTTCTCCTGGTTTCTCTTGCAGATGCTGCTGCTAGGGGTGGTGGGAGCAGCCGTGGGAACTTACGGCGTCAGATCGGAAGAGCGGTTCAGC
00247	0237	ENSG00000153786	ZDHHC7	-	chr16:84988448-84988593	CGCCCCTCGGAGCCG	TAATACGACTCACTATAGGGCCCCAGAAGCCTGGAGAGCTGGAGGCGGCCAGGAAGTCAGGGTAGAAGGTGTGTGCAGGGCGTGCTGCCGCCCTGGTGGGCAGATTTCTTTTGCTTGTTGTATTACTGCAGAGAATGTTGAATGGAACATACTGAGGGAGAAGTCGCCCCTCGGAGCCGAGATCGGAAGAGCGGTTCAGC
00248	0238	ENSG00000140105	WARS1	-	chr14:100369506-100369651	CTCCAACACTGTAAG	TAATACGACTCACTATAGAATGAACTTAAGTTCATTAAAACACATTGGTATTTATACCCTGAGCAAACAGGAGTCCTCCTGTGTTCTGGGCACTGGGTGGGGGCACAGGGGCATCACCAGATGCAAACTTGATCTTGACTAGGAGGGCCCCTCCTAGTCAAGTACTCCAACACTGTAAGAGATCGGAAGAGCGGTTCAGC
00249	0239	ENSG00000085274	MYNN	+	chr3:169773652-169773797	GGAGTCTGGCACTCT	TAATACGACTCACTATAGCAGGGCGGCAGAAGCCGAGGAGGGACTGGCTTTGGTTGTCACTCTCGGATGCCGCCTCGCGTAGAGAGTGGGAAGGGAGAAGGTGTGGCCTCCTTAGCGCGAGTGATAGAACCTTTGACAGCAAGCCATGGCCGGGCGCATTCCCGGGAGTCTGGCACTCTAGATCGGAAGAGCGGTTCAGC
00250	0240	ENSG00000176974	SHMT1	-	chr17:18363123-18363268	CTATTTATGCACGGT	TAATACGACTCACTATAGGTACCCCACCCTCTGCAGCCGCAATGACGGGAGGGGAGCGCTTGGGTCGCGCCTGGGCTGGGGATCGGGCGGCGGCCAGCCGCAGCGCCCCAGTTCCAGGCACATTCGGTATGATGGGGTGGCGGCCCGTGGCCTTTGGCAAGAATCTATTTATGCACGGTAGATCGGAAGAGCGGTTCAGC
00251	0241	ENSG00000122566	HNRNPA2B1	-	chr7:26192209-26192354	ATGCCGCATTGGTCG	TAATACGACTCACTATAGACTTCTGTTGAAACAGGCTTCACTGTATAAATAGGAGAGGATGAGAGCCCAGAGGTAACAGAACAGCTTCAGGTTATCGAAATAACAATGTTAAGGAAACTCTTATCTCAGTCATGCATAAATATGCAGTGATATGGCAGAAGACAATGCCGCATTGGTCGAGATCGGAAGAGCGGTTCAGC
00252	0242	ENSG00000177410	ZFAS1	+	chr20:49280495-49280640	AACACTGTTACATAG	TAATACGACTCACTATAGGGCCAAAACCAGGCTTTGATTGAACCAGGATGAATGCGGGTGTTGGAAGTAGAATATATATATACATATAAAATTGGTAAGTGGTGCCAACACGTCTTCCCTGGCTGAGTAGACACAGGCTCTGGAGGGGGTAGTAGCTGCTTTTCAACACTGTTACATAGAGATCGGAAGAGCGGTTCAGC
00253	0243	ENSG00000131165	CHMP1A	-	chr16:89651645-89651790	AATAGTACCACGCGG	TAATACGACTCACTATAGGCGGTGTGCTGGGCCCAGGCTGGCTGATGGGGGCTTAGGAACCTGTGTGGGCACAGGTGTGGGCACAGGTGTGGGGGTGTGGAGAGCCGGGCCTGGGGGATGGGCTCCGCATGTCTGACCCAGGACATTCCGGCTTCCGCTCAGTTAATAGTACCACGCGGAGATCGGAAGAGCGGTTCAGC
00254	0244	ENSG00000087460	GNAS	+	chr20:58898582-58898727	ACAATGTCACTGGTA	TAATACGACTCACTATAGCATATTCTCCAAAGAATTGTGAGATAAATCACTGCTTTAGCTCCCTAATGCGTGTACGTTTAGTGAAAGCACAAGAAAACAATTATCCATCCCTCCTGTCTCCGACCAGAGTCTCCAGAGAGCTCTGTTAATACTGCAGCAAAGGTACAATGTCACTGGTAAGATCGGAAGAGCGGTTCAGC
00255	0245	ENSG00000149657	LSM14B	+	chr20:62127242-62127387	GTGACACGACCAAAT	TAATACGACTCACTATAGCCTTGTCCTTAACCTGGACCTAGCTTTGCAGATGGGCTCAGAGTGTAGAATTGGCAGGTGATCCACGACCCTTGCTCAGAATCCAGCATGAAGTAGTGAGACAGGGAACCCTAAACGAGGTCTGTAGGCCACTTGCTGCTACAAATGTGACACGACCAAATAGATCGGAAGAGCGGTTCAGC
00256	0246	ENSG00000137497	NUMA1	-	chr11:72012069-72012214	TCTGTGGAGACACAC	TAATACGACTCACTATAGATCCCACCCATCCCAGGTCGGCCTCTCCACCCTTCTGCACCTTCTCTCATTTGCCTATCAGGGACAAGGGGTAGCACTGGCTTCATCTTTCCCACCCTGAACCAATGACAGACACAATCCTTGGGATTCGAGAACTTCCCAAGTACTCTGTGGAGACACACAGATCGGAAGAGCGGTTCAGC
00257	0247	ENSG00000169592	INO80E	+	chr16:30001822-30001967	CCCAACAAAGAGCCT	TAATACGACTCACTATAGGATGCCAGGTAGCCCCAGACCGGGTCAGGATTATGGGATCTAGAGTCAAGTCAAGACTGCCTGTTAGAAACCACGTGGCCTTGAGCAGGTCTCTGCTACCCTCTAGGCCTCCTAGGCTTGGCACCTATAGGGCGAGTGGTCCTACTCCCAACAAAGAGCCTAGATCGGAAGAGCGGTTCAGC
00258	0248	ENSG00000112715	VEGFA	+	chr6:43778966-43779111	ATGCTTTACCCCACT	TAATACGACTCACTATAGCTTGGTTTGGGGCTCTTGGCTACCTCTGTTGGGGGCTCCCATAGCCTCCCTGGGTCAGGGACTTGGTCTTGTGGGGGACTTGTGGTGGCAGCAACAATGGGATGGAGCCAACTCCAGGATGATGGCTCTAGGGCTAGTGAGAAAACATGCTTTACCCCACTAGATCGGAAGAGCGGTTCAGC
00259	0249	ENSG00000101150	TPD52L2	+	chr20:63873814-63873959	TTCTAGGAGCCTCCA	TAATACGACTCACTATAGCGCGTAGGTACCTGCCCCAGGCGCACCCCTGGGGGCTGAAGAGAACGGGCACCACACGTGCCCCGGCATGTGGGGGGGCGTCGTCATGCCCAGGGACGAGTTGCAGCCGTGGAGTTGAGTGGCCTGTTTGGAAGGATCCAGAGAGATTCTAGGAGCCTCCAAGATCGGAAGAGCGGTTCAGC
00260	0250	ENSG00000149179	C11orf49	+	chr11:47160175-47160320	CAGGCGCGCTCTGGC	TAATACGACTCACTATAGTGTACCATTGGTCTCAGCTACGCAGGAGGCTGAGGTGGGAAGATCGCTTGGGCATGGGAGGTCGAGGCTGCAGTGAGCCATGATCACTGCACTCCAGCCTGGGTGACAAAGCAAAACTCTGTCTCAAAAAAAAAAAAAAAAAAAAACAGGCGCGCTCTGGCAGATCGGAAGAGCGGTTCAGC
00261	0144	ENSG00000101150	TPD52L2	+	chr20:63882368-63882513	GCACCGCGATTCCTA	TAATACGACTCACTATAGGGGGCTGTGAGAAGACAGGAAAGCGAGCTTAGTGGGTATCAGGCAAGGGGGTGAAATTGGGTTGTGAGATGAGAAAGCAGCGTCATTGCAGGGCTGGGGGGCCGAGACTCGGCAGGGTCGCCGAGAGCTCAGTGAGCGAGCAATGCGCACCGCGATTCCTAAGATCGGAAGAGCGGTTCAGC
00262	0251	ENSG00000163913	IFT122	+	chr3:129492368-129492513	CAATCTACTTCTTTT	TAATACGACTCACTATAGACAGCAGGTAGTGTGAGCTGTTGTGTGATAGCTGGGTGAGGCACATGGGTTCCGGATCTCTCCAGGGTTGGGTTTCTAGTCTGTGAAAAGGGATTGGACCTACCTCACAGGCTGCTGTGAGGATTCAGTAGGTTCTCAGGAACTGGCAATCTACTTCTTTTAGATCGGAAGAGCGGTTCAGC
00263	0252	ENSG00000122566	HNRNPA2B1	-	chr7:26191914-26192059	CCCGCTACAAGCTTC	TAATACGACTCACTATAGGTGTAGAAGCATTCCTTCTTTGATAATGTTAAATTTGTAAGTTTCAGGTGACATGTGAAACCTTTTTTAAGATTTTTCTCAAAGTTTTGAAAAGCTATTAGCCAGGATCATGGTGTAATAAGACATAACGTTTTTCCTTTAAAAAACCCGCTACAAGCTTCAGATCGGAAGAGCGGTTCAGC
00264	0253	ENSG00000103148	NPRL3	-	chr16:118776-118921	TCTAACTGCATCCGG	TAATACGACTCACTATAGAGACCCTCTGGGAAGGTGTGGCTCCCCCTGGGCAGGTGTGGCTTCCCCTGGGCAGATGCGTCTGTCCTTGGGCAGGTGGGGTTCTCCCTGGGCATGCACAGACCCTCTGGGCAGATGTGGCTCTCCCTGGGCCGGCAGGCCTGGTCTCTAACTGCATCCGGAGATCGGAAGAGCGGTTCAGC
00265	0254	ENSG00000087460	GNAS	+	chr20:58899114-58899259	ACATGATACACGCAT	TAATACGACTCACTATAGATACATTTGTGAATAACACACAATTTCCTGACATTTTGGAGCAAGTAAAGTGCGTAACATAAATTTTTTTGGCCATGCTTAAAGTAGAATGAGATCCAGCTGGGGGAAAGTTATAGATTTCAGCCTTGGATGATCAGTTTAGGATTACATGATACACGCATAGATCGGAAGAGCGGTTCAGC
00266	0255	ENSG00000184277	TM2D3	-	chr15:101651900-101652045	TCAGCTGAGCCTGCT	TAATACGACTCACTATAGCTGGCACGGAGATGGAGCGCTTGGGGGCTGGGCCGGGGAGGCGGAACTGGAGCGCGATGTCATCCTTCGGTCCCTCGTTGCCGGCTGACCTGAACTGATGTCTACTCTGTTGACGTTTCGTCCCTAAGCTTTGTGTTTTCTGGCTGTCAGCTGAGCCTGCTAGATCGGAAGAGCGGTTCAGC
00267	0256	ENSG00000213024	NUP62	-	chr19:49928842-49928987	TCCCGTCACTTGACA	TAATACGACTCACTATAGGATCCAGCCCTCTCCTTGTGGCTCCGGGGTCTGGTTTCCTCCTCCTGACTCTAAGCTCTGGTTTCTTTCTCTTTCTGCCTCTGAGGTCTGGGCCTGCTTCCTCCTGTGATTTTGAGGATCCAGCCTCATTCTCTTCCCGCAGACCTTCCCGTCACTTGACAAGATCGGAAGAGCGGTTCAGC
00268	0257	ENSG00000117448	AKR1A1	+	chr1:45568657-45568802	TTTGCGAGGATCCGG	TAATACGACTCACTATAGGCCGATCTCCAGCTCAGATCTTGCTCAGGTATGGGGCAGTCTTAGGGAGAGGGCCCTGGGTTGGGAGGCAAGGGTTAAGGGATTTCTTATTTCAGTGTCTGGGTGAGGCTGAGGATCTTGCCTTGTGATCTGGAGGGAGGCCACTGTTTGCGAGGATCCGGAGATCGGAAGAGCGGTTCAGC
00269	0258	ENSG00000137497	NUMA1	-	chr11:72010855-72011000	GATCATTTGTCAGCC	TAATACGACTCACTATAGCGTAATTGGAGGCCAGAGAAAGGGCCTGAGTTTATTCTAGGAACACTGGGGATCCTGGTCTGGGAAACCCCATGATGGGTGGACATCCAGGATGAACATCCAGGGGAAGTCCTCCTGAGTCTTCTGTCCTCCTCTTCCCTCCCCAGGATCATTTGTCAGCCAGATCGGAAGAGCGGTTCAGC
00270	0259	ENSG00000105323	HNRNPUL1	+	chr19:41265014-41265159	ATTCTCTACTTAAAG	TAATACGACTCACTATAGTCTGGGTTTCGGAGGTGAGGGACGGGGGTGGCGGGGAGGATTCCGTACCGTAGGGATCGGAGACCGGAAACTGCTTTCTGGAGCCGAAGAGAGTCGGAAGAACAAGAGGTTTTCCGTTTGGGTTGGGGAGGGTCTCGAAAATGGGGATTCTCTACTTAAAGAGATCGGAAGAGCGGTTCAGC
00271	0260	ENSG00000166908	PIP4K2C	+	chr12:57599567-57599712	AGTAAGCAAACCTTG	TAATACGACTCACTATAGACTTAAAAGAAGGGGGTAAACTTCTGTTGATCCGGGGATTGTTTGGAAGGGGCAGTGGGAGCAGCTGCTTTAACACTGGCATGGGTTATTCCATATGGAAGGCTTGGGGATGGGTGAGGTTGCCAGACTTGAAGAGCAAAGTGTTTAGTAAGCAAACCTTGAGATCGGAAGAGCGGTTCAGC
00272	0261	ENSG00000068438	FTSJ1	+	chrX:48477710-48477855	AGCACTCTTGATGGT	TAATACGACTCACTATAGCACAAGTGGGCCATCTATGGGATGAATGTTGGGTTTATGGGGTCTTTTGTGGGAACTGTGGGGTAAGTGATGGGGGCGAGGAGGGTCTGTGTGATAAGCAGTGGAGCCTGAGAGTTCAGTGATTGGGTCCTTCAGGCCCTATAAGGAGCACTCTTGATGGTAGATCGGAAGAGCGGTTCAGC
00273	0262	ENSG00000132780	NASP	+	chr1:45606619-45606764	ACCCCTCAGTCTGAG	TAATACGACTCACTATAGGAGATGCGACGTTGTATATTTCTTGTATACAGTGGTGGAAACGGGGCTCTACCTGTCCTGGATGGTCTCTCCTAAGATGCTTGGGGTGATGATGCCTGCATCTGGTGGAGATTGCAGTGGGGATAGCTGTTTACTGAAGCTGACAGACCCCTCAGTCTGAGAGATCGGAAGAGCGGTTCAGC
00274	0263	ENSG00000089159	PXN	-	chr12:120215447-120215592	CTAGACCTGAGGTGT	TAATACGACTCACTATAGCGGAGCAGCCCCGGAGGGCAGGACGAGGGAGGGGTCAGTGCCAAGGCTGGGCTGGGTGTCCTGCGTGTCGTGCTCTCCCTGGGCTTGGCCATGCCTGCTGGGTGCCCTCAGCCTTTCCGACCCTGGTGGGCCCCTCCGACCACCAGCTAGACCTGAGGTGTAGATCGGAAGAGCGGTTCAGC
00275	0264	ENSG00000153827	TRIP12	-	chr2:229879940-229880085	ACTGACTCTGTCGTC	TAATACGACTCACTATAGGTGCCAATGTCCAACCGGCCTAATAACAATCCAGGGGGGTCACTGCGACGTTCACAGAGGAACACTGCCGGGGCCCAACCACAAGACGACTCAATAGGAGGAAGGTATGTATTTCATGGTAATTTGAAAAGGAATTGGGAATAAAAACTGACTCTGTCGTCAGATCGGAAGAGCGGTTCAGC
00276	0011	ENSG00000085274	MYNN	+	chr3:169773597-169773742	CCGGCAATGGAGACC	TAATACGACTCACTATAGCCTGGGCCACAACCTCTGCTGTGGAAATTCGCGGGAGTGGGAGCTGGGCAGAGGGCAGGGCGGCAGAAGCCGAGGAGGGACTGGCTTTGGTTGTCACTCTCGGATGCCGCCTCGCGTAGAGAGTGGGAAGGGAGAAGGTGTGGCCTCCGGCAATGGAGACCAGATCGGAAGAGCGGTTCAGC
00277	0265	ENSG00000160679	CHTOP	+	chr1:153643694-153643839	TATCATTCTCCGGTA	TAATACGACTCACTATAGCACCACCACATACCACCCTGTAGCTCCAAATCCTGGTTTGAGTCACATGAGAATATAGAAGAGAGAGAGAGATACAAAGATGAAGTAGAGTTAAGAGGGTGGTGAGACTTGGAGCTGGGCATTGGCTCTGAAACCAAATAAATTCATATCATTCTCCGGTAAGATCGGAAGAGCGGTTCAGC
00278	0266	ENSG00000177082	WDR73	-	chr15:84645972-84646117	AGTACCTGTTAGAAA	TAATACGACTCACTATAGCTATAAAAACTGAGTTCAACTCTCTGTGCCAGGTGTTGGGGATACACAGTGAATAAGAGGTAAGCCCTGGCCTCTAAGGGCTCCTATGCTGGGGCAGGATTAGGCAGTCCCAGGGACCAGCACCCAACCAGCTGAGCAGACAATGGAGTACCTGTTAGAAAAGATCGGAAGAGCGGTTCAGC
00279	0267	ENSG00000178927	CYBC1	-	chr17:82446301-82446446	CGTGGCAAACCTATG	TAATACGACTCACTATAGGACCGTTCTTGGCCAAGGAATTCCCCGAAGGCATTTTTCTCTTAGAAGCTCTCCATGACTATCTTCACCAAAGTGCTTTCTTCCCAGAGTTGCCACAATGGGATGCGAGTCAGCTTTCCCCGTGGCCGGCCCTCCCACCTCGGAGCCGTGGCAAACCTATGAGATCGGAAGAGCGGTTCAGC
00280	0268	ENSG00000141002	TCF25	+	chr16:89910504-89910649	TAGCTCTCTTGCCTG	TAATACGACTCACTATAGGCAGCTGGCAGGCAGCCCCGTGAGCCGGGTTGGGTCCCACGAGTCTCAGTTCAGTGTCGTTTCTGACTTTTCTTGACTTTCTTTCAGGCTAAGTCCTATCAGCCATGGAAACACCATTGCTCTCTTCTTCCGGTCACTGTTGCCAATAGCTCTCTTGCCTGAGATCGGAAGAGCGGTTCAGC
00281	0269	ENSG00000198231	DDX42	+	chr17:63774678-63774823	CCGAGCCCCCAGAGT	TAATACGACTCACTATAGCCGGCTCCAGGGCAGGAATAGCGCGGGGAGAATTCTGACCCAAGGAGGCAGCGCTTGGGAGATGCAGGCCTCCGAATTTGGGGTCCTGAGAGGCAAAAGCTGCCAAATGAGAGGAGTGAAAAGATATAGGCGATGATCTTTGTGCACCGAGCCCCCAGAGTAGATCGGAAGAGCGGTTCAGC
00282	0270	ENSG00000089159	PXN	-	chr12:120215427-120215572	ACTTGTACATGTGAC	TAATACGACTCACTATAGGGACGAGGGAGGGGTCAGTGCCAAGGCTGGGCTGGGTGTCCTGCGTGTCGTGCTCTCCCTGGGCTTGGCCATGCCTGCTGGGTGCCCTCAGCCTTTCCGACCCTGGTGGGCCCCTCCGACCACCAGGAGTCCTGCTGACGTCACTCACTTGTACATGTGACAGATCGGAAGAGCGGTTCAGC
00283	0271	ENSG00000140521	POLG	-	chr15:89317538-89317683	GCTTACCCCTATCCG	TAATACGACTCACTATAGTCACCTTTCTTGACTTAGCTAAGTGAACAGATGGGGTGTTGGTCCAGGGGAAGCCCTGCTCTAAGGGGTGTGGGGTCATTGCTCCAGGAGTGATGCATCTGTTCACAGGAGGGGCATGACTGTGAGAGTAGATTGGGTCTCTTTCAGCTTACCCCTATCCGAGATCGGAAGAGCGGTTCAGC
00284	0272	ENSG00000125952	MAX	-	chr14:65101721-65101866	ACGACGAGACCGACG	TAATACGACTCACTATAGTGGGGGTGCCTAGATGCCCGAGCTGGGTCTGCAGGGAGGAGACAGTGCTCGGGACCCCTCTGGCCCAGGTCGGATCCCGGAAGGAGGGGCGGCGCTCGGGACCCCTCTACCCTGCTACCGGATCCCGCCGAGGGTGGAAGGGTGGGACGACGAGACCGACGAGATCGGAAGAGCGGTTCAGC
00285	0273	ENSG00000100997	ABHD12	-	chr20:25301857-25302002	ATGAGGCGAAATATA	TAATACGACTCACTATAGCTCCATGTTGTAAAGGATGTACAGACCCACACGGGGGGGCACACACGCTCACAGGTGGCCATGTTTGGGAACACTCAGACACAGACACCCCAGCCACTTGCAGGCCTCGGATCTCTTCCACACACCTCTCAAGACGTACACAGCTCATGAGGCGAAATATAAGATCGGAAGAGCGGTTCAGC
00286	0274	ENSG00000136527	TRA2B	-	chr3:185937592-185937737	GGACGCACCGCTTGA	TAATACGACTCACTATAGGGGCGTTTTAGGCTCCGAAGTCTGAAGCCGGGAGGGCAGGCAAGGGAGACAGCATTTAACCAAAAAAAGCCTTTGTGGATAGTGCCTTAGTGCCTTTGGTCGTGAAGGAGGGAGGCCCCCGGCGGGTTTATGTGGCTTCTGCCCGAGGACGCACCGCTTGAAGATCGGAAGAGCGGTTCAGC
00287	0275	ENSG00000169764	UGP2	+	chr2:63841142-63841287	TATCACGTCTTTACG	TAATACGACTCACTATAGGGGCGCCTCAGAGGTGACTTTCAGCCTGCGAGCCTTCTTCCCGGGGCGCCATAAACGCCCCCAATTTCCCAGCTGCTAAAGGAAGAGGAAGGTGGGTCTCGCTGGCGGCTTGAGGAGGGGCGGGGTTGGGCTTCCGGCGACCCCCTTATCACGTCTTTACGAGATCGGAAGAGCGGTTCAGC
00288	0276	ENSG00000100526	CDKN3	+	chr14:54397086-54397231	ATCGGAAAACACGAC	TAATACGACTCACTATAGGACGTGCTGGGGTTTGGAGGAGCGAGGCGGCAGGGACGCAAGCGGTCCCGGGGACCCGATCCTGGGCCGGAGGGCAGCCCTAGCCTGGTAGCAGTGCGACTGGCGCCGTAACCGTTCTGCGGGTCGGGGAGGTGACTCGCACGGGCATCGGAAAACACGACAGATCGGAAGAGCGGTTCAGC
00289	0277	ENSG00000141376	BCAS3	+	chr17:61379061-61379206	AAACTATATCTAGCA	TAATACGACTCACTATAGGGCACAGGCTTGGACTGAGGGGCTGGGGGAGGGCTGTTGGACCCCCAGAGCCAGGCTCTCCTCTGGAAGCATCAACATAGGTAAATGGTTAACAAAAGGGAGGATTTCTCCCTGTTCCTCCTCCTCTGCCACAGTATTGACTGTTAAAACTATATCTAGCAAGATCGGAAGAGCGGTTCAGC
00290	0278	ENSG00000143061	IGSF3	-	chr1:116607614-116607759	CTTGTGAACTGAAGG	TAATACGACTCACTATAGGCAGGCTCCCCATAGCAGAGGATCAGGATCAGGGGTGTCCAGAATCAGGGCAGTCTAGGGCTGGGCATAGGCCTATCTGATTGCTAGCAGCCCTGTGCATACACAAGCAGTGCCAGCTCAGCTTGGAGGGAAACCAGGAATCCCAGCTTGTGAACTGAAGGAGATCGGAAGAGCGGTTCAGC
00291	0279	ENSG00000120256	LRP11	-	chr6:149842676-149842821	AAGACTCTACCAGCG	TAATACGACTCACTATAGCTCTTCTGTTTTGGGCTTAGCCGATGCTACTGGGTTGGGGTGGAGGAAGCACTCCAGGGGATGAGAAGAGATGCTCCCGCTTCTCTTGACTCGACTTCATCAAAGACAATTGCTTGGCTATTCTGGGAGAGGACTTTGTTTACAGAAAGACTCTACCAGCGAGATCGGAAGAGCGGTTCAGC
00292	0280	ENSG00000020129	NCDN	+	chr1:35558468-35558613	CCCGACATCCGACTG	TAATACGACTCACTATAGGAGGGAAAGGAGAGGAGGCAAGGAGCCTGCGGGGGCGACTGAGAGCCCTGGCTGGAGGGGTGGGGTCCCCAAAGGGGCCTCCAAGCCTTCCCTGTTGAGCGTCTTGTATTCTCACTTCTGAAGCGTATCTCTGCCTCTGAAGAAGGCCCGACATCCGACTGAGATCGGAAGAGCGGTTCAGC
00293	0281	ENSG00000170632	ARMC10	+	chr7:103075402-103075547	CAGTGTGGTGCGTCA	TAATACGACTCACTATAGAAGTCCGCAGGTGGGACCCCGGGGTTTCCGGCAGGTGGGCGGGGACTGGGCAGGGGGGCTCCCCAGGCCGGGGTGGTGGCTTGCGTGTGCTCGGGGTAAAATGAGGAGCCGAGCTAGAGGGAGAGGCAGTACTTGTGTGAGTGCAGCAGTGTGGTGCGTCAAGATCGGAAGAGCGGTTCAGC
00294	0267	ENSG00000178927	CYBC1	-	chr17:82446301-82446446	ATTGCAAAACCTTGC	TAATACGACTCACTATAGGACCGTTCTTGGCCAAGGAATTCCCCGAAGGCATTTTTCTCTTAGAAGCTCTCCATGACTATCTTCACCAAAGTGCTTTCTTCCCAGAGTTGCCACAATGGGATGCGAGTCAGCTTTCCCCGTGGCCGGCCCTCCCACCTCGGAGCATTGCAAAACCTTGCAGATCGGAAGAGCGGTTCAGC
00295	0162	ENSG00000182979	MTA1	+	chr14:105445778-105445923	AGATATGGCGTGCCC	TAATACGACTCACTATAGGTGGCTGGGTGTGGGCATCATTGATCGAGGCTTCTTTTTCCCTTCTATGATGACTTCTGGAGACTTTCCAGGCTGGTGGGACCCTGCTGCCTGCACTTGCCAATGTCTCTCTCTTTTTAATTTTGCGGAGAGGCTTCTGTTGGGATAGATATGGCGTGCCCAGATCGGAAGAGCGGTTCAGC
00296	0282	ENSG00000146540	C7orf50	-	chr7:1028108-1028253	GTATTACCCCGTGTA	TAATACGACTCACTATAGGTGCGCGGGGCCAGGGCCCGCATTCGGGCTGCAGGGAGGGGATGGGAGGGGCCCTGCCCCAGCCCCGCCCCGCGGCGACAGGTGGGCGCTCCCGTGGGAGGCCGTGGCGTCCAGACGCTGCTGCGGGCCCCGCTCCGCCCTGCAGAGTATTACCCCGTGTAAGATCGGAAGAGCGGTTCAGC
00297	0283	ENSG00000148335	NTMT1	+	chr9:129626607-129626752	CCTTGACATCAATTG	TAATACGACTCACTATAGTCCGAGAAACAGGGATATGGAGAGCGCCCACTTGGAGGATGGATGGGAGGAATCGGTAAAATCGGTAAAATGCCCAGTTCAGAGCCTGGCACAGTTAAGTGCCCGCTGCACAGAAGTTGCTGTCGTATTTAACCTTGGGTGCCACCCCTTGACATCAATTGAGATCGGAAGAGCGGTTCAGC
00298	0284	ENSG00000168255	POLR2J3	-	chr7:102568790-102568935	TTTCTTGGTAGTGTC	TAATACGACTCACTATAGGCTCTTCCCTCTGGTGCCACCAGCGAAGCCAGGCTTTTCCCCGTCTGTGAGTGGGGTCTGCCCAGTCTCCTGGTGTGGTCAGGCACGGGGATGGAGGAATCCTGCCCGGAGCCCAGCCAGTGGGGCACCCAAGCTCTCCTGGGGCCTTTCTTGGTAGTGTCAGATCGGAAGAGCGGTTCAGC
00299	0285	ENSG00000074219	TEAD2	-	chr19:49355723-49355868	GATATCAGTCGCGAA	TAATACGACTCACTATAGAACCCTCCCCCAACCCAAGCCTTTGCCTTTTTTTTTCTTTTTGGAGACAGGGTCTTGCTCTGTCGCCTAAGCTGGATGCAGGGGCACGATCTCCACTCACTGCAACCTCTGCCTCCTGGGTTCCAGTGATTGTTGTGCCCTAGCTTGATATCAGTCGCGAAAGATCGGAAGAGCGGTTCAGC
00300	0286	ENSG00000136699	SMPD4	-	chr2:130157360-130157505	TTATCCGATGTAACG	TAATACGACTCACTATAGTGGGGGCAGCAGAGCAACTGGCTCAGGGCGGGATGTGGTCAGACCTGGAGGCGGAGTGCTATGGGTGCCACGCTCCTTCCCAGGCCCTCACCCCTCCTTCTCCACCCAGGAGTCGTTCACGCCTACTGAGGAGCATGTGTTGGTGGTTATCCGATGTAACGAGATCGGAAGAGCGGTTCAGC
00301	0287	ENSG00000087460	GNAS	+	chr20:58895715-58895860	GCAGAGGATTCACGA	TAATACGACTCACTATAGAAGTAAGAGGAACAGACTTTATACTAACCTTTAGGAAGTATAGGTGGGCTTTGGGGGCTGGGCAGCCAGTTTTCACTTAATTTTTCCTGATTTACATATTAGAAAATCCTGGGAAGGGCTCTTTAGGGTCCCTCACCCCCCACCCCGCAGAGGATTCACGAAGATCGGAAGAGCGGTTCAGC
00302	0288	ENSG00000160685	ZBTB7B	+	chr1:155003206-155003351	TATCCCGTTAGCACG	TAATACGACTCACTATAGGGATCAGACAGACAGACGGCTTCGGGATGGAGAGGGGGTGAGGCGACGCTGAGCGTTCCCCCAGTCTCCTTCGTGACTTTAGGGGGAGACCCCAGACCGGACTGAGTTGAGGGAATGGAAACGCTGACGGACTCTAACTAGGACAATATCCCGTTAGCACGAGATCGGAAGAGCGGTTCAGC
00303	0289	ENSG00000182400	TRAPPC6B	-	chr14:39154422-39154567	TACGGAAAAGTGTGT	TAATACGACTCACTATAGCACGCCTGTAGTCCCAGCTACTTGGGAGCCTGCGGTGGGAGGATTGATTGAGTCTGGGAGTTGGAGGCTGCAGTGAGGCGTAATTGTGCCACTGCATTCTACCCTGGGCGACAGAGGAGACCCCGTCTCAAAGAACAGAAAAAGAATACGGAAAAGTGTGTAGATCGGAAGAGCGGTTCAGC
00304	0290	ENSG00000089597	GANAB	-	chr11:62633969-62634114	ATCCGAAGTGTAGCC	TAATACGACTCACTATAGCAGGTCCTTCGGGAATGTAGGGAGCTTATTGCTTTGCCAGGGGATGGAGAGATGCTGCCTATTGCTGGGGTTCCTGACTCTCAGCTGAGGGGCACCTGAGGTTCTGGGCAGAGCTACTTGCCCTTGAAAGCATTTTTTGGCAGAATATCCGAAGTGTAGCCAGATCGGAAGAGCGGTTCAGC
00305	0291	ENSG00000121741	ZMYM2	+	chr13:19992733-19992878	AAGCCTCAGTGTACA	TAATACGACTCACTATAGAAATTTTATGGAGTAAATAGTGTACCCCTGAAAGGAGGTGGTGGTGGTGGTAGGAATATATTGCATATGATTACCATGAATATATTGCATATGATTAATTATCCAATAAAAATTGGATAATTGCCTTCCTTGTTATCCTGCAAAAGAAGCCTCAGTGTACAAGATCGGAAGAGCGGTTCAGC
00306	0292	ENSG00000160087	UBE2J2	-	chr1:1263196-1263341	TTCCCAAGTGACTGA	TAATACGACTCACTATAGGGATTCTGTGCTTAGGAGAAGAACACCAGGCGGTTTTTATATTCTCAGTCAGCCTTGCCTGTTCAACATCTTTTATTTGCAAACAGCAGCCTTTCTACTTTGGATGTGTGCTAGTTAAATTGGCTTAGTTGGAACTCCTCCTCGTCTTCCCAAGTGACTGAAGATCGGAAGAGCGGTTCAGC
00307	0293	ENSG00000204054	LINC00963	+	chr9:129502721-129502866	TTTTGGCAAATGCGT	TAATACGACTCACTATAGACTACAGGCATCCGCCACCACACCCAGCTAATTTTTTGTATTTTTTTTAGTAGAGACGGGGTTTCACTGTGTTAGCCAGGATGGTCTCGATCCCCTGACCTTGTGATCCACCCAAGGCCTCGGCCTCCCAAAGTGCTGGGATTACATTTTGGCAAATGCGTAGATCGGAAGAGCGGTTCAGC
00308	0294	ENSG00000167978	SRRM2	+	chr16:2760151-2760296	TAGTAGATGTGTCAA	TAATACGACTCACTATAGTTCAGTGAATGATTTGAGTTGTGCGACTAAAGGCTTTTTGGAAGAGGGTTGTCCAGTTAGGAAAGGTGGATGGGAGTTGGGGAGGGGGTTTTCTGTTCTCCCTTTGAGCTGATTTCCTTCCTCTCCCACGTCCTCAATTAACTCCTTAGTAGATGTGTCAAAGATCGGAAGAGCGGTTCAGC
00309	0295	ENSG00000099783	HNRNPM	+	chr19:8483133-8483278	TGATCCAATACAAGT	TAATACGACTCACTATAGTTTTTTTTCTTCCTGATTTCCTTAGAAATCCTAAGTAATGCACTGAAGAGAGGAGAGATCATTGCAAAGCAGGGAGGAGGTAGGAACCGCTTAGTTTGATGTTTTGTTTTTTTAGAACAGGCTGTTATCGCTGGGGACTGTAGAGCTGATCCAATACAAGTAGATCGGAAGAGCGGTTCAGC
00310	0296	ENSG00000114316	USP4	-	chr3:49310745-49310890	TGACATTCAGATCCT	TAATACGACTCACTATAGAGGTCTGGAGGGCAGGGGAGGGAGTAGAGGGAATTTGCATCATGGGCTTACTACCACACAAGTTCTAGAGGCCCCCATAGGAGCCTCAAAAAGCATCTTGAGGGCATGTGTTATGCACTTGCTTTTATTGCTGATGTGTGTTGTGTTGACATTCAGATCCTAGATCGGAAGAGCGGTTCAGC
00311	0297	ENSG00000064787	BCAS1	-	chr20:53966535-53966680	TGCCACCCCACGTCT	TAATACGACTCACTATAGGCTAACACTTTTTAACAAAAAAAGAGGTGCCCTTGGGTTGGAATTTTTTTTATTTCAATAGTTGTGAGCATACAAGTGATTTGAGATTACATGGATTAGTTCTTTAGTGTGATTTCTGAGACTTTAGTGCACCTGTCACCCGAGCATGCCACCCCACGTCTAGATCGGAAGAGCGGTTCAGC
00312	0298	ENSG00000183889		+	chr16:16336138-16336283	AAAATGCGAGACATA	TAATACGACTCACTATAGGTTTGTGAAGGTTCCAGAGAGGACCTGGCCTTGGGAGGAGCGTGGGGGACTGAGAAGGGGGAGGGGTCATTGGGATGATGCGGGCGCTACTTGGAATGTCCATTGTGAGGCACCACCGGGGTCATCAGGGATTGGTGGAGAGAGAGAAAATGCGAGACATAAGATCGGAAGAGCGGTTCAGC
00313	0299	ENSG00000077238	IL4R	+	chr16:27341318-27341463	AAACTCAAAGATATA	TAATACGACTCACTATAGTTTGGGGAGGGGCGGGAATCAGGAGTTAGTTTTGGACATGAGATAAGCTTGGAATATTTATTTGCTATCTAAGACAGCTCCTTAACATGGTAAGCCCTTATGCAAGTTGTTGTCAGCTGAGATGGGCGTGGCACTGAGCATGGGAGAAACTCAAAGATATAAGATCGGAAGAGCGGTTCAGC
00314	0300	ENSG00000121741	ZMYM2	+	chr13:19960124-19960269	GGCAGACGTCCGCCT	TAATACGACTCACTATAGAGGAGCTTTCCCTTGGGTGGCAGCTGCCCCCAGGGCGAAGCCTGGGTAATGGCTGGTGAGGCAGCTGGGAGTGGGCGCTGCTGTTTCCACCGCTGCAGACATCGCTCCTGCTGCTGCAATACCAACCTCAGCAACCAGACGACGGGGGCAGACGTCCGCCTAGATCGGAAGAGCGGTTCAGC
00315	0301	ENSG00000074219	TEAD2	-	chr19:49357067-49357212	CATGCCGGCCCCAAC	TAATACGACTCACTATAGCTGGGGGTGGGGGACCGAGACCCAGAAAGAGAGGGACAGAGACCCAGGGAGAGGGGGACAGAGACTTAGAGCGGGGAGGACTGAGACCCAGAGAGAAAGGGACAGAGACCCAGGGAGAGGGGGACAGAGACTTGGGGGAGGGGACCCATGCCGGCCCCAACAGATCGGAAGAGCGGTTCAGC
00316	0302	ENSG00000141376	BCAS3	+	chr17:61380461-61380606	AGTGACATCATGACT	TAATACGACTCACTATAGCCAGTTTGTGATCCGCTTTAAAGGAATATTTTATTTTCAATACAGACACAGCCCTTGACGTAGCAGTAAAAACCTTCCCCCCTGAGAGACACGTGGCAGTGAAGTGTTTTGGTATGTAACGTCCTATCTTTGCCTATGTGGAAGGGAGTGACATCATGACTAGATCGGAAGAGCGGTTCAGC
00317	0303	ENSG00000169020	ATP5ME	-	chr4:673542-673687	ACTGCACTGTCTATC	TAATACGACTCACTATAGACGGGTGCTAAATGGCTGTTCGAGTGCTGAGGTCTTGATGGGAGGCAGTCCCTGTTCGCAGAGGACGAGTGAGCCAGTGCGTGAGCGGGTGGGCAGCAGGGGCCCTGTAGCCTCTGGGTTGGACTCGTCAGGGTGAAGGTCAGGCGACTGCACTGTCTATCAGATCGGAAGAGCGGTTCAGC
00318	0304	ENSG00000117859	OSBPL9	+	chr1:51729985-51730130	CCCAAATCCCTCCCG	TAATACGACTCACTATAGTGCTGGCCACTTGCGGAGTGAGTAGACCCCGAGGGTCTGGGAGAGGGGCCGGCCCCTACCCCTGAGTCCCCGGGGTCCCGGCCGCCAGGCCGGAGCGCGAATGTCGTGCTCACCCTGCCTCCTTCCCGCCGCCCCCTGGGGTGAGTCCCAAATCCCTCCCGAGATCGGAAGAGCGGTTCAGC
00319	0305	ENSG00000197111	PCBP2	+	chr12:53465649-53465794	AGCACATACACCATA	TAATACGACTCACTATAGTCCCACATTTTCATTAAGAAACAGTTATGTATATTTTGCCTTTGATTGCAGGGAACTTGGCTACCTTTATAGGATTCCCCGGAACAAAGTCATATTTAGGGTTCAAAGAAGGCCAATTTGGGTCTGACCATATTTGTGAGATTCCAAGCACATACACCATAAGATCGGAAGAGCGGTTCAGC
00320	0306	ENSG00000130702	LAMA5	-	chr20:62325485-62325630	AAAACATCACGCGAC	TAATACGACTCACTATAGCTACAGGGTTGGGGGGTCTGTTCTAGGCTCCCTGTTCTGTCCCATTGAGTGTGGCCCCACTGAGGTGCCATCCTGGACCCACAGGGGAACTTCCGGCATACGGAGACGCGCAACACTGTGTCCCGCGAGGAGCTCATGATGGTGCTAAAACATCACGCGACAGATCGGAAGAGCGGTTCAGC
00321	0190	ENSG00000167522	ANKRD11	-	chr16:89291249-89291394	CTATATGTCGGTGGA	TAATACGACTCACTATAGTTAAATGGTCTCACAGTCACTGCTGAGAGGTGAGGTGGGCGGCACCAATGCTCCCAGCACCGCTGTGCTTTCCCCATACACAGACCTTCCTTTCTGCTCTGTCAGCTGTCAGGTGGACGCAGGGGGCTCCGTAACATTAGGTAAGGCTATATGTCGGTGGAAGATCGGAAGAGCGGTTCAGC
00322	0307	ENSG00000256269	HMBS	+	chr11:119088343-119088488	ATGAGTGTAGCAGGA	TAATACGACTCACTATAGAGAACAGTTATGATGCTCACAGCATCACAAATTGGGGGACTCAGAGGGTTAGTTCCTAGTATGAAGGAGATGGGGTGGCTGGGCGTTAAGTTCCCCGGGAAATGGCAGATTACATTCTATGGCAAGATCATCCCTAGGCTGGGAAAATGAGTGTAGCAGGAAGATCGGAAGAGCGGTTCAGC
00323	0308	ENSG00000089597	GANAB	-	chr11:62633870-62634015	CACGGCGGCTGTACC	TAATACGACTCACTATAGGGTTCTGGGCAGAGCTACTTGCCCTTGAAAGCATTTTTTGGCAGAATCTCTTGAAGTCCCTATGTATGTCTGTAGAGGCTTGGTATAGTATGACCCACATGCCTTTGCAAAGCCATTGTGTCAGGCCAGGAGGCTGAGGCCCAGGGCACGGCGGCTGTACCAGATCGGAAGAGCGGTTCAGC
00324	0309	ENSG00000143774	GUK1	+	chr1:228145321-228145466	AGACGCGCGTTCACA	TAATACGACTCACTATAGGTGCATGCCGGCCCTTCCAACGTGGCAGAGCTCAGGGGGAAGAACACCCAGGCTCTCAGGAGACTCTCAGGCCAATGTCTCCATCCCTGGGTCAGCCCTTTCCTGCCATGAATTCAGGAAGGCAGAGGCAGCTCAGCAGATGGGGAAGACGCGCGTTCACAAGATCGGAAGAGCGGTTCAGC
00325	0310	ENSG00000198715	GLMP	-	chr1:156295256-156295401	ATCGTCACGACCTGT	TAATACGACTCACTATAGGAGGGTGTGGGAGATGGTCATGGGTCATGGGACGGGATTGTGGAGTAGGGCAAATGTGAGGGTGATGTCTGGACCCCGACTCAGCCCTGGGTGACCCAGGTCCAGGCAAGTGTTGAATGTTTTCTTCTTCGCAGCCCTGTGCCCTGATCGTCACGACCTGTAGATCGGAAGAGCGGTTCAGC
00326	0311	ENSG00000166886	NAB2	+	chr12:57093203-57093348	TTACTGTCACCTCTT	TAATACGACTCACTATAGTGCCTCAGAACACTTTTCTCTTCATTGAGGGTGGGGGAGTAGGGGAGGGGGTTGGGGGAGGAGTGAGCCAGGAGGCAGTGCCTGAAACAGGGTTGGGAGACCTGGCTGGAGGGGGGGCAGAAGGGCCTGTGGGCTGGCTATGTGGTTTACTGTCACCTCTTAGATCGGAAGAGCGGTTCAGC
00327	0312	ENSG00000134283	PPHLN1	+	chr12:42326333-42326478	GCGTCACACCCTTAT	TAATACGACTCACTATAGTGCCTTTGAATTGTGTGACAATTCTGCCCATGCGGTTGAGGGTGGAGAGACGCAGTGGAGTTTGGAATAAAGGGAAGTATTGAGTCTAAGATAGGGGTTCGCCTCTCTGTAGCGCCTTAATATGCAAGAAGACGACTGAGCTAGGTGCGTCACACCCTTATAGATCGGAAGAGCGGTTCAGC
00328	0313	ENSG00000166908	PIP4K2C	+	chr12:57599643-57599788	CTCGTTTATTTAGGA	TAATACGACTCACTATAGTGGCATGGGTTATTCCATATGGAAGGCTTGGGGATGGGTGAGGTTGCCAGACTTGAAGAGCAAAGTGTTTAACTTCCACTTCCCATTCTGGGTTATTTTATTCAAGCAGCTACTTTTGCTTAAGAAGACACAGGCCGGGCATGGTGCTCGTTTATTTAGGAAGATCGGAAGAGCGGTTCAGC
00329	0314	ENSG00000136492	BRIP1	-	chr17:61848921-61849066	GCCTGGCCAAGAAAT	TAATACGACTCACTATAGATCATGTTTTTAATGCACTTGTGGAGATTAGTTGGGTCATGTGACAGCCATAAATTAATAATTTGTTGTAATTTCATTTTGTAGAGTTACTTGTTACAAAGGAGTTTATTATAGCAGATTATTCACAGTAACATGTCGTTCAAGTGGCCTGGCCAAGAAATAGATCGGAAGAGCGGTTCAGC
00330	0315	ENSG00000092841	MYL6	+	chr12:56160846-56160991	TCAATGTGGTCGTGC	TAATACGACTCACTATAGGGTACAGTACCTCCTTACCTCTAGAATGGGCCCTGAGGTTTTACTTATGCGGCCCTGGGTGCTGGTGTCTGGGAACTCTCACCAGCCTGTATACCAGTCTTGCTTTAGGGTGACCTTCTGGCCCTGGAGCATGGGTAGCTGGCATATCAATGTGGTCGTGCAGATCGGAAGAGCGGTTCAGC
00331	0316	ENSG00000011304	PTBP1	+	chr19:805703-805848	ACGAGCTCAGCTCCA	TAATACGACTCACTATAGGGGGACGCCACGTCCACAGAGCAGGCTTGGCCAGGGCAGTGGTAGGACAGGGCTGTGGAGGCCCACGTGTGGACGGCGCCAGCCAGAAGCCGCTAATCGCACAGTCTTTGTGGTCTGGTTCCCTTCAAGCACCTCCGGGCGAGCGCACGAGCTCAGCTCCAAGATCGGAAGAGCGGTTCAGC
00332	0317	ENSG00000146540	C7orf50	-	chr7:1028549-1028694	ACTCCGTATTCACGT	TAATACGACTCACTATAGATGGGGGAGATGAGGGAAGTAGGGGGACGATAGGGGCTGGGTGGGGGCGGTCAGAGGCAAGTACGTGCAGCTGGCAGGGGCCCTGCGCGGGCGGGGGTGCGCCCTCCCCGCAGTTCGCGCAGGTGGACCGGAGACCCGGGCGGCCAACTCCGTATTCACGTAGATCGGAAGAGCGGTTCAGC
00333	0102	ENSG00000131051	RBM39	-	chr20:35740221-35740366	ATTCACGCCCTGTGC	TAATACGACTCACTATAGGTTAAATCTTCTAACAGTCTTATAAGAAGAAATGGGTGAGATTTTAAAATTTATGTATCTATGTAAGACTGGTGATAGTAAATCTTAAAACAGTCCAGTGGCAATCTGCTGCTCAGTTAATAATTACTAAAATTCTTGGATCCCTGATTCACGCCCTGTGCAGATCGGAAGAGCGGTTCAGC
00334	0318	ENSG00000167645	YIF1B	-	chr19:38307173-38307318	ACAGCACTTCGAGTT	TAATACGACTCACTATAGAACTGAGGAGCCCTGGAGTGGCTGCCCGGCCTGGGGGGTCAGGAGGGCTTCCTGGAAGAGGGGGTATCCTGAGCCCTGGAAGAGGAGACACCAGCCAGGCTGCTAGAGGCTGGGGATCCCCAGCACACAGGCTCCAGGCTGGGCTCACAGCACTTCGAGTTAGATCGGAAGAGCGGTTCAGC
00335	0319	ENSG00000169764	UGP2	+	chr2:63842529-63842674	AGAGCTTATAGCTAA	TAATACGACTCACTATAGCTGTGTCAAGGTACCTGTGCGTGCACGCAGACGGGAAGGGCTGGGGAAGCGGGAGGACTGAGAAAAGCCGGGTGGGTTTTGCCGGGACTGTTGGGGAAGCTTTAGTGTTCTCCGCTTCTACTTCGTTTGTGTGTACGTGGTTTGCGAGAGCTTATAGCTAAAGATCGGAAGAGCGGTTCAGC
00336	0320	ENSG00000161249	DMKN	-	chr19:35502848-35502993	TCAGGATCGACACAA	TAATACGACTCACTATAGTTAGTCACAATGACATTCTGAAGGTTGAGATAGGGCAGTAGCAGGAGGAGGGGTGGGTGAGTGGGCCCAGGCTCTCTGCTAACCTGCTCCCCGCCTTTCATCCACAGAACCAGGTCCCGCCCCCCAGCACCCGAGCCCTCCTCTACTCAGGATCGACACAAAGATCGGAAGAGCGGTTCAGC
00337	0321	ENSG00000148358	GPR107	+	chr9:130110110-130110255	ACGAGCGGCCTCGAA	TAATACGACTCACTATAGCCTGTTCGGTCCTCCATCTTGCTTTAGCGAGTGTGGGGTGGCTGTGGTGACTGCCACTGGGACCATTTATTCCACCTGAGGTTGGTTGGTAGCTGAGGATCTTAGTAAGGTGCTCTGTCTGGAGTAGATGGCACAGCAGGTGAGGCACGAGCGGCCTCGAAAGATCGGAAGAGCGGTTCAGC
00338	0322	ENSG00000115685	PPP1R7	+	chr2:241150658-241150803	GGCTTGGTTGCGTTT	TAATACGACTCACTATAGCGCGCGGCCCCCTGACAGCTGACAGCCGGACCCGGGGGAGCGGGGGAGGCGCTGGACCTCGGGGGAGCCCCGGCCCGGGGGCGGCAGCGGCCGGGAAGGACCCAGAGCTAGGGGGAGAGCGGCGGCGCGAGGCCAGGCCGGGGGTGGGCTTGGTTGCGTTTAGATCGGAAGAGCGGTTCAGC
00339	0323	ENSG00000143793	C1orf35	-	chr1:228101933-228102078	GATAGTATCCAGTCC	TAATACGACTCACTATAGTGAGGCTGTGCCACCTGGGCTAGCTGTGCCCCGGGGTGGGGGGTCTCGGGAGGACCGGAGCGGCTCCCACTCGGGCAGGTGGCAGCTTCTCTTGGCGCACCGGCCCGGCGGGTGGCCTGCCCTACTTTACTTCCTGTCCCAGTTACGATAGTATCCAGTCCAGATCGGAAGAGCGGTTCAGC
00340	0324	ENSG00000115282	TTC31	+	chr2:74490146-74490291	GGAGCTCAGTTAATC	TAATACGACTCACTATAGGGGCCCAGGGATCGAGGCTGGTACCCTGGGAGGGCTGACCCTCAGATGCACCCCGCTCTCATGTCCTTTCTTTCCTGTCTCTTTCTCCCTCCTGACAGATTACCTCCTGGGCCACTTGGATGATGAAGGGAAATCAACTGGACAGAGGAGCTCAGTTAATCAGATCGGAAGAGCGGTTCAGC
00341	0325	ENSG00000140612	SEC11A	-	chr15:84715615-84715760	TGCTCCGCCGCTTCG	TAATACGACTCACTATAGTGGAAACCGTACGCGCTTGAAGTGGGAGTTGGGGTTGCTTATTGTTTTAGTCATTTTAAGGCGGCGGACTCTTGATTTCTCCAGTCGGAGCGACTCCAGGTGGTTTCGGGAGAGACGAGGTTTAGCCGGTTTCTGGGGCGCTCAGGTGCTCCGCCGCTTCGAGATCGGAAGAGCGGTTCAGC
00342	0326	ENSG00000272888	CHASERR	+	chr15:92883526-92883671	AAACTATGGTGACAT	TAATACGACTCACTATAGGAGCCCCTTTCTGTCCTGGTGAGTTATTTTGATATTTAGGGTAAAAAAATCCCTTTCAGGTTCTCCAACGGAGGAGCTTTTTAACCTCTTTCCGGTGAGGTGGGAACTCATCTTCATGATCGAATTTAAAAGAACAATGGAACCCTAAACTATGGTGACATAGATCGGAAGAGCGGTTCAGC
00343	0327	ENSG00000124222	STX16	+	chr20:58659803-58659948	GACTCCGGATCCGTC	TAATACGACTCACTATAGATTTTCACACCATGTGAACTGATGATTTAAAAAAGGCTTTGGGAAGATCGTTTACTAGTCTTGGGAAAGTGTCTTAACTTTGGAAGCAGTAAAGGTTGAACACTTTCTTCAAGGAAGCCAGAATGTTTTGAGAATTAATGTCTGTAGACTCCGGATCCGTCAGATCGGAAGAGCGGTTCAGC
00344	0328	ENSG00000169919	GUSB	-	chr7:65974844-65974989	CACTAATGAATAGTA	TAATACGACTCACTATAGCCAAGAGCCAGTTCCTCATCAATGGGAAACCTTTCTATTTCCACGGTGTCAACAAGCATGAGGATGCGGACGTGTGTTGGGGCTCCTGGGTCCTTGTCGGGGCTGCTTCTGGTCACCCTCCACTTTCGCCTTCCCTGTGTCCTGCACACTAATGAATAGTAAGATCGGAAGAGCGGTTCAGC
00345	0329	ENSG00000105323	HNRNPUL1	+	chr19:41267888-41268033	TGGTCCCATCAGCGT	TAATACGACTCACTATAGACCTGTGTATCCTTTGAATCAAGGCTTATCTGTTATTTTCCAGGTCCCTTTCTTCATTCCTGGTACTACTTTGTAGCCTTCAACACAATCATATTAAATTTTTGTGTGTCTTTAAGATTTGTCTGTCTCACTAAACTGAAGGCTTCTGGTCCCATCAGCGTAGATCGGAAGAGCGGTTCAGC
00346	0330	ENSG00000116299	ELAPOR1	+	chr1:109201267-109201412	ACTCACTATGGAGGC	TAATACGACTCACTATAGTTCTGATAGAAGTCAGGCTCTCCTTTGACCAGTGGGGGGTGCTGTCTTCCAGGTGTCTGGGTCCAGTCCTTTGGGAGCTGAATCATAGTTCAGTCTCAGCTGTTCCCCACTGAGCAATTCTGAGCTGGGAGGGCTGGCTTTGTGTGACTCACTATGGAGGCAGATCGGAAGAGCGGTTCAGC
00347	0331	ENSG00000112983	BRD8	-	chr5:138157443-138157588	TTAGCCCCAGGCACA	TAATACGACTCACTATAGTCTTTTACTCTCCTGCTCCTTTGCACATGATTTGGGCCTGGGTGGGATGACTAATAGTTATTCTGTGGGACCCTAGGTGAATTCCAAGGACCTCTGTAGTGGGCATGAGCAAGATATTCCATCCTACATTTCCTCTCACAAACTACTTAGCCCCAGGCACAAGATCGGAAGAGCGGTTCAGC
00348	0072	ENSG00000082641	NFE2L1	+	chr17:48057252-48057397	GCTACCCGATTGACA	TAATACGACTCACTATAGGAAGAACAGAAACAGGTCCAGGTGGTAATCTCTGGGAGGAAAGCACAAGGTTTTTCCTTCCCCCTTGTTAAAGCCTCTGTGTTTTGCCCTAGTTTCCAGCAGACATTTCCAGCATAACAGAAGCAGTGCCTAGTGAGAGTGAGCCCGCTACCCGATTGACAAGATCGGAAGAGCGGTTCAGC
00349	0332	ENSG00000214078	CPNE1	-	chr20:35632081-35632226	TCTCTAAAATTACTA	TAATACGACTCACTATAGTCAGGAATTAAAGGACAATCGTGTAGTAACCATGGAGGTAGAGGCCAGAAACCTAGATAAGAAGGTGTGTCTGGAAGTAGGCCCTGGTAATCCAAGAGTTAAGGGGCCAAGGATGGTGTATGGGGGATGGGGGTGTGGACAGAGGGTCTCTAAAATTACTAAGATCGGAAGAGCGGTTCAGC
00350	0333	ENSG00000074219	TEAD2	-	chr19:49357001-49357146	ACACTATGGCTCGTT	TAATACGACTCACTATAGTAGAGCGGGGAGGACTGAGACCCAGAGAGAAAGGGACAGAGACCCAGGGAGAGGGGGACAGAGACTTGGGGGAGGGGACCAAGACCCAGAGAGAGAGGGACAGAGACCCAGAAAGAGAGGAGGACAGAGACCCAGAGAGAGAGGGAACACTATGGCTCGTTAGATCGGAAGAGCGGTTCAGC
00351	0334	ENSG00000141376	BCAS3	+	chr17:61391840-61391985	TTATTCAGAGGACTG	TAATACGACTCACTATAGAGCAGGCGGGGATCCCCCTGCGGAAGGACACAAGTGAACCCAGAATGGTGCCTCAAGGCAGGCAGCCTGGCCCAGATGGTGCCCCCACTCCCCAGACCCAACTCTAACCAGGCCTGGCCCTCTCCTGTGTCTTGCAGAACTTCAGCTTATTCAGAGGACTGAGATCGGAAGAGCGGTTCAGC
00352	0335	ENSG00000103423	DNAJA3	+	chr16:4454682-4454827	AATAAGTGTGAGATA	TAATACGACTCACTATAGCTTGAGGTGGCACTTGGCCGCTTCTTGAACGTGGGCCCCTGGGTGGCCAGGCGGGGGTAGGTGGGCCCTGGGATGTGACTGTGGAAGTGCAGGCCCATGACGCCAGTTCTTTCTGCTGTTTGTGCCCAGGTGGCAGCACCATGGATAATAAGTGTGAGATAAGATCGGAAGAGCGGTTCAGC
00353	0336	ENSG00000089597	GANAB	-	chr11:62634654-62634799	GAGTCGGACTGCCCG	TAATACGACTCACTATAGGCAGGGAACCTAGTGTGAAAGAGCATAGGGGTGTTGTGAGGTCTGGCACGGGGAGGAGACGGTGGTGGGACAGCCAGGTAGGGCCTGGGGGCTGGGAGAAGCTCTCTGTCAGGGAGGGTAGGAACCAGACCCGGGTGCGGTTTTTTGAGTCGGACTGCCCGAGATCGGAAGAGCGGTTCAGC
00354	0337	ENSG00000105699	LSR	+	chr19:35262300-35262445	TAGTCATGAATTGAC	TAATACGACTCACTATAGTTTTCTGCCTTGTGTTTTTTGCACCTGGGGGAGGGCCGTAACTGGGGAATGGCCGGGATGGTAGAATGGGGAGTGTGCTGTGCCCAGCCTCTGGCACAAAAAATCCAGCCAGGGCTGCAGGTTCCTTGGTGAGCTTTGCAAATCGTTAGTCATGAATTGACAGATCGGAAGAGCGGTTCAGC
00355	0338	ENSG00000141376	BCAS3	+	chr17:61378816-61378961	AGGAATCTCATCATG	TAATACGACTCACTATAGTTCCCCCACCCCACCTTCGTCACTAAGGCTACTGGAAGCCCCGCCAGGGGCAGAGCTGTAATGGGAGTTTGGGCTGAGACTCTCCTCTGCATATTTCTTAGTTGTCTAAAGTGACTTTTCAACTCTTTCACCAAGGCACAGTGATTAGGAATCTCATCATGAGATCGGAAGAGCGGTTCAGC
00356	0339	ENSG00000122566	HNRNPA2B1	-	chr7:26192189-26192334	CCCTCATACATCAAA	TAATACGACTCACTATAGCACTGTATAAATAGGAGAGGATGAGAGCCCAGAGGTAACAGAACAGCTTCAGGTTATCGAAATAACAATGTTAAGGAAACTCTTATCTCAGTCATGCATAAATATGCAGTGATATGGCAGAAGACACCAGAGCAGATGCAGAGAGCCCCTCATACATCAAAAGATCGGAAGAGCGGTTCAGC
00357	0340	ENSG00000105323	HNRNPUL1	+	chr19:41264750-41264895	TGTGGTCTCTCTAAT	TAATACGACTCACTATAGCTGCAGCCGCACGCGGAGCCCGGCGGCTACTCGGGGCCGGACGGACATTGTGAGAGTGCGCGGGGCGGGGGCCGGGGAGCCCGGAGCCTGGGCCGAGGAAAGGGCTGTGGGACGCGGGAGTCCAGCGCCTGAGGTCGGGGAGACGATGTGGTCTCTCTAATAGATCGGAAGAGCGGTTCAGC
00358	0341	ENSG00000166886	NAB2	+	chr12:57093760-57093905	ATCCAGAGGAAATAG	TAATACGACTCACTATAGGCAGACCCTGCCGAGCTGCTCCCACCATGGAAAGTCTGGTCCTAGTGTAGATCTGTGAAAGGGGAACTGGGGAATGGGGGGACAGAGAAAAGAGGATGAAGGAGCAGGAAGGAGGAGCATCAATAAGGGAAGCTCAGATGGCACTTATCCAGAGGAAATAGAGATCGGAAGAGCGGTTCAGC
00359	0342	ENSG00000167196	FBXO22	+	chr15:75904086-75904231	AAGTTCAAAAGATCT	TAATACGACTCACTATAGGTTGCTGCGGGTGGCCTGGTGAGGAGAGGAGGCGGAGGCGGGAAGCTTGCCTGGGGACACGCCGTGGGCATGTCCCAGGCTGGCGGGGTGGGGGGAGAGACCCTTGGGACCCACCAGGGCCGTCCCCGGCTCGCTCGCCCTACCTGAAGTTCAAAAGATCTAGATCGGAAGAGCGGTTCAGC
00360	0343	ENSG00000177410	ZFAS1	+	chr20:49281323-49281468	TCCGTTAACAAAGGC	TAATACGACTCACTATAGACTAGTCCTGATTGGCTATTTTAAACAGGAGGCATGTGGGTTACAGCTGTGGGAAGGGCAGGAAACTTGTTTACAGAGCTGGTTGCTAGGAGTGAGGGGGACTTTTCCAAATAGGGAACAGGTTACAGGTTGAGATTGGCCGGAGATCCGTTAACAAAGGCAGATCGGAAGAGCGGTTCAGC
00361	0344	ENSG00000137501	SYTL2	-	chr11:85704718-85704863	TGGCATTATTAGCAC	TAATACGACTCACTATAGCGGAAGGTGAGTCCGGAATTTTTTGTTTGTTTATTTGGTTGGTTGATGTGGTACCTAGTGTATAGGAAAAAGCTTAATTGCATTTAATTCAGAGTACAGATCTGTAGTTTGGGAGAATTTTAAACTAGAGGAAAAAAAAGAAAGGTTGGCATTATTAGCACAGATCGGAAGAGCGGTTCAGC
00362	0345	ENSG00000011304	PTBP1	+	chr19:806198-806343	CGACTAATGACGACC	TAATACGACTCACTATAGGCTGTGAGGAGAGGCGGGCGCTGGTGCAGGAGCCGGCGGGTGGCTGTGCGGGGGTCGGACGACCCCACAGGCACCCAGGGTAGGGCCAGAGCCAGGGCCGCCTCCCGCGCGGCTCGGCTCCTCGGTGCATGAGGACGGGGAGCGTCCGACTAATGACGACCAGATCGGAAGAGCGGTTCAGC
00363	0346	ENSG00000196562	SULF2	-	chr20:47785704-47785849	CAAAATTCCCATGGT	TAATACGACTCACTATAGTCCCCCAGGCCGGAGGTAAAAGCGCTAGCGCGCGGAGGGCTCGAGGAGGGCACCGCGGCTGGGCCCCCCGCGCCCCGGGCCCCAGCCGTCCGCGGCTCCCGGCCCGACGCTCCCCGCCCCGGAGCGCGCCCGCCTCCCCTGCGTGGCAAAATTCCCATGGTAGATCGGAAGAGCGGTTCAGC
00364	0347	ENSG00000115756	HPCAL1	+	chr2:10397016-10397161	GCAGTAGTTAAACCA	TAATACGACTCACTATAGTGGGGACTGGACCCAGCTCAGCAGAAAGAGCAGGGAAGACTGGGCGTGGGGGGCAGCCCAGCTAGCACCCCTAGACAGGTCAGGAAACTGCGGCTCGGAAATGCAGAGAAACAGCCCCCCAGGCCCCACAGCCATCTCAGCTCTCGGCAGTAGTTAAACCAAGATCGGAAGAGCGGTTCAGC
00365	0348	ENSG00000109452	INPP4B	-	chr4:142473805-142473950	TTTGTGTGCCTCCCT	TAATACGACTCACTATAGAGCAAGCATTGTCCACCTGGCTATCCAAGGCAAGGGTGGGTGGGGTCACCTGCCTTGTCATCTGGGTGCTTCCCGGGATAACAGGAAGCTGCACTTTCCAGCTGAGTTCACAGGGAAGTGAGTCTGCTGGGCTGGAAGTTCTAGCATTTGTGTGCCTCCCTAGATCGGAAGAGCGGTTCAGC
00366	0349	ENSG00000182979	MTA1	+	chr14:105449724-105449869	TAAGTCCTAGAATCG	TAATACGACTCACTATAGTCCCCCGCTCCTCTTGCTCTTGCCTGCTGCTTCTGGGGCTGGCCCGGACCTTGTTCTCCCTCCTCCTTCCATCTTCATGCCCTGGGGAGTCTGGGCCTTTAGGGTGCCTGGACTTAAAGGGCACGTGGGCACCAGAGTGTCTGCAGTAAGTCCTAGAATCGAGATCGGAAGAGCGGTTCAGC
00367	0350	ENSG00000115282	TTC31	+	chr2:74490265-74490410	CGAGTCCCGATCCCA	TAATACGACTCACTATAGATGATGAAGGGAAATCAACTGGACAGAGTGACAGGGGCAAGGGGGCTGAGGGACTGGGCACCTACTGTGGTCTCCGCAAGTCCTTCCTGTATCCTCCCCAAGAGTCTGAGCCCTGCCCTCAAAGCCCCTCTGCCTCTGCCACCTTCCGAGTCCCGATCCCAAGATCGGAAGAGCGGTTCAGC
00368	0351	ENSG00000126581	BECN1	-	chr17:42811660-42811805	GACGGTGGTGACGGA	TAATACGACTCACTATAGTTGGGCAGGAGCTGCCGTTATACTGTTCTGGGGGGTTGCGGTTTTTCTGGGACAACAAGTTTGACCATGCAATGGTGGCTTTCCTGGACTGTGTGCAGCAGTTCAAAGAAGAGGTTGAGAAAGGCGAGACACGTTTTTGTCTTCCCGACGGTGGTGACGGAAGATCGGAAGAGCGGTTCAGC
00369	0352	ENSG00000179195	ZNF664	+	chr12:124010970-124011115	GGATAGCAATTGCGA	TAATACGACTCACTATAGAGGGAGTGAGGTGGGGAGAGGGGCAGGTCAGGTGTTTGAGTTAAGGATTGGGATTTTATTTTAAGTACATCAGGAAATCATTGAGGACAAGTAGGAGAATGACATTTGATACCAACACATCATGTACTTATTCTTTCTATAGATTAGGATAGCAATTGCGAAGATCGGAAGAGCGGTTCAGC
00370	0353	ENSG00000105323	HNRNPUL1	+	chr19:41264633-41264778	AAACACGTGAGTAGT	TAATACGACTCACTATAGGACGAGCGGGAGCTCGACGCCGACGACGAACCGGGGCGACCCGGGCACATCAACGAGGAGGTCGAGACCGAGGGGGGCTCCGAGCTGGAGGGGACCGCGCAGCCACCGCCGCCCGGGCTGCAGCCGCACGCGGAGCCCGGCGGCTAAAACACGTGAGTAGTAGATCGGAAGAGCGGTTCAGC
00371	0354	ENSG00000160685	ZBTB7B	+	chr1:155003190-155003335	ATACCGATGATGGTA	TAATACGACTCACTATAGATCTGCACTTCTCCTGGGATCAGACAGACAGACGGCTTCGGGATGGAGAGGGGGTGAGGCGACGCTGAGCGTTCCCCCAGTCTCCTTCGTGACTTTAGGGGGAGACCCCAGACCGGACTGAGTTGAGGGAATGGAAACGCTGACGGATACCGATGATGGTAAGATCGGAAGAGCGGTTCAGC
00372	0355	ENSG00000182473	EXOC7	-	chr17:76094078-76094223	CTAGGCTGTAGACCG	TAATACGACTCACTATAGTCCTTCCAGCTAGCAGAGCCTGGGGTTACACAGCTTCTTTGGAGTAGGGGAGTAACACAGGTGCTCAGCGAATCCCGCCTGAGGCAGAGCCCCTGCCTAGGCCTCCTCCCTCACACACACGTCGCCCTGTCAGAAGGCCAGGCACACTAGGCTGTAGACCGAGATCGGAAGAGCGGTTCAGC
00373	0356	ENSG00000225663	MCRIP1	-	chr17:81823953-81824098	CACGCTGAATTGTTT	TAATACGACTCACTATAGGTGTAGAGAGGAGACCTGGTTCTGATCATGGGGGGAGCCCGGGAGGAGGGGCTGGGGGTGGGCCATGCCACAGATAGAGGCCGCACTGGGAGCCAGTCATCCATGCTAGCAGCACTGGAGGAGTTTGCTGGGGAAAGGGAGGGGCCCACGCTGAATTGTTTAGATCGGAAGAGCGGTTCAGC
00374	0357	ENSG00000174744	BRMS1	-	chr11:66338000-66338145	GCGAAAATATGTATG	TAATACGACTCACTATAGGTGTCAGAATCAGTGGCTCAAGAAAGTTAGGATGGTCTAGATTTGAGGGGCTTGTGGGAGTTTGAGGAGCAGGAACCAGGATGGGGCTGGGGAAGCTCTGGGTTGATGGAGCTCCCACTCAGGAGGGGTCAGGGAGGGCTGTGGAGGCGAAAATATGTATGAGATCGGAAGAGCGGTTCAGC
00375	0358	ENSG00000125733	TRIP10	+	chr19:6745186-6745331	TGCAGAACAGAGAGC	TAATACGACTCACTATAGGCAGGGTGGGGAGGTGGGGAGGTCCGTGGCGTTTGTCTGCTGCTTCTCGGGATGCTGGGAGAAAACCTGCTGGTGGAATTCAGGGCTGGCCTGAGGGCTGGTGACACCATCCCTGGGGACTCCCCGAGTTTCTCTCTCCATCCTGCTGCAGAACAGAGAGCAGATCGGAAGAGCGGTTCAGC
00376	0359	ENSG00000170633	RNF34	+	chr12:121415824-121415969	GGACCTGCACTCTGC	TAATACGACTCACTATAGCAGACTTTTGTCCAGTCTTTTTTTTTTTTTTTTTTTTTACATGCCTGTGTACATGTATCTGTTTTGGGTGGGTAGGGAGGTTTTTTGTTCTGTAAAATTTGGATCATGTTCTCTTTTTGTTAAACAAGAGATCATGGGTATTGGCAGGACCTGCACTCTGCAGATCGGAAGAGCGGTTCAGC
00377	0360	ENSG00000174744	BRMS1	-	chr11:66337950-66338095	TAACCTTTTCCTTTT	TAATACGACTCACTATAGCTTGTGGGAGTTTGAGGAGCAGGAACCAGGATGGGGCTGGGGAAGCTCTGGGTTGATGGAGCTCCCACTCAGGAGGGGTCAGGGAGGGCTGTGGAGCTGCCCAGGAGGCCTGTTCTGGGCCAGCCCAAAGCCACTCAGTAAGTGGCTAACCTTTTCCTTTTAGATCGGAAGAGCGGTTCAGC
00378	0353	ENSG00000105323	HNRNPUL1	+	chr19:41264633-41264778	GCCTGAAACGCGTGG	TAATACGACTCACTATAGGACGAGCGGGAGCTCGACGCCGACGACGAACCGGGGCGACCCGGGCACATCAACGAGGAGGTCGAGACCGAGGGGGGCTCCGAGCTGGAGGGGACCGCGCAGCCACCGCCGCCCGGGCTGCAGCCGCACGCGGAGCCCGGCGGCTAGCCTGAAACGCGTGGAGATCGGAAGAGCGGTTCAGC
00379	0361	ENSG00000111237	VPS29	-	chr12:110501779-110501924	GTGTCGGCCCCCAGG	TAATACGACTCACTATAGGCGCTGGCCTGGGAAAGGCCCAGAAGAGGTCTAGGGAAGGAAGGGAGCGGCCACCTCTGGGTGCGGCTGGCCTAGGTCTCGTATCCCGGCCCCAAGGGGCCAGAGGCCATCCAAGGGGTAAAAAGGCCCCTCTAGCAGCCCGACCTGTGTCGGCCCCCAGGAGATCGGAAGAGCGGTTCAGC
00380	0362	ENSG00000160679	CHTOP	+	chr1:153643315-153643460	ACGGAGTGATTTATG	TAATACGACTCACTATAGAGGGGGCCTAGGGCGTGGAGCTATGGGTCGTGGCGGAATCGGTGGTAGAGGTTAGTCAGCTACCAACTTCAGAGAGTAGCTCCCCCTTACTTTCCTCCCTTAAAAACTCAGAGCCACCTTTCTGCACAGCTTCAAGTCATAGGCAGACGGAGTGATTTATGAGATCGGAAGAGCGGTTCAGC
00381	0363	ENSG00000132478	UNK	+	chr17:75785140-75785285	TAAACTACGAGGTTC	TAATACGACTCACTATAGCAACTGCCTCCAACTGCCACCAACCTCTGGTCGGGCTGTGGGGCGGGAAACTCGGTCCCGGCCGCCGAGTGGGGAAGGCGGGAGCTCGGGATGCAGAGTGCACTCTCCCTAGGCCAGGCCTTCGAGGCCTAACTGTTCCTCAGACCTAAACTACGAGGTTCAGATCGGAAGAGCGGTTCAGC
00382	0364	ENSG00000101126	ADNP	-	chr20:50928295-50928440	ATAGAGCTCTTATTG	TAATACGACTCACTATAGATGCTAATATTGTAATCATTTGCATTCTACACCCCTTTGTATAAAGTATAAGTATTCAGTTACTATTACTTTGATAACCCAATCTCTAGAGTTGCTAAGCTTCTAAAAGCCTTAAATGTCTGATGAAAACATGGTTTTCCATGAACATAGAGCTCTTATTGAGATCGGAAGAGCGGTTCAGC
00383	0365	ENSG00000099812	MISP	+	chr19:761436-761581	TTTGCTGGTCATTAA	TAATACGACTCACTATAGATGAGGAACAGCAAGGGGGATGGCTGTGAGTCTGGGTGATCGTGGGACACGTGTTGAGAACACTCAGGGCAGGGGATGCCTTCCACTCTTCCCCAAATGGTGACAGAGAGGGCTGTGTGGGAGCTCTGGTCGGACTCTGCACCGGGTTTGCTGGTCATTAAAGATCGGAAGAGCGGTTCAGC
00384	0110	ENSG00000197111	PCBP2	+	chr12:53467442-53467587	AGTTTGAAGGCTATC	TAATACGACTCACTATAGGGAGGTAATGTGTTTGTTAACGTGGTTTTCATTTGGGGTCAGTTATTCTAAAAGAAAAAAAAAGCCCTGGAAGGTTTGGGGGTGAGGTTTGGGGATGCTTGTCAGGCAAAGGGTAGGCTGATATTTCTTTGAGCCCATCCTGACTGAGTTTGAAGGCTATCAGATCGGAAGAGCGGTTCAGC
00385	0366	ENSG00000141376	BCAS3	+	chr17:61368576-61368721	GCGCCCAGGAGGAAA	TAATACGACTCACTATAGGGCATATGTTTGTTTTTGCTGTTGGTTTCTTTAGTTAGCACTCCAGTGGCTATCCGTCTGAGGAGCTCTGGTGTTGGGAAACCCTGTGTAAAGGGGAGCTCCCAGTGGAACTGCCCCTCCCACGTGGAATACCACATGCAGGATTGGCGCCCAGGAGGAAAAGATCGGAAGAGCGGTTCAGC
00386	0367	ENSG00000188002		-	chr5:1632366-1632511	CCGGCATGCGAGCAG	TAATACGACTCACTATAGTTCCTGGGTGACTGCATCTTGGTGACTTCTCTGAATAGACCTTCGAGGGCACTGGGGGGTGATTGTTGGAGGGCTTGGGGAGCTCAGGCAGCCCTTGTGTGGGAACGTGGCTGTTACAGGAACTGCAGAAACTGGGACTGGGTTCCCCGGCATGCGAGCAGAGATCGGAAGAGCGGTTCAGC
00387	0368	ENSG00000108846	ABCC3	+	chr17:50687723-50687868	TACTCCATCCAAAGC	TAATACGACTCACTATAGTACACCAGGTGGGACACGGAAACCTGAGCAATGGGGAACCTGGTGGGGCCACCTGGGGCATCAGGAATGGGCAGGGCAGATTAGGGTTATCTGAACAAGGCAATGTTCCTGGGATTGCTAGGGCATGGCAGGCAGAGCAGAGTTTCTACTCCATCCAAAGCAGATCGGAAGAGCGGTTCAGC
00388	0369	ENSG00000137501	SYTL2	-	chr11:85704844-85704989	GCGACGTGGCAGGAA	TAATACGACTCACTATAGAACCTGTCCATTTGGCATCGGGATACATTTAAGCGCAATAGTTTCCTAGGGGAGGTGGAACTTGATTTGGAAACATGGGACTGGGATAACAAACAGAATAAACAATTGAGATGGTACCCTCTGAAGCGGAAGGTGAGTCCGGAATTGCGACGTGGCAGGAAAGATCGGAAGAGCGGTTCAGC
00389	0370	ENSG00000198917	SPOUT1	-	chr9:128823865-128824010	TAGGACCGAGAGCGA	TAATACGACTCACTATAGGGTGAAGCTGCACAGATGGGCCCCTGCTGTCTGGGGTGGGGAGGGACTGAGGTCTGGGCGCTGTGCTGGGTGGGGCCTCGGTGGCCGCTCAGGTGACCCCCTCTTACATGGGCCAGGCATGCTCTTGTGGTGTTCGGGGGCCTCCATAGGACCGAGAGCGAAGATCGGAAGAGCGGTTCAGC
00390	0371	ENSG00000117448	AKR1A1	+	chr1:45568369-45568514	TATGAGTGAGTCAAC	TAATACGACTCACTATAGGGCTGAAGGGGAGTGGAGGAGTCAGCAATAGGGGGTGGTCCAGACATGCATGTCTGGGATGGGCCAAGCAAGCTGGGTGTCACCACTTCATGGTGATGGGTTATTCTTTGGCTCAGGTGGAATGCCACCCATACTTGGCTCAAAATTATGAGTGAGTCAACAGATCGGAAGAGCGGTTCAGC
00391	0372	ENSG00000105323	HNRNPUL1	+	chr19:41267975-41268120	TCACTAAAGGAATCG	TAATACGACTCACTATAGATCATATTAAATTTTTGTGTGTCTTTAAGATTTGTCTGTCTCACTAAACTGAAGGCTTCAGTGGGGCAAGCTTGTCTTCAGCTGTATCCCAGGCTCTGGAGTATAGTATGCATGCCATGAATAGTTAATATTATTATTCTTACCACTCACTAAAGGAATCGAGATCGGAAGAGCGGTTCAGC
00392	0373	ENSG00000172590	MRPL52	+	chr14:22830559-22830704	TACCGCCGTTGCCGC	TAATACGACTCACTATAGTAACCAAGAACCACTTTTCTCTGTGGTTAGTGAATTTTCAGTATTTGGTACCAAATGCAGGGAGAGCTCTTTGAAAAGCTGCAGAAATAAGCGTCTCAGAGGGGTAGAAGGATGAAGACTATGGATGGCAGGCTCCCTTCAGAAAATACCGCCGTTGCCGCAGATCGGAAGAGCGGTTCAGC
00393	0051	ENSG00000160685	ZBTB7B	+	chr1:155013973-155014118	TCTCTGGAGCTACGA	TAATACGACTCACTATAGATGCTTGGAAGCTGCCTTCTCTTGTTTGCATATGTTTTACAGTGTCCTAACCGCTTTGGAGAGCGATAACTTGAGTTAAAGCACCTGTCTGTGCCTGGCCTCCAGCAGATCTTGGTCCAGTGTGAGTCTGAACTCTCTCATTGGCCTCTCTGGAGCTACGAAGATCGGAAGAGCGGTTCAGC
00394	0374	ENSG00000111907	TPD52L1	+	chr6:125262483-125262628	ATTGACTTTGTGCAA	TAATACGACTCACTATAGAATCTAATTCCATTTTGATTAGATCAGTTCTCTGGGTGAGTGGAGATAGCTGTTCCAAGTCCATGGATCCGATTATGCTCCTGAAGGGATTAAAATCTTAGATACAGGAGAGATAAAGAGAGGGTTGCTAAAAGTGTGCAAAATTAATTGACTTTGTGCAAAGATCGGAAGAGCGGTTCAGC
00395	0375	ENSG00000122566	HNRNPA2B1	-	chr7:26193835-26193980	TGACGCTTCGCGCCA	TAATACGACTCACTATAGACAATATACATGAAGTATTTCAAGATACTTAAGATTTTTAGTTTTGAGGGAAAGCTGTGGAATTACAGGTATTTAACTGTGTGCACATGGTGTTATCCATTTGGCTGAGTAACCCCAGCCACCAAATGTTTACCAAGGATAGTTATTGACGCTTCGCGCCAAGATCGGAAGAGCGGTTCAGC
00396	0376	ENSG00000164919	COX6C	-	chr8:99893148-99893293	TACCGCAAGCAGGAT	TAATACGACTCACTATAGCCGGTGTTTCTCCCGTGAGAAAAGGGGTGGTGGTTTCTAATGCAGCTGGTCGTGAGGCGCAAGGGTTAGTGTAGGCGAAGCAGCTGGCAGCGTCGCTCGCTGTGTGGCAGCGTTTTAAATTAGAGCTGGAAAACTGGAGGAGGGTCTACCGCAAGCAGGATAGATCGGAAGAGCGGTTCAGC
00397	0377	ENSG00000167522	ANKRD11	-	chr16:89298773-89298918	CAAGTACTGGAATAC	TAATACGACTCACTATAGGGCACTCAAGAAAAAGCACGTCAAAATAAAATATTTTCACATGATTAAGAACTCCGCGTGATTGGTCTCTGGTCCTCCTATTTCTCAACCATTTTTCCTCTCTAGACGTAAGCAGTTTCTCATACAAAGGGAAGCTTGGACTAGCACAAGTACTGGAATACAGATCGGAAGAGCGGTTCAGC
00398	0378	ENSG00000136811	ODF2	+	chr9:128457438-128457583	CGCAACTACTGGAGA	TAATACGACTCACTATAGGTATTGCCGATGTGGGAGGCGCCTGCGCCGGAGGGCAGGGAAAGGTGGCCAGGGGTCCCCAGGGCAGGCTCGCCTGAGGCTTCCAGCTTCCTCATTGTGTTTGCTGAAAGTCTGGACCAAAACGTTTAAAAATCGTTTTTAAAGGGCGCAACTACTGGAGAAGATCGGAAGAGCGGTTCAGC
00399	0379	ENSG00000087460	GNAS	+	chr20:58903209-58903354	TAGTATAACAGAATG	TAATACGACTCACTATAGGCCTTTAGGAAGTGTTAGTATGTAGTGTGGGGGCTTCAAACCCATGAAAGATTAAATGAGCTGCATGCAACTTCTGGTACAGTCATGATTGCTAAGGCAATTTGCTAATCTGCCCCGATTGGGCGTGTCCTCAGGGCACATTTGGGTAGTATAACAGAATGAGATCGGAAGAGCGGTTCAGC
00400	0380	ENSG00000132952	USPL1	+	chr13:30618325-30618470	TAGTCTTTCGATCGT	TAATACGACTCACTATAGCGGCTTCTTAGTTTGGGTGTTGAAACTCACCTCCTTTGGTCCTGTTCGTCTCTGATTCAAGACAGTTGGGTTTGGTACCTGACAGGGCTGGGTGCAGAAAGCTGACCCTGTTCCTCGGCTTCCAGGTCGGTTGTGGCCTCGCTTTTTAGTCTTTCGATCGTAGATCGGAAGAGCGGTTCAGC
00401	0381	ENSG00000169592	INO80E	+	chr16:30005128-30005273	GCTACCTAATCCACG	TAATACGACTCACTATAGCTCCCCAGAGCTGCCCTGGGGGGCAAAGCCTAGTCTCCTGAGGCCCCAGTGCCTCCCTGACTAGTCCCCCTGTGTTTCTTCCCCCTGCTGCAGATGGCGGTGGGACCCCCCGACTGCCCTGTGGGAGGGCCGCTGACCTTCCCTGGGCTACCTAATCCACGAGATCGGAAGAGCGGTTCAGC
00402	0382	ENSG00000136710	CCDC115	-	chr2:130339360-130339505	CTTGAGTTACGTAGT	TAATACGACTCACTATAGAATGGTATTACTATCTGTGAATTTTTAGTTCCTGGTGGGTGATATAATGGGTCCAGGAAGTCTAAGGAGGTGACATTTTAGCAAAGACCTGAAGGAGGTGTAAGGCCTCAGAGGTTCTGGAGCAGCCAATGCAGGGCCGTACCTGGCTTGAGTTACGTAGTAGATCGGAAGAGCGGTTCAGC
00403	0383	ENSG00000188002		-	chr5:1632270-1632415	CGGCACTGCGTTTGA	TAATACGACTCACTATAGGTGTGGGAACGTGGCTGTTACAGGAACTGCAGAAACTGGGACTGGGTTCCTGGGGAAAGGATTGGGGGTGTTGGAGGCGCTGGCAGGGGAGTTATGGGGAGGTGTTCTTATCAGTGTGCGAATACTGGGCGTTCAGGCAGCGGGAACGGCACTGCGTTTGAAGATCGGAAGAGCGGTTCAGC
00404	0384	ENSG00000111321	LTBR	+	chr12:6386417-6386562	TTTTAGGTTGGCTCA	TAATACGACTCACTATAGTTAGAGCCACTGCCCCCAGAGATGTCAGGTGAGGGACCAGGGCTGAGGGACACGGGGGGGGCGCCTCTGAAAATGCCTTAATGCTCCACATCTTAAAAAAAATGGGGAAAAGATGAACACTTCCCTCCCAGAATTGGGCAAGAAGATTTTAGGTTGGCTCAAGATCGGAAGAGCGGTTCAGC
00405	0385	ENSG00000175356	SCUBE2	-	chr11:9053191-9053336	AGTACCTGTTTACCT	TAATACGACTCACTATAGCTGTGCTGGGCATGAGCTCTACCTTCTTTTCTTGGGGCCTTTGGTGCATGGGACTCAACCATCCTTGTCACACTTGGAAATGTCCTTCTCTTTCTGTAAGTGTCTGTTTTGTCCTGTCTAGAAGTGAAGGGGCTCCTGCCCACAAGAGTACCTGTTTACCTAGATCGGAAGAGCGGTTCAGC
00406	0386	ENSG00000188735	TMEM120B	+	chr12:121773245-121773390	TTAAGAAGCTTTATG	TAATACGACTCACTATAGGACCAGAGTGTGTGTGTCTGTTTGTGGTGTGTGGGCGTGGGAGAGGGTTGTAACCAGGGCACCCTTTCTGCTTCTGCCCAGTAAAGACCCATCAGCCTGTGCTTGGGGCAGAGAGGTGTGGCCCTGTCTTCCGGGGACACCAGGCCTTAAGAAGCTTTATGAGATCGGAAGAGCGGTTCAGC
00407	0387	ENSG00000166886	NAB2	+	chr12:57094241-57094386	TTGGTTGGCATTAGA	TAATACGACTCACTATAGTGGGAGGGGCCTGGGAGGGGGCCAGGGATGAGTGGGGGTGGCAGAGCTTGGGAAGGGGGGAGGGGAGAGGTCAGAGCCAAACCACCCCCGCAGCTCCTGACAGAACCAGAAATTCCAGCGCAACCGAGGAGGCGGGAGAGAAAGAGTTGGTTGGCATTAGAAGATCGGAAGAGCGGTTCAGC
00408	0388	ENSG00000142949	PTPRF	+	chr1:43598906-43599051	GGATAACCGCTCGCT	TAATACGACTCACTATAGAGGCCCAGGTGCAGCATTGGGTGGTGGTGGGGTGGCAGGGTGAGCACAGACCAGCATGCACAAGCTCCCTTTTGGGGCCCAGATATGTCCCTCTTCCCCTGCCTGCCCTCAGCAGTGCTGTGACTGCCTTTCCTTGGTTGTGAGACGGATAACCGCTCGCTAGATCGGAAGAGCGGTTCAGC
00409	0389	ENSG00000143793	C1orf35	-	chr1:228101754-228101899	CGACGCACCCAACTT	TAATACGACTCACTATAGCACCCTTGAAGAGAGGTCCTAAGTACTGGCAGTGGTCGGGCGCTGTGCCGTGGGAGGGCACTCAGGACCTGGGGCGGGGCCTTTTCCTGCCGTGGGTGGCACCTCCAGGGCTTCTCCTGGATGGTGAGCCTGGGCCTGACCCTAAGCGACGCACCCAACTTAGATCGGAAGAGCGGTTCAGC
00410	0390	ENSG00000090621	PABPC4	-	chr1:39563963-39564108	AGATCTGCCTAATCT	TAATACGACTCACTATAGAGAATATGTCTTGTATTCCAAGATGTGGAAAGAGTTGTATGTTATCCTTTGGCTCATCCTCGAAAGTAGTAGTGGCCCCCTGTGCAATGTGTTGCGTAAACGTGCTTTGAAATTTCTCCTTCCGTGGGACGTGGCCAGTTGGACATAGATCTGCCTAATCTAGATCGGAAGAGCGGTTCAGC
00411	0391	ENSG00000173933	RBM4	+	chr11:66643468-66643613	GATAGGAATTACTAT	TAATACGACTCACTATAGAGTTGTCCACCAGCCGGCTTAGGACTGCGCCCGGGATGGGAGACCAGAGCGGCTGCTATCGGTGCGGGAAAGAGGGGCACTGGTCCAAAGAGTGTCCGATAGATCGTTCAGGCCGCGTGGCAGACTTGACCGAGCAATATAATGAGGATAGGAATTACTATAGATCGGAAGAGCGGTTCAGC
00412	0392	ENSG00000149179	C11orf49	+	chr11:47161168-47161313	GTTTCAAATTAGAAC	TAATACGACTCACTATAGATGGATGAAGAGCTGGAACGGCTGTAAGTGTCAAGTGGGAGGATACTGCCCCCTTGTGGGGGCCAGACGGGTCGGACACGGCTGTGCCCCATCTGGGGCCAACACCACTTGTCTGTAACATCCCACATCTGCCAGGGAAGGGTCTGGTTTCAAATTAGAACAGATCGGAAGAGCGGTTCAGC
00413	0042	ENSG00000173933	RBM4	+	chr11:66640472-66640617	CCCTAAGTTATATCG	TAATACGACTCACTATAGTTTATTGCCCTCAGCACAGGATCAGAATTCTGCATTTTACGTGAAGAACCTCTCAAAAACATGTCAAGCGACACTTATAGGACCAGAATCCTTGTTAAGCTGTCCTACCTTACACAAACTCTTTAAAGGGTTACAGCTCTTGTTGCCCCTAAGTTATATCGAGATCGGAAGAGCGGTTCAGC
00414	0393	ENSG00000125952	MAX	-	chr14:65101610-65101755	GACGTACTGGATATA	TAATACGACTCACTATAGCTGCTACCGGATCCCGCCGAGGGTGGAAGGGTGGGGGCAAGGGGTGGGGAGGGAGGAAGGGGTGTCGGGCTGACTCCCCACCCTCCGCTTCCTCTGCCGCCGGCATTTTCTTTCTTATTATTGAATGTTAAGTGTAAAAATAACTTGACGTACTGGATATAAGATCGGAAGAGCGGTTCAGC
00415	0205	ENSG00000148358	GPR107	+	chr9:130107629-130107774	CAGTGTTAGATTATA	TAATACGACTCACTATAGGTCAAGATGCTGTCTTCCTGGGAGGAGAGCTAGGGGAGGCCTGGGGCCCACTTCGTGAGAGCAGCCAGGGGTAGTTTGGAGAAGGAGGTGTTGAGTCAGTTGTATAAGGAGGAGGTTGGGGGTGACTGCTGCTTATTAAGATGATTCAGTGTTAGATTATAAGATCGGAAGAGCGGTTCAGC
00416	0165	ENSG00000177410	ZFAS1	+	chr20:49281014-49281159	GGCATGAGTTCCGAC	TAATACGACTCACTATAGACTGGGCCTAACCTCAGGACCCATTTCCAAGTTGGGTATAAAACTGGGAGAATAAGTCATTAGGACTGACATTGGCCTGTTGGTATTACTAGGTCTTTGTTGGAAATAAGAGCTTGGAGTTCCAAAGAAAACGAGCACTTGAACAAGGCATGAGTTCCGACAGATCGGAAGAGCGGTTCAGC
00417	0394	ENSG00000102317	RBM3	+	chrX:48576015-48576160	TGGATTCTCTTCTTA	TAATACGACTCACTATAGTGTCTAGCCCTGATAGTCGGGCAGCTTAGAGGAGTGGGGAGGAGAACTCAGCCTGAGTTCAGTCAAGATGTAAGTAGTAGCAAGGGGAACATGGTGCATTCAGGTCATTTTGTGTGGGATTCTATAGCTCCTGATGAAGCCATTCTTGGATTCTCTTCTTAAGATCGGAAGAGCGGTTCAGC
00418	0395	ENSG00000126261	UBA2	+	chr19:34428910-34429055	GGACATCTCATCGAT	TAATACGACTCACTATAGAGGATTGAGTCCCTCGCGGATGTTGTGACTTTAATTTTGAGGTCCCTGTCGTAACTCCGAAGTAACGACGCGGGGCGGAGGATGGCAATGATAGCGACCAACGCGTCCCGAGCGCTGGTCACGAGCGGGTTTACACACGGAACGCGGGACATCTCATCGATAGATCGGAAGAGCGGTTCAGC
00419	0396	ENSG00000102103	PQBP1	+	chrX:48902378-48902523	ATATACAACGGATCT	TAATACGACTCACTATAGTGACAAGGTAGACAGAGAGAGAGAGCGAGACAGGGAACGGGATCGGGACCGCGGGTATGACAAGGCAGACCGGGAAGAGGGCAAAGAACGGCGCCACCATCGCCGGGAGGAGCTGGCTCCCTATCCCAAGAGCAAGAAGGGTAAGCATATACAACGGATCTAGATCGGAAGAGCGGTTCAGC
00420	0397	ENSG00000119685	TTLL5	+	chr14:75707690-75707835	CCTGTTTACGAGAAA	TAATACGACTCACTATAGTGAAGAAGGATTGGCTAGGTAAGAAGCTGTTTGGGGGTGAAGGGGTTGGGTGGGTATATTAAGGGTGGGTATATTAAGAGTGGATCCATTAACAAGTTTATTAAATCAGATCATGCTATTTTTACTTGTCATTACTGCTTACAGATCCTGTTTACGAGAAAAGATCGGAAGAGCGGTTCAGC
00421	0398	ENSG00000095787	WAC	+	chr10:28535307-28535452	CGTAAGGCATGTGGC	TAATACGACTCACTATAGCAAGGTGGTTTATAAGATAATGGAGTGGGTTTTTTTTGTGTTTAGTGTGATTTGTTATCAGGAGTCTTATTGTAACGCTTAAGCATTAGGTTTTTTGTCTGAGAAACTTTAAAGAGTAAAGCAGAATTGAAAGTGGAAATTTTAATCGTAAGGCATGTGGCAGATCGGAAGAGCGGTTCAGC
00422	0399	ENSG00000153786	ZDHHC7	-	chr16:84988585-84988730	CACTCCGACTCCCCT	TAATACGACTCACTATAGAGCCTGGCTGGGAGTCCTCAGCAGTTTGCTCCTCTTTGCTGACAAGCGCACTTGCCCCTTCCTCCTCTGCGCTCAGACTCTACAGCTACTCAGCAGTCCAGCTTCTGCTCCCACCCCGCTCCTGCTCCTGCGGAAAAGGCCCCAGACACTCCGACTCCCCTAGATCGGAAGAGCGGTTCAGC
00423	0400	ENSG00000102317	RBM3	+	chrX:48576318-48576463	AGATAATGTGTGATG	TAATACGACTCACTATAGTGGATGGTCGTCAGATCCGTGTGGATCATGCAGGCAAGTCTGCTCGGGGAACCAGAGGAGGTGGCTTTGGGGCCCATGGGCGTGGTCGCAGCTACTCTAGAGGTGAGTGCAGTGATCGTTTTGATCATGGGGTGAGAGGGAGAGTTAGATAATGTGTGATGAGATCGGAAGAGCGGTTCAGC
00424	0401	ENSG00000167978	SRRM2	+	chr16:2760024-2760169	TGACCGTCATCGGCG	TAATACGACTCACTATAGAGCGGGTAGGGAGTGGGCTGGGTGGATGGTTTGGGGATGTTTGGGGGAGGTGAGTAAAGGGGTAGAGGGAGAACGCTCTTTGGGATTGTGTTGGGAAAAGAAGAACCAAAGTGGACTGTACTTGCATTTCAGTGAATGATTTGAGTTGACCGTCATCGGCGAGATCGGAAGAGCGGTTCAGC
00425	0402	ENSG00000160685	ZBTB7B	+	chr1:155014251-155014396	GTGATGAGCATTCTA	TAATACGACTCACTATAGCTATCTCCCAGTCCACTGCTCCTTCCAAAGAGATGGGGAATGGGGCAGGTGACATAGATGGACCTCCATGAAAGGGCCAGAAAGGCAGGGCTCCTGCTGCCACAGAGGCAGAGTAGAATAGTATAGTGGTTAGGAACAAGGACCGGGTGATGAGCATTCTAAGATCGGAAGAGCGGTTCAGC
00426	0403	ENSG00000198176	TFDP1	+	chr13:113640030-113640175	AAAACGTACATGGTC	TAATACGACTCACTATAGACAGCCTGTCATTTGACCACAAGCCCTGAGGCGGGGGGAGGCTGGGTGGGCCGCCTGCACTGACGGCGCCATCCGCCTCCTGCCTTGCAGTGACCTGACCAACGGTGCAGATGGGATGCTGGCCACAAGCTCCAATGGGTCTCAGTAAAACGTACATGGTCAGATCGGAAGAGCGGTTCAGC
00427	0404	ENSG00000148358	GPR107	+	chr9:130107702-130107847	ATGGACAAGGTTTTA	TAATACGACTCACTATAGGTTTGGAGAAGGAGGTGTTGAGTCAGTTGTATAAGGAGGAGGTTGGGGGTGACTGCTGCTTATTAAGATGATTCATTTCATTTCCACTCGTGGTTGTGATTTTCACCTTCTCAAAACTGAGTCAGCAAGAGAAAATCTTGTCTTAGATGGACAAGGTTTTAAGATCGGAAGAGCGGTTCAGC
00428	0074	ENSG00000020129	NCDN	+	chr1:35558656-35558801	TGCCCCGAGAAACGT	TAATACGACTCACTATAGCCTGAGTCCGGATAATCGAACTTCACCCATGTATGTCTCCATTTCTCCCTGTCTGTCCTCACCACTCACTCCCTCTGTGTCCCTGTGGAGGGAGATAAAACCCAGCCTCCGGTGCCAGGGGGACAGCTGAGCAGTGGGGCCAGCTCTGCCCCGAGAAACGTAGATCGGAAGAGCGGTTCAGC
00429	0317	ENSG00000146540	C7orf50	-	chr7:1028549-1028694	GTGAATAGAAATGAG	TAATACGACTCACTATAGATGGGGGAGATGAGGGAAGTAGGGGGACGATAGGGGCTGGGTGGGGGCGGTCAGAGGCAAGTACGTGCAGCTGGCAGGGGCCCTGCGCGGGCGGGGGTGCGCCCTCCCCGCAGTTCGCGCAGGTGGACCGGAGACCCGGGCGGCCAGTGAATAGAAATGAGAGATCGGAAGAGCGGTTCAGC
00430	0405	ENSG00000125970	RALY	+	chr20:34075536-34075681	TAATAGCCTCGAATC	TAATACGACTCACTATAGGCAGAAGCCAGGTCATGTAATAGAGCAGGCCTGGGTGCCAGGGGACCTAGGGATGTCTCCTCTTTTGAATGGGGTATAACTGCTACCACCTGATGCCTTGCCTGCCCTTACTGGGCCTGGATGGTTGGAGAGGTTGTAGTGAGGTATAATAGCCTCGAATCAGATCGGAAGAGCGGTTCAGC
00431	0406	ENSG00000123562	MORF4L2	-	chrX:103685400-103685545	TAACAGTACCGGATC	TAATACGACTCACTATAGTGATGGATTCGTGTAGGTTTATAATACTATTTCTTTTTTATTTCATCCATTTGAAATTATATTTAAGGAAAGTTAAAAAACAAATTTGTCAGAAATTATACAAATGTACAATAAATTAAATTTGAAAATGTGGCCACAAGAAAGGATAACAGTACCGGATCAGATCGGAAGAGCGGTTCAGC
00432	0407	ENSG00000130511	SSBP4	+	chr19:18431091-18431236	CTGCAAGGATTGAGT	TAATACGACTCACTATAGCCAGCGAGGGAGGGCCCGAGTGCAGTGGAGGGTGGGTGTCTGTGCACTTGGCCTGCACATGTGTGCGCACAGGGTGCTTGGGGATGCAGTAGCCACAGTGGTCCTGGTGACCACTGGTGCCTGAGTCCTGCCCTCAAGCCTTCCCACTGCAAGGATTGAGTAGATCGGAAGAGCGGTTCAGC
00433	0408	ENSG00000112983	BRD8	-	chr5:138159428-138159573	TAGAATTCCGTTCAG	TAATACGACTCACTATAGCTTCCTTCTCTCTCTCTTTGTAAGTATTGAATGGCTGCAAGGGGTGGTGTTGCCACAAAGATTCTCAGCTCTTAATGGGGGTGGGTGGCAGAGGGAAATCCAACATGCAGACTGTGGCAGTGTCTTGAACTTCTGTTTATTCAGGTTAGAATTCCGTTCAGAGATCGGAAGAGCGGTTCAGC
00434	0409	ENSG00000100439	ABHD4	+	chr14:22605638-22605783	AATGTCATGCCCGCG	TAATACGACTCACTATAGCTCATGCAGGAGCATCAGAGCTATCATAGTTGGGGAAGTTGGCCAGCAGCCATGAGGGACTATGCAGGAGGGAGGGCCAGGCCCATGCAGATCCTCATGGCACCCCCAACCCAGCCCCTTCTTACCTCCCTCTTGCTTCTCATAAAAATGTCATGCCCGCGAGATCGGAAGAGCGGTTCAGC
00435	0224	ENSG00000149179	C11orf49	+	chr11:46936838-46936983	AGGTAATTAATTGAT	TAATACGACTCACTATAGCTACGAGTATCTGGGTAGGAACCCCCTTTAACTTTGGGGAGGGAAAGACGTGCAGACGAATTAGGCCAGGGTCTGGGAGGAGGCGGGGGCGGGGTCTGAGTGGGATCGGGTCCGGGTGGTATGGGGAGGGGCGGAGAGGCGGGGGTAGGTAATTAATTGATAGATCGGAAGAGCGGTTCAGC
00436	0410	ENSG00000263001	GTF2I	+	chr7:74719064-74719209	CATAGCATTCCACAT	TAATACGACTCACTATAGTGTCTGTGTGGCCAAAGCAGCCCACTCCCCAGTGCTTTGGGAGTTTTAGATGACAGAATGAGGCCGTGAGAATTAGCATTGGCCCACGGGTGGCCCAAGCTATCCTTGCTATCAGTGGGAGTTGAAAAGAGAAAAAGAAAATTATGCATAGCATTCCACATAGATCGGAAGAGCGGTTCAGC
00437	0411	ENSG00000110367	DDX6	-	chr11:118790611-118790756	TGAGGCAAATGGTGT	TAATACGACTCACTATAGCGGGCCTGGGGAGGAAGGCGGTCGGCAGCTGTGTGGGGTGGGAGCGCCTGAGAGGAGGCGAATATAGGAATGTGGTGCGCAGCAGGGTCGGCAGGAGGAACAGGCTAAGTACTCGGAGTAGCTTTATCGAAGATGAGGGAATATGATGAGGCAAATGGTGTAGATCGGAAGAGCGGTTCAGC
00438	0412	ENSG00000146540	C7orf50	-	chr7:1027896-1028041	ATTTTTTGAGCACGG	TAATACGACTCACTATAGCGGTCCCGCGCCCTCCTCCCACTTACTCTCCTGGGGGCGCAGGGCCGGGCCGCGGGTGGCAGGGTGGGGGTCCAGGCCCTGCAGGCACTGCGAGCCCTCGAGCGGCCCCGCAACCGGCCAGGCTCCCCTGCGCTGTGGGGGCGGACATTTTTTGAGCACGGAGATCGGAAGAGCGGTTCAGC
00439	0413	ENSG00000141002	TCF25	+	chr16:89909403-89909548	CTAGCCGACTGTTCT	TAATACGACTCACTATAGTGGGAGGCTGAGGCAGGAAAATTGTTTGAACCCGGGAGGCACAGGTTGCAGTGAGTGGAGATCGTGCCACTGCACTCCATCCTGGCGACAGAGGAAGACTCCGTCTCAAAAAAAAAAAAAAAAAAAAAAATTGGGCGTGGTGGGTTCTAGCCGACTGTTCTAGATCGGAAGAGCGGTTCAGC
00440	0414	ENSG00000102317	RBM3	+	chrX:48576022-48576167	CGGCTGCTTGTAGAC	TAATACGACTCACTATAGCCCTGATAGTCGGGCAGCTTAGAGGAGTGGGGAGGAGAACTCAGCCTGAGTTCAGTCAAGATGTAAGTAGTAGCAAGGGGAACATGGTGCATTCAGGTCATTTTGTGTGGGATTCTATAGCTCCTGATGAAGCCATTCTGGGGTAACGGCTGCTTGTAGACAGATCGGAAGAGCGGTTCAGC
00441	0415	ENSG00000183010	PYCR1	-	chr17:81933508-81933653	TTACTTACACTGGCC	TAATACGACTCACTATAGGGGAGACAGGTGTAAACCCACATCCCGTGGTGGGGCCACGAGAACTCAGGTCTGGGGGGCACTGCGGGGAGATTTGGTGATGCTGAGCTGATTCGAATGAGGTGAGAAGGAGCCCAGCAGCTGTGTGGGGGCGTGTCGCTGGCAGATTACTTACACTGGCCAGATCGGAAGAGCGGTTCAGC
00442	0416	ENSG00000082641	NFE2L1	+	chr17:48056868-48057013	CAGTTTGACACTTCG	TAATACGACTCACTATAGTCTTTCACTCTCTTCTGTTGTTTCTGGGAGTTTGGGACTCGGGGCCAGCCATTAGCCTGGGAATGGGAGGGAGACTGCAGGGCTTCAGCCATTCTGGGAAAGAAGCTTCAGCCCCAGGCAGCCAAGGCCCAGGTCAATCAGACTTACAGTTTGACACTTCGAGATCGGAAGAGCGGTTCAGC
00443	0417	ENSG00000214941	ZSWIM7	-	chr17:15977758-15977903	CAGTACCTCCCACCT	TAATACGACTCACTATAGGGTGCTGTGGGTTGGAGCCGTGGGCTGTGGAGGGTTTGTGTATGATGAGAAGCCCTGTACAGTCTTGTCAAGAAATACCCTGAGCCAGTCTCTGAGACGCTTCGGTAAAAAATGTCCCTGGATGGAATCAAGATTTTAAATTCAAACAGTACCTCCCACCTAGATCGGAAGAGCGGTTCAGC
00444	0166	ENSG00000167978	SRRM2	+	chr16:2760164-2760309	AAGAAACGGCCATAC	TAATACGACTCACTATAGTTGAGTTGTGCGACTAAAGGCTTTTTGGAAGAGGGTTGTCCAGTTAGGAAAGGTGGATGGGAGTTGGGGAGGGGGTTTTCTGTTCTCCCTTTGAGCTGATTTCCTTCCTCTCCCACGTCCTCAATTAACTCCTGCAGGTCTCGAAGAAGAAACGGCCATACAGATCGGAAGAGCGGTTCAGC
00445	0418	ENSG00000139146	SINHCAF	-	chr12:31325690-31325835	GGCACCAAAAAGCAG	TAATACGACTCACTATAGGTACGCTCGTGTTTAGTGTGTATTTATTAATTGGGGAGGGTATTTGAGGCAAACCGAAAGTCTCGGGGCGGGGAAGTGAGTGGAGCCTGGGCATAATTGAGGAGTCGCCGGAGTTGAGGGATCCACGTTGAAGGTGACAATGACTTGGCACCAAAAAGCAGAGATCGGAAGAGCGGTTCAGC
00446	0419	ENSG00000196924	FLNA	-	chrX:154354938-154355083	TCACACAGACATTTT	TAATACGACTCACTATAGTGCCCCACCAGGTGCTGGCATCGGCCCCACCATTCAGATTGGGGAGGAGACGGTGATCACTGTGGACACTAAGGCGGCAGGCAAAGGCAAAGTGACGTGCACCGTGTGCACGCCTGATGGCTCAGAGGTGGATGTGGACGTGGTGGTCACACAGACATTTTAGATCGGAAGAGCGGTTCAGC
00447	0420	ENSG00000198498	TMA16	+	chr4:163514952-163515097	GCTGCTAGCTTTCTA	TAATACGACTCACTATAGTTTCCTGAGATAGGGAACCCAGGAGATGGAGGGGGTTTGGTGGGGGGTAGGTGGGGACAGGGTGATGACAAGTTCAGTTTTGATGTGCTAACGGTGAAGCCACTAGGGGACATCCAGATTGAGATGGTGGTTGAATGTGAGGGTCTGCTGCTAGCTTTCTAAGATCGGAAGAGCGGTTCAGC
00448	0421	ENSG00000225663	MCRIP1	-	chr17:81823666-81823811	ATCGTATACATCAAT	TAATACGACTCACTATAGAGCTGAGGAGGATGCGCTGCCTCCGAGGCGCAGGGAAGCCTGGGGTAGGGTCATAGGGGTCCCTCTGACCACAGTCCTGGTCATCTTGCGGGGAAGGGACAGGCCTGCCAGAGGAGCGGGGACGGGGTCTGCAGGTGAGTGAGGCTATCGTATACATCAATAGATCGGAAGAGCGGTTCAGC
00449	0422	ENSG00000196776	CD47	-	chr3:108051658-108051803	CGCGACAGTGAATGA	TAATACGACTCACTATAGTTGCATGAATGGGTCCAGTTCTATTTTAAAACCTGTGTTTGGTCATTTTAGTGTCAATGGGATGGAATAAATGATTTCTTAAGATTGTACTGACTTCTCACACCCAAAACTGGAAAGTAGGAATAATGGCTATATTATCTCTGCAACGCGACAGTGAATGAAGATCGGAAGAGCGGTTCAGC
00450	0423	ENSG00000154889	MPPE1	-	chr18:11897625-11897770	CTGATCTTCCCATTG	TAATACGACTCACTATAGCGGCTTGTGACCTGTTGATTTTTAAGGTCAAGGAGGGGTGGTGGGGAATCCTGGGAGTCAAAATTACACTTAAATAATACTGAATTTTCCCATTATGTCTCCTACCTTGACACACATCATTCTCATGGATTCCCATTTGATGATTTCTGATCTTCCCATTGAGATCGGAAGAGCGGTTCAGC
00451	0424	ENSG00000169045	HNRNPH1	-	chr5:179616271-179616416	AAACTTAAACCCCGT	TAATACGACTCACTATAGTTGGTTTATCAATATTTGACTGGCTCAAATGATGGATAGAAGGGTGGCCTGGTTATAGACAGTAGGCAGAAGGAGGCAGAGGGTTACAGTAATGTAAGATCAAGACTGGAAAATGATAGCTATAGAATTACAAGCCCGGTACCACCAAACTTAAACCCCGTAGATCGGAAGAGCGGTTCAGC
00452	0387	ENSG00000166886	NAB2	+	chr12:57094241-57094386	GTGAGACACATAGTG	TAATACGACTCACTATAGTGGGAGGGGCCTGGGAGGGGGCCAGGGATGAGTGGGGGTGGCAGAGCTTGGGAAGGGGGGAGGGGAGAGGTCAGAGCCAAACCACCCCCGCAGCTCCTGACAGAACCAGAAATTCCAGCGCAACCGAGGAGGCGGGAGAGAAAGAGGTGAGACACATAGTGAGATCGGAAGAGCGGTTCAGC
00453	0210	ENSG00000119689	DLST	+	chr14:74882362-74882507	TCGAGAACGCGAAGA	TAATACGACTCACTATAGTGCTCTGTTAAAATCAGTGGGTATTAATGAGTCCCGTTGGGAAGTTGAGATAGTTTGGCAGGCCCAGCGTGTTGATTGGGTCTGCCAGCACGGTGTGTTGCATTTACCTTCGGAGTTACGAGATTCACCTGTCACCACCACTGGGATCGAGAACGCGAAGAAGATCGGAAGAGCGGTTCAGC
00454	0425	ENSG00000141376	BCAS3	+	chr17:61388795-61388940	GTGCAGACGCTCCAA	TAATACGACTCACTATAGCCCCTCCACTTCCCACACACACCCCTGCCTGCAGGGGGAGGAGCAGAAGGGGTCTGAGAGGAGGCGTGGAGAAAAGCGCCCACAAAGCTGCCCCGGGGCCAGCAGGCCCCCGATTCTTTCAGTTAGTCTGTGTTGAAGAATGGGCCGTGCAGACGCTCCAAAGATCGGAAGAGCGGTTCAGC
00455	0426	ENSG00000181019	NQO1	-	chr16:69713248-69713393	GCACAGCCTCTCCTC	TAATACGACTCACTATAGTTGGATATGGTGACAGCCTCGTCCTAAGCCACATGTGGGGGTTTGGAATCCTTCATTTGCCCCAGGCCACCGGTCTGTAGACCATCTAGGCTGGCACTCCTGCAGAGTCATATTATGTAGCTCAGGGGAGCCAAAGTATGAAGTAAGCACAGCCTCTCCTCAGATCGGAAGAGCGGTTCAGC
00456	0427	ENSG00000173933	RBM4	+	chr11:66640390-66640535	GAGTCGATAAACAAT	TAATACGACTCACTATAGTTGAAGGCTTTCTGAGTTACTGGGCCTTTTTTATTTTTTATTTTTTTGTAGTAGAGCACAGTTCAGAGTTCCTCACTCTGAATTTATTGCCCTCAGCACAGGATCAGAATTCTGCATTTTACGTGAAGAACCTCTCAAAAACATGTGAGTCGATAAACAATAGATCGGAAGAGCGGTTCAGC
00457	0428	ENSG00000160685	ZBTB7B	+	chr1:155003082-155003227	AACACGATTGAGGCA	TAATACGACTCACTATAGTGCTTTCCCAACACCCCGGGTCTCTGGAATTGGTTTTAACTGAGATGAAAGACAGAGAAGGAACTGCGGATGCCCCCCAACCCTAGGCGGAGGGTCCCCAGAAAGTTTATCTGCACTTCTCCTGGGATCAGACAGACAGACGGCTTAACACGATTGAGGCAAGATCGGAAGAGCGGTTCAGC
00458	0429	ENSG00000182473	EXOC7	-	chr17:76090604-76090749	ATGAAGTTTATTCCC	TAATACGACTCACTATAGGGCAAACTGGGGCTTTCCCCAAATACAGCGAGGTGGGGAACCCCCCTGGGGCCAAGCATCAGCTCTTCAGCCCCTCCTTGGTCCTTCTCCGCTTTCCCTGGGCCTCCAGGCTCGGGGAAATGAGCAGCTAAGGACGGTCCTGGGTGATGAAGTTTATTCCCAGATCGGAAGAGCGGTTCAGC
00459	0430	ENSG00000158941	CCAR2	+	chr8:22604984-22605129	GACCATGTGACCTCA	TAATACGACTCACTATAGTCCCTGGCAACGGCCTCGGCCTTGGGGGCGGGCGGGAGGAGGAGAAACCGCGCGCCTCAGTCCTCCCTTGGTGGCCTCGCCGCGGCTCTGCTGGGAGACCCGGCGCTGGCGGCTGCTGAGGCCGGAGCGGAGGGCCCGGGAGCGTGGACCATGTGACCTCAAGATCGGAAGAGCGGTTCAGC
00460	0431	ENSG00000169045	HNRNPH1	-	chr5:179615557-179615702	TTATTGTATGGAATG	TAATACGACTCACTATAGATTTATTAGTCAGTTAACCTAGGATTGGTTTTATTTATTTTTTTTCAATTGGTCTAAAGAATGGTGATTTTGGTATTATAGTCTTACCCTACAAAATCCTTTTGCAGACCAAGTTTTACAGGAAAACTCCAGTGATTTTCAATCAATTATTGTATGGAATGAGATCGGAAGAGCGGTTCAGC
00461	0432	ENSG00000168255	POLR2J3	-	chr7:102567210-102567355	GTCCCTCCCTCTTTT	TAATACGACTCACTATAGGACTCCATCTCAGTCAATCAATCAATCAATCAATCTCAGCGGTTGAACTACCCTTGACATGGTTCAGCTCTGTATCCACACCCAAATGTCATGTCAAATTGTAATTCCCAGTGTTGTGGGAGGGACCTGGTGGGAGGTGATTGGCTGTCCCTCCCTCTTTTAGATCGGAAGAGCGGTTCAGC
00462	0433	ENSG00000205937	RNPS1	-	chr16:2264942-2265087	CCAAGAGGACTTGGA	TAATACGACTCACTATAGGCATTTTGAAAGGACTGCAGGGGCTCATCAAACTTGTGGGTGAAAACTGAATTGTTCAGCCTGTAAAATAACAGTGATGGTCTCCACCATCTCCATTTTTTAAGAAAAAGATACGCTGGGGCGACAGTTGTACCTGTGCCTCCTCTCCAAGAGGACTTGGAAGATCGGAAGAGCGGTTCAGC
00463	0434	ENSG00000112972	HMGCS1	-	chr5:43312902-43313047	ACGGTAGGAACGATG	TAATACGACTCACTATAGAGAGAGGCAGCTGTGACCGCCTAGAGGTGAGTGGGGGGTGTCAGGAGGGGGAGAGAAGACAGTTGGGCTACCAAGGCGTTTCCAGAGCGTTGGTTAAGGGTGGACGCCAAAGGATGGGCAAGATCCTCTTTAGACGGAGGCTGGTAACGGTAGGAACGATGAGATCGGAAGAGCGGTTCAGC
00464	0435	ENSG00000108588	CCDC47	-	chr17:63773196-63773341	TTCATGGTATTATCA	TAATACGACTCACTATAGGCCTGTAGCCCGGTCCGGTTGAGATAATTGTAATGGTTTGGGGGAACTTTCCCACGGAGCTGTGAGCAAATGATAGCCAAAAGGGCAGAGTTAGAGGAAATGTACAGTGTGTGCCGGAGGATGACATTAGGATGTATTGATTCTCTTTCATGGTATTATCAAGATCGGAAGAGCGGTTCAGC
00465	0436	ENSG00000198231	DDX42	+	chr17:63774634-63774779	ATGCTACCTATGCCG	TAATACGACTCACTATAGCGGAGGCGGCGCCCCCTCGCCTAGGAAAAGGATTTGCAGGGTGCCCGGCTCCAGGGCAGGAATAGCGCGGGGAGAATTCTGACCCAAGGAGGCAGCGCTTGGGAGATGCAGGCCTCCGAATTTGGGGTCCTGAGAGGCAAAAGCTGATGCTACCTATGCCGAGATCGGAAGAGCGGTTCAGC
00466	0437	ENSG00000141376	BCAS3	+	chr17:61388713-61388858	GAGCCCGCTGAAAGG	TAATACGACTCACTATAGGGCCACACGTTTCCATTTGCCGCTTGCTCGTAGGGCTGGGCGGCCGGGATGACTTGGAGGGGGGAATCTGAGCAGCCCTCCTCCCCTCCACTTCCCACACACACCCCTGCCTGCAGGGGGAGGAGCAGAAGGGGTCTGAGAGGAGGGAGCCCGCTGAAAGGAGATCGGAAGAGCGGTTCAGC
00467	0438	ENSG00000104177	MYEF2	-	chr15:48151814-48151959	TGTAGTTGGTAAAGC	TAATACGACTCACTATAGTAATCTTTATTCCATAGGAATAGGGTTTGGTGGTCTGGAAGCAATGAATAGCATGGGAGGATTTGGAGGAGTTGGCCGAATGGGAGGTAGGTAAATGTATGCAGTGGGAAGTGTGTGCATATTTAGTTTTCCCTATTATTAATATTTGTAGTTGGTAAAGCAGATCGGAAGAGCGGTTCAGC
00468	0439	ENSG00000136527	TRA2B	-	chr3:185937415-185937560	TAGGACAGAGACTTT	TAATACGACTCACTATAGAGATGAAAATGGCCGCTGCGTCCCCGCGGTGTTGGGGGAGGGGAGCGATATCTTATTTCGGCGTTGCTCTCCTGCGAAGGTCCGCCGCAGCCATCTTGGGCTGGCGGGCTGGGCGAGCTGCCAGAGGCACAAAATGGCGGAGAAGCTAGGACAGAGACTTTAGATCGGAAGAGCGGTTCAGC
00469	0440	ENSG00000257267	ZNF271P	+	chr18:35290547-35290692	GCTTAAGGTCCCTCC	TAATACGACTCACTATAGCGGTTTGTTCCCAGTCAGCCCTTGCTGGCCTTGGGTTCAACCGAATGAACGCCAGAAACTCTGTGGGGTGGGGGGAGTCACCAACCGTGGTGCATCCATACGAATCAGCCTACCGTACTGGGAAAGAGCCACCTGAATTTGTGAATGCTTAAGGTCCCTCCAGATCGGAAGAGCGGTTCAGC
00470	0441	ENSG00000149657	LSM14B	+	chr20:62126734-62126879	GCTGATAGAGTCCGG	TAATACGACTCACTATAGCACTCCTGTAATCCCAGCACTTTAGGAGGCCAAGGCGGGTGGATCACAAGGTCAGGAGTTCGAGACCAGCCTGGCCAACATGGGGAAATCCTGTCTCTACTAGAAATACAAAAATTAGCTGGGTGTGGTGGGACACACCTGTAATCGCTGATAGAGTCCGGAGATCGGAAGAGCGGTTCAGC
00471	0442	ENSG00000137501	SYTL2	-	chr11:85705094-85705239	CGTTGTAGGCTTGCT	TAATACGACTCACTATAGGTGGGGAAGCAAATCAGCTTTTATGAAAGATGGATTTTAGCTCTTTGAAACAAGATGCTTAGAATAAGATGACTTTGCAATATTTTTGGGACTCGAAACCTAACAGATAAGAAAATTTGCTATATACAGATGAATTTCTCTTCATCCGTTGTAGGCTTGCTAGATCGGAAGAGCGGTTCAGC
00472	0443	ENSG00000198231	DDX42	+	chr17:63774834-63774979	TGTGTTACCCAGTCC	TAATACGACTCACTATAGGGTCGATTATTAGCATCACTGTAGTCACACAAACTTTTTTGCGGCCTACTTGAGAGCGTATCTGATGTGAATAAATAATTTACATGGAATTGCAAACATATGCATCAAAAACAGGAGAAGCTGTCGAGAGTTTTGGGGAATTACATTGTGTTACCCAGTCCAGATCGGAAGAGCGGTTCAGC
00473	0444	ENSG00000074219	TEAD2	-	chr19:49355970-49356115	TACGATAGTGTTCGG	TAATACGACTCACTATAGTGCGCATCCATCCCTTGGCACTGCTCAGCTCAGGGTGGCGGGGCTGTGCGGGCGGGTAGGGCAGGGAGGTGGGGGAGTCCGGGCCGTACTTCCTAAGTCATGTTTTCTTTCCTCCTTTGGCACCCTCCCCCACCCCCACGGGCAGGTACGATAGTGTTCGGAGATCGGAAGAGCGGTTCAGC
00474	0445	ENSG00000170004	CHD3	+	chr17:7907577-7907722	CCCCTTGCCTTCTAG	TAATACGACTCACTATAGCCTATCCCCTACCCCCTCCCACAGCCACAGAGTCGACGCCAGGAGAAAGGGGGGAGGAGAAGCCGTTGGATGGACAGGAACACAGGGAGAGGCCGGAGGGGGAAACAGGGGATTTGGGCAAGAGAGGTAATGGGTGGAAGGGACCGCCCCTTGCCTTCTAGAGATCGGAAGAGCGGTTCAGC
00475	0446	ENSG00000177426	TGIF1	+	chr18:3450640-3450785	CGCAGCTTAACCAAG	TAATACGACTCACTATAGTTGTTGAGGCTGCGTCTGAAACGGCAGCGGCTGTTTTCCTGCTAGACACAACACGAGGGGCTGTTGTGGGGCGAGCCTCTCCACGCTGCTGGCACGTTGTCAAGAAACACGCTCAGCGCCTTGTTTGTGCGCCTGCAAGTTTCATTCGCAGCTTAACCAAGAGATCGGAAGAGCGGTTCAGC
00476	0447	ENSG00000146540	C7orf50	-	chr7:1010299-1010444	ATTGCTATAAGTTTC	TAATACGACTCACTATAGCAGAGCCTCGGGAGCCGGGAGTCTGTGGGAGGTGGACCACGGGGGTGGGGAAGGGGCCTCTGGGCAGTTAATCCTGGCACCTGGCGCCTGCCCGCAGGACTGGCCATCCTCATGTGACCTGTCTGTCTCTTCGTCGTAGCACAGGCATTGCTATAAGTTTCAGATCGGAAGAGCGGTTCAGC
00477	0448	ENSG00000141524	TMC6	-	chr17:78120556-78120701	AAATCACCGCGGACA	TAATACGACTCACTATAGACTTCGTCCTCATGTTGCTGGACACGCTTTTTGGGGAACTGGTGTGGAGGTGAGGGGGTCCTGGGCGGACTGGGTGGTGAGTGTTCTCCCCTTAGTGGCCGGGACGTGTGGCCGGGAGGTTCTCAGGCCTGGACCTTTCCCATCAGAAATCACCGCGGACAAGATCGGAAGAGCGGTTCAGC
00478	0449	ENSG00000030582	GRN	+	chr17:44345600-44345745	ACACGCGTTCGCCCG	TAATACGACTCACTATAGCTGTCGGTAGGTGCTGGCTTCTTCCCCTCTCCTGGTGGTGGTGGGTGGTTCCCGCGGCGGCCTGGAGCCGGAGGGGCGCGCGACCCTGGGCTGGGAGCTCCGAGGGCCTGGGAACGAGACCTGAGACCTTGGCTTCTCGAAGGTAGACACGCGTTCGCCCGAGATCGGAAGAGCGGTTCAGC
00479	0450	ENSG00000115486	GGCX	-	chr2:85561057-85561202	CAGATACTCAGTTCG	TAATACGACTCACTATAGTGCGGTTAGGGGACTGTAGTCTGAGGGGTTCTGGGACATTAGGGGATCGTGGAGAGGGGGCTGCACTGCAGGGATGTTTCCTATAGTCAGATCATTGAGGCAACCTCATTGAGCCGACCCGGGTGGGCGGAAGCTCTGAGCTGTTGCAGATACTCAGTTCGAGATCGGAAGAGCGGTTCAGC
00480	0331	ENSG00000112983	BRD8	-	chr5:138157443-138157588	CATGCACAGGCGCGA	TAATACGACTCACTATAGTCTTTTACTCTCCTGCTCCTTTGCACATGATTTGGGCCTGGGTGGGATGACTAATAGTTATTCTGTGGGACCCTAGGTGAATTCCAAGGACCTCTGTAGTGGGCATGAGCAAGATATTCCATCCTACATTTCCTCTCACAAACTACCATGCACAGGCGCGAAGATCGGAAGAGCGGTTCAGC
00481	0301	ENSG00000074219	TEAD2	-	chr19:49357067-49357212	TAGAAGCTCTCTTGC	TAATACGACTCACTATAGCTGGGGGTGGGGGACCGAGACCCAGAAAGAGAGGGACAGAGACCCAGGGAGAGGGGGACAGAGACTTAGAGCGGGGAGGACTGAGACCCAGAGAGAAAGGGACAGAGACCCAGGGAGAGGGGGACAGAGACTTGGGGGAGGGGACCTAGAAGCTCTCTTGCAGATCGGAAGAGCGGTTCAGC
00482	0451	ENSG00000168137	SETD5	+	chr3:9429692-9429837	GGTCAGCATGCCTAC	TAATACGACTCACTATAGTATATATTATTCACAGTTTTAAAATTTTTAGTCTTTTGTATCCCTTCTCTTTTAAGTTGTCCGAGATTCCCCCTGCTCACAGATTCCCCCTCTTGTCCTTTTACCTCCCTTGTACCCAATCTTCCTTGCTTACAGAAAGGAAGTGGGGTCAGCATGCCTACAGATCGGAAGAGCGGTTCAGC
00483	0452	ENSG00000166886	NAB2	+	chr12:57094390-57094535	CGAAGATCCGCAGCG	TAATACGACTCACTATAGGAGACAGACAGAGACAGAGCTACGCACAGCCAGGGAGGGGAGGGGGCTCACACACATGGGAATGGAACCCCCCATACACATGCAGTGGGCAGGAGGCAGTAATTCAATAAACCTAAACTGAGCCCATCTTCACAGCTTTCTTTGCCCGAAGATCCGCAGCGAGATCGGAAGAGCGGTTCAGC
00484	0453	ENSG00000205133	TRIQK	-	chr8:92965644-92965789	ACGGTGTCGTCTCCC	TAATACGACTCACTATAGGACCCGTTCCCGTTGAGTAGGGCGCTGGCTGCGGGATGGGGGATGGAGGGTGCTGGGTTCGGTGGGCGTGGCCATTGCGGTTGCTAAGGAACGCGCGGTTCCCGCCCTGCCAGCGTGTCTGGCGCCAGCCGCTGGGCCCTGGACACACGGTGTCGTCTCCCAGATCGGAAGAGCGGTTCAGC
00485	0454	ENSG00000196562	SULF2	-	chr20:47785055-47785200	CCGGCTTACCCACAC	TAATACGACTCACTATAGCCAGCCCCAGCGCTGCTTGCGGAGGTGGGTCCGGGCGGGCGGGAGGGAGGCTCCGGCGCCGGCCGTCCGCAGAGGGATGACCTGTTTGACCCCGCTGGCTGGCGGGCGGGCGAGGACTTCCCGCCGCGCCCCTGACCCGCGGACACCCGGCTTACCCACACAGATCGGAAGAGCGGTTCAGC
00486	0455	ENSG00000092841	MYL6	+	chr12:56161111-56161256	TGTGGCCTGGCCAGA	TAATACGACTCACTATAGGCTGACAGTAGCTGTAGGTGTAGTGGAGAACTTTTCTGCCTCTGCTGTGTTCTTGCTGCTTAGGTTTGGGTGGGGGACTAACAGCTGCTGGGAGGGGAGCTAGGGGCATGGAGAACTGGTCAGACTCAAGGTGGCTCCTCTGCAAATGTGGCCTGGCCAGAAGATCGGAAGAGCGGTTCAGC
00487	0456	ENSG00000275052	PPP4R3B	-	chr2:55573891-55574036	CAGGTTTGTGGTGTG	TAATACGACTCACTATAGTACATCTGTAGTTCCAGCTACTCTGGCAGCTGAGGTGGGAGGATCAGTTGAGCCTGGGAGGTGGAAGCTGCAATGTGCCATGATCACACCACCACACTCCAAACTGGGTGACAGAGTGAGACTTTGTCTCAAAAAAAAAAAAAAAACAGGTTTGTGGTGTGAGATCGGAAGAGCGGTTCAGC
00488	0457	ENSG00000091831	ESR1	+	chr6:152094770-152094915	GGCCTGAATTGAGCC	TAATACGACTCACTATAGAGAAGGCATAGAGGAAGCGATACTTACGCTTGGTTTAAAGCATGTGCTTTGGGGCAGTGGTTTAGAGATTGGGTGCAGTGTGCAAATAGGAGGAGGGGGCCAATCAAGAGAAGTCAGTGAATGTACACATCCCCTGAAGACACTGGGGCCTGAATTGAGCCAGATCGGAAGAGCGGTTCAGC
00489	0458	ENSG00000036054	TBC1D23	+	chr3:100315933-100316078	GTAATCGTTCTCTGA	TAATACGACTCACTATAGTAATTTCCTTAACATAGCTCTCCTAAAACTATGGGTAGTACATGGGGTTTTGGGGGGGTCAGGTAAGGAATAATTACATTTTGTGTGAATATTCAAATGATGCTTGGTAAAAATCTTTGATAACTTCTTAAGTGATTATTTCTCTCGTAATCGTTCTCTGAAGATCGGAAGAGCGGTTCAGC
00490	0362	ENSG00000160679	CHTOP	+	chr1:153643315-153643460	CCGGCAGCCGGTTTT	TAATACGACTCACTATAGAGGGGGCCTAGGGCGTGGAGCTATGGGTCGTGGCGGAATCGGTGGTAGAGGTTAGTCAGCTACCAACTTCAGAGAGTAGCTCCCCCTTACTTTCCTCCCTTAAAAACTCAGAGCCACCTTTCTGCACAGCTTCAAGTCATAGGCAGCCGGCAGCCGGTTTTAGATCGGAAGAGCGGTTCAGC
00491	0459	ENSG00000141376	BCAS3	+	chr17:61380267-61380412	CGCATTACGTAGCTC	TAATACGACTCACTATAGACTCAGGCAGCTGGACTGGGGAGGAGGGAGAGAGGGAAGGATGATACCAGTTTAGGCTAGTGAGAAATCTGTAAAACCCTAGATGTGCTGTGCCTGGGAACAGACCATGAACACCCCCGCAAAGCTCTCAGTGGTCAAACCAGATTCGCATTACGTAGCTCAGATCGGAAGAGCGGTTCAGC
00492	0460	ENSG00000176974	SHMT1	-	chr17:18363128-18363273	GACGCGCTTCTCATC	TAATACGACTCACTATAGCCGCCGTACCCCACCCTCTGCAGCCGCAATGACGGGAGGGGAGCGCTTGGGTCGCGCCTGGGCTGGGGATCGGGCGGCGGCCAGCCGCAGCGCCCCAGTTCCAGGCACATTCGGTATGATGGGGTGGCGGCCCGTGGCCTTTGGCAGACGCGCTTCTCATCAGATCGGAAGAGCGGTTCAGC
00493	0461	ENSG00000169045	HNRNPH1	-	chr5:179614796-179614941	TAGCACTGTTCACTC	TAATACGACTCACTATAGACAGCAGCTACTACAGTAGTGGAAGCCGTGCATCTATGGGCGTGAACGGAATGGGAGGGTTGTCTAGCATGTCCAGTATGAGTGGTGGATGGGGAATGTAATTGATCGATCCTGATCACTGACTCTTGGTCAACCTTTTTTTTTTTTAGCACTGTTCACTCAGATCGGAAGAGCGGTTCAGC
00494	0462	ENSG00000164919	COX6C	-	chr8:99893292-99893437	GTGCGTCCCCAAACG	TAATACGACTCACTATAGTTGCGACGGCCCCACCGAAGCCGGGTGGGCTGCGGGACCCTCGAGAACCCAGCTGGCTTCGGAGTGAGCTGGCCCGGGGCTGGTACCCGCTGCGCTTTTTCACAGCCATTGTGACCTTGGTGAGGTCATTTGACCTATCTGGCCCCGTGCGTCCCCAAACGAGATCGGAAGAGCGGTTCAGC
00495	0463	ENSG00000072518	MARK2	+	chr11:63904381-63904526	TGACAAGCGCGCTAT	TAATACGACTCACTATAGCAAAGGGAAACCTTTTTGTTCTGAACCTTCCAGGGTTTCCTTAGGGACCCCGGGGATAGTCGGCATCACAGGGACTCAATCCTCAAGGGTTGGTCCCCATTGCCGCCTTGAGGGTCCAGTCTGCCCGGCTCCCAGGGAGCCCGCTGTGACAAGCGCGCTATAGATCGGAAGAGCGGTTCAGC
00496	0464	ENSG00000141002	TCF25	+	chr16:89908898-89909043	GTTATTTGCATTGGT	TAATACGACTCACTATAGGGCTGCCTCTTTCAGACCCAGATGCTGAGAGATGGGGCTCAGGGCTAAGTGGGTCTTTCCCCTCACAGGAAGGGAGAGGAGGAGAGGAACAGTGTTATTTGGGGGTCACAGCTCTGCGTTTGCAGGCCACGTTCTTTCCCATCTCCGTTATTTGCATTGGTAGATCGGAAGAGCGGTTCAGC
00497	0465	ENSG00000128335	APOL2	-	chr22:36238972-36239117	AGTCTCGTAGATAGA	TAATACGACTCACTATAGCATCTCTTTGGGAAATTTGAAGGAATCAAAGAAGGTGGAGGAGGGGAGGTGACCTGGAGCCCGGCATGTCCTTGTGGCCGGGCCACACCCAGGCTGGCCCCAGGGTGCTGCTGCTGAAGCCCAATGGGAACAACAGATTTCTTTTGAGTCTCGTAGATAGAAGATCGGAAGAGCGGTTCAGC
00498	0466	ENSG00000188313	PLSCR1	-	chr3:146543985-146544130	AAGGACCAACAAGGA	TAATACGACTCACTATAGTAGCTACACTGCTTTACAGGTAGAGAGCGGCCCTGAATCCTGGGTAGAGTCTGGGCTCAGGAGCATGTGCCAGCGTAGTGGGGCTATTAGAAGGAATGGTTAATACAGCCTGCAAGCTGTCATTTATCAGTAAGTATTCAATGAAGAAGGACCAACAAGGAAGATCGGAAGAGCGGTTCAGC
00499	0467	ENSG00000181392	SYNE4	-	chr19:36005015-36005160	GAGCTTCTGTCTTAT	TAATACGACTCACTATAGCGCAGTGGCTCACGCCTGTAATCCCAGCACTTTGGGAGGCTGAGGTGGGTGGATTACCTGAGGTCAGGAGTACGAGACCAGCCTGGCCAAAATGGTGAAACCCCGTCTCTACTAAAACTACAAAAATTAGCCAGGTGTGGTGGCGCGAGCTTCTGTCTTATAGATCGGAAGAGCGGTTCAGC
00500	0468	ENSG00000089597	GANAB	-	chr11:62633962-62634107	CCAGGCCGTGTATAT	TAATACGACTCACTATAGTTCGGGAATGTAGGGAGCTTATTGCTTTGCCAGGGGATGGAGAGATGCTGCCTATTGCTGGGGTTCCTGACTCTCAGCTGAGGGGCACCTGAGGTTCTGGGCAGAGCTACTTGCCCTTGAAAGCATTTTTTGGCAGAATCTCTTGACCAGGCCGTGTATATAGATCGGAAGAGCGGTTCAGC
00501	0469	ENSG00000068438	FTSJ1	+	chrX:48477025-48477170	TCAAAGCATCAGTTG	TAATACGACTCACTATAGTGGTGTTGTAGTCAGAGTCAGTAGTTGGGCTATGGTGGCATGACCGTCGAGGAATTAGGGGACAGAGTGAGTAAAGAGAGGGCAATAGTAAACTAGGGTTGGGGGGGTTAACTTCTGTTGATACATAGTAGGTGAATAGTAAACTGTCAAAGCATCAGTTGAGATCGGAAGAGCGGTTCAGC
00502	0470	ENSG00000143374	TARS2	+	chr1:150496967-150497112	GTCTTGCTGTTGGAC	TAATACGACTCACTATAGAGCTAAGGTGTTTGTGTTAAAAGATGGGGGTTGGGGCCGGGCACAGTGGCTCACATCTATAATCCTAGCACTTTCGGAGGCTGAGCCGTGCAGATCACCTGAGGTCAGGAGTTCGAGACCAGCCTGGCCAACATGGCAAAACCCTGGTCTTGCTGTTGGACAGATCGGAAGAGCGGTTCAGC
00503	0471	ENSG00000198561	CTNND1	+	chr11:57815581-57815726	GTCATATTTATGATC	TAATACGACTCACTATAGAGTACAGAGAAAGATCGCATCCTTTTCTGGTAGGGGTTTTCAGGAAAAAGTAAGAGTTCTGACTCATGTTGGGATTTCTTGGGCCGTTATTCTGCAGTGGTCAAAATGGGGGAAGCATGTCTGTAAAAGTGTTACTGATATGACTAGTCATATTTATGATCAGATCGGAAGAGCGGTTCAGC
00504	0023	ENSG00000205133	TRIQK	-	chr8:92965430-92965575	AAATGGTTTTGCGAA	TAATACGACTCACTATAGCTCGCGGTCGCTTACTTGTCAGTGCAGCTCTCTGGGTTCTGCCGTTCCCTTTTGGGGCCCCCTTTCCCATGGTACTCCTCTTCACTCTTTTTCCTGCTTCCTCTTATTAATGAACGAGTATTTGCATACCAAAACATTTGCAGAGAAAATGGTTTTGCGAAAGATCGGAAGAGCGGTTCAGC
00505	0472	ENSG00000130669	PAK4	+	chr19:39126241-39126386	TGTTTCTACAACGCC	TAATACGACTCACTATAGAGAGGTCACAGCCCCAGGGGCGCCAGGTTGGAGGTTTAAAGCTGCCCCTAGCGGAGCAGATGAATGAGTTTTAGGTTCGGGGGCGTCTTTTAGGGGTTCAAAGCTGGGGCGTGCCTAGAAGGTACAAAGGTGAGAATCTGACAGCGTGTTTCTACAACGCCAGATCGGAAGAGCGGTTCAGC
00506	0473	ENSG00000104177	MYEF2	-	chr15:48152164-48152309	AGCTGAACTCCGAGA	TAATACGACTCACTATAGGTACATACTGTGTATTTTATTTGAGGTATGGGAATGGATGGTCCAGGTTTTGGAGGAATGAATAGAATTGGAGGAGGTATGTATAAAGATTTGTTTTTTTGTATGTACCCATCACCATTTTTAATAAACTAGAAACTGTGTTGAGAAGCTGAACTCCGAGAAGATCGGAAGAGCGGTTCAGC
00507	0474	ENSG00000170633	RNF34	+	chr12:121415851-121415996	ACCTCAGGTCGAGCC	TAATACGACTCACTATAGTTTTTTTTTTTACATGCCTGTGTACATGTATCTGTTTTGGGTGGGTAGGGAGGTTTTTTGTTCTGTAAAATTTGGATCATGTTCTCTTTTTGTTAAACAAGAGATCATGGGTATTGGCAATGCCAGATATTCTTTGGAAATAGCAGACCTCAGGTCGAGCCAGATCGGAAGAGCGGTTCAGC
00508	0475	ENSG00000143793	C1orf35	-	chr1:228101457-228101602	TGGTTGATCCCTATG	TAATACGACTCACTATAGTGTAGTTTGATTTAACTGATTTAAAGACGCACTTGTGGGTGGTGGCTTCATCTGGATGGGGCCTGCTTGTGTTCACTCTCTTGGCTTGCAAGACTAGGGTCTGAGGCACACCTTGTATCCTCCTTGTAGTTGTGAGAGCCACAGGATGGTTGATCCCTATGAGATCGGAAGAGCGGTTCAGC
00509	0476	ENSG00000106462	EZH2	-	chr7:148846289-148846434	TCAACCTCAATACTC	TAATACGACTCACTATAGATCTTTTGGTTTATGCTATTGGAACATTTGTTTGGTTATTGGGAGGAAATCATTGACCTCAGGGTGTCCATCTTTTTATTGCTATTTCTTTTTAATGTGCAACTGTTAATGACTGCTGTAGATCACACTATTAGCTATTCCTATAATCAACCTCAATACTCAGATCGGAAGAGCGGTTCAGC
00510	0477	ENSG00000180198	RCC1	+	chr1:28530681-28530826	AAGAAACTAAGAGTG	TAATACGACTCACTATAGCGGGGGAGGGGCTGGGCGCCATTGGCTGCCCGGGGCTGCGGGTTGGGGGGCCGCCTTTGGCCCACAGAGAGCCCCGGGCGCGCACCTCCCGCAAATGCCGCTGTCCGCTCTTCCTCCCGCCCCTCCTGCCTCTCCACTGGATGGTGAAGAAACTAAGAGTGAGATCGGAAGAGCGGTTCAGC
00511	0478	ENSG00000168137	SETD5	+	chr3:9433705-9433850	CATCGATGGCCAGGT	TAATACGACTCACTATAGGATTGTTTCACCGAGTTCTTTCTCTTATCCTAGTGGCTAGTGGTTGTGGAAAGAGGAGGGGTTAGAATGGGAAATGAAGTGTTAGTTTAAGGGAAGATTAGGTGTTATGCTATCATGCATTGCTTTTCGCCTTTGTGCAGCCCTGACATCGATGGCCAGGTAGATCGGAAGAGCGGTTCAGC
00512	0479	ENSG00000105576	TNPO2	-	chr19:12705848-12705993	TCCGAATTATCGCTG	TAATACGACTCACTATAGGGGAACCAGGAGGTGGTAACCCAGGCTCCCGGGGGGTGGGGTGGGGCGGGCGGTGCTTGGACAGGTGAGAAGAATGAAGGCCTCGAGGTCTGGCCAGATGGCAGGCCTTTCAGGGTCCCATGAGCCACGGTGAGGCGCTCAGGCCTTCCGAATTATCGCTGAGATCGGAAGAGCGGTTCAGC
00513	0480	ENSG00000100097	LGALS1	+	chr22:37677321-37677466	TCTCAGCATTCAGAC	TAATACGACTCACTATAGCTCCCCCGCCCCCACCCCTTTCCGGTCTGGGCGGGACCTGTCGCTGGGGAGGGCGGGGAGAGGAGTGGGGCGGGCGTCACCGCCGCCTTCCCCCTGAGTCCCTCCTTCCTGCGTCTGGTCATTCATTCATTCACTGGCTCAGTCCGTCTCAGCATTCAGACAGATCGGAAGAGCGGTTCAGC
00514	0481	ENSG00000140832	MARVELD3	+	chr16:71634896-71635041	TACGAGAACTTACAG	TAATACGACTCACTATAGAGTGCTGGAAAAGCAGCGAGCCAGCGTTGGTGTGGTGGGCGGAGCTCCCAGTCGCATGGAGCGGTGTTCATGGATGCAACAGACCCTGGCTTCTGGAGTCCTCTGTGAGTGAGGGACCAATCAAAATTATTTTTCAAAAAGCAAAATACGAGAACTTACAGAGATCGGAAGAGCGGTTCAGC
00515	0482	ENSG00000141524	TMC6	-	chr17:78120534-78120679	AAACGACGAGGAACG	TAATACGACTCACTATAGCACGCTTTTTGGGGAACTGGTGTGGAGGTGAGGGGGTCCTGGGCGGACTGGGTGGTGAGTGTTCTCCCCTTAGTGGCCGGGACGTGTGGCCGGGAGGTTCTCAGGCCTGGACCTTTCCCATCAGGGCCCTGTGTCTCCACCCTTCAAAACGACGAGGAACGAGATCGGAAGAGCGGTTCAGC
00516	0483	ENSG00000151665	PIGF	-	chr2:46587915-46588060	AGTACAGATAATTCT	TAATACGACTCACTATAGCATTTTATACACTAGAAAGTCCAAGTGTGAGAGGGGAGGAGTACACATCTTGCTTAGCATTACTCAGGTGGGAAGAGGGAGACTTAAGATTCACATGAGAGCCCCACTACACCATGATTCTTTTCATTGCTGGAAACTAAAACATAAGTACAGATAATTCTAGATCGGAAGAGCGGTTCAGC
00517	0139	ENSG00000162777	DENND2D	-	chr1:111204102-111204247	TATTGGAACATGGCC	TAATACGACTCACTATAGAGCCGGGGCTAGGGCTGGCGGCTGGGGCCCGGTGGAGGGCGGCACGGGGCGTCGAGATCCGGGAGCAGTTGGAAGGGGACTCAGGAGGCTGCGCGGGGGCAGGTGAGCGGGAAGGAGCGCGCGGAGAGGGGAAGAGGGTCAGGTGGTATTGGAACATGGCCAGATCGGAAGAGCGGTTCAGC
00518	0484	ENSG00000163472	TMEM79	+	chr1:156284691-156284836	TGTTCCTGTCGTCCC	TAATACGACTCACTATAGGGCAAATCACTGGTCTCACTTGGAATGCAGGAGGGTTCCAAGCAGGGATGTGTAGGGATGGGACAGTGGAGAGGAAGCTTCTCTGTCTACAGCAAGATCCTCAGTGGGAAAGAAACTTGGCAAAGTTCTAGACACCTCTTCTGCCTTGTTCCTGTCGTCCCAGATCGGAAGAGCGGTTCAGC
00519	0485	ENSG00000006194	ZNF263	+	chr16:3285805-3285950	TTTACTGCGCTCCGC	TAATACGACTCACTATAGTGTTGGGGGTGGGGGTTCTCCATGTGGAAGGTCCTTTGTCCCTTACCACAGCGTCTCCCCCACTGCTTTGTCTATTTCACACCTCACTTGGAGGCCTGATACCCTTCTTCCCCCCTGACATGTGCTTGGCATCCCTGGATTTTGCCTTTACTGCGCTCCGCAGATCGGAAGAGCGGTTCAGC
00520	0486	ENSG00000101150	TPD52L2	+	chr20:63875427-63875572	ACGCTTCATATGTTC	TAATACGACTCACTATAGATTTCATAAATCTCACATATGAGAGGCCCATGTTTTTGTCCTAGGACATCGTAAGTTTTGAATCCCAAGGGTGTTTTGGAGCTGTGGGCTGTGCCCTTCCAGTCCCCCACAGCAGTGCTGTTGCCCAAGAATCTCCTAGCGAGAGAACGCTTCATATGTTCAGATCGGAAGAGCGGTTCAGC
00521	0487	ENSG00000173818	ENDOV	+	chr17:80421716-80421861	TTAGTGATGAACCGT	TAATACGACTCACTATAGGAGGGTGACGTAAGGGAGAGGGAAGGATGAGGGGGGCAGGGCATGGACGGACTGGGGATGGAGCAGGTGGCCGAAGGCTGTGCTTCCCACTGAGCTGCGTGCCTGGTGTCAGGTGGTGTATGAGGAGAGCCGCATGGTCAGCCTCATTAGTGATGAACCGTAGATCGGAAGAGCGGTTCAGC
00522	0488	ENSG00000093144	ECHDC1	-	chr6:127314759-127314904	TTAGTCAGTGATCAC	TAATACGACTCACTATAGATATACAGACTTCCTTTAATAAGTGTTGCGCTGGTTCAAGGTTGGGCATTGGGTGGAGGAGCAGAATTTACTACAGCATGTGATTTCAGGTAGGATGAAAATTTCATTAATTTCTTGCACAAATATAATTAACTTGCTCAAATTCATTAGTCAGTGATCACAGATCGGAAGAGCGGTTCAGC
00523	0489	ENSG00000149657	LSM14B	+	chr20:62127258-62127403	CCCTGATACAACCTT	TAATACGACTCACTATAGGACCTAGCTTTGCAGATGGGCTCAGAGTGTAGAATTGGCAGGTGATCCACGACCCTTGCTCAGAATCCAGCATGAAGTAGTGAGACAGGGAACCCTAAACGAGGTCTGTAGGCCACTTGCTGCTACAAATCATGCTTGCTTGGTTGCCCTGATACAACCTTAGATCGGAAGAGCGGTTCAGC
00524	0490	ENSG00000141376	BCAS3	+	chr17:61379045-61379190	GTCTATAACCCCAGT	TAATACGACTCACTATAGGGAATTACTGTGGATAGGCACAGGCTTGGACTGAGGGGCTGGGGGAGGGCTGTTGGACCCCCAGAGCCAGGCTCTCCTCTGGAAGCATCAACATAGGTAAATGGTTAACAAAAGGGAGGATTTCTCCCTGTTCCTCCTCCTCTGCCGTCTATAACCCCAGTAGATCGGAAGAGCGGTTCAGC
00525	0491	ENSG00000154889	MPPE1	-	chr18:11905633-11905778	TAAAAAGCCTTTTTA	TAATACGACTCACTATAGCCTCACAGAGCTCTCACGGTTTCCTCTTTCCTGACAAAAAGGTAGGGCTCACCGGGGTGGGGGTGTCTGCAGAGCTCCCAGGTGCTGGTGGTCAGCAGGTTTCCTTCAGCTGAGTCAGAAAATGGGGAGGCAGAAAATGAGGAGGCTAAAAAGCCTTTTTAAGATCGGAAGAGCGGTTCAGC
00526	0492	ENSG00000099783	HNRNPM	+	chr19:8485566-8485711	CATTCGAAGAAGCAT	TAATACGACTCACTATAGTCTTGACACCCACCTGTGTTTTGTGTCCCTGTTTCAGGTGGAGGTGGAGGAAGCGTCCCTGGGATCGAGAGGATGGGTCCTGGCATTGACCGCCTCGGGGGTGCCGGCATGGAGCGCATGGGCGCGGGCCTGGGCCACGGCATGGACATTCGAAGAAGCATAGATCGGAAGAGCGGTTCAGC
00527	0493	ENSG00000136270	TBRG4	-	chr7:45104212-45104357	GGTTTAATGTCTCCT	TAATACGACTCACTATAGCAGACATCAAATATCTAGACCTCGAGGCTGAGGTGGGGTGGAGCTGCTGGGTGATTGCTGACTCTCTCCAGCTAAACCCTGTGATCTGCTCTGTCCTGAAGGCAAACTCAGCTTTCACCAGACCCAGGTGTCCCAGCGCCTGGCCAGGTTTAATGTCTCCTAGATCGGAAGAGCGGTTCAGC
00528	0494	ENSG00000196562	SULF2	-	chr20:47659161-47659306	GGAGTGATGTATTCA	TAATACGACTCACTATAGCACCCTTTGTTTGTTCTCATGATGAGGGTGGGGGGGAAGTACTAATGCACATCTTTCCCTAAGAAAACACTTGAATCCATTTCATGTTTTAGATTAATGCCTTGTCCAGTACACTGCTGTTCTCGCTATAATCTGTGCTTGGTAAAGGAGTGATGTATTCAAGATCGGAAGAGCGGTTCAGC
00529	0495	ENSG00000177410	ZFAS1	+	chr20:49280654-49280799	TCCTTGTATCTGGCG	TAATACGACTCACTATAGCACCCTACTTCTTGTACGACTCAAATGTGGCCTTTGCAGCTGATGATACAGCTTCTTTCCCCATCAGATCGACCCTGTTGATCTCTACACTATTGGCCAGTTTTGTCTGATGCATTGGCCCCAGTAATAACTCCTATCTTTGTTTTTCCTTGTATCTGGCGAGATCGGAAGAGCGGTTCAGC
00530	0496	ENSG00000132952	USPL1	+	chr13:30618241-30618386	GTCCTCTCTTGCACG	TAATACGACTCACTATAGTGAACGCTGAAGAGAAACCAGAGTTTGTTTTCGTTTTCCAAGGAGCGTGGAGATGGGCAGGGTTAACGGACCCTGCGCCTCCTTCGGCTTCTTAGTTTGGGTGTTGAAACTCACCTCCTTTGGTCCTGTTCGTCTCTGATTCAAGAGTCCTCTCTTGCACGAGATCGGAAGAGCGGTTCAGC
00531	0497	ENSG00000196313	POM121	+	chr7:72913387-72913532	CGCCCGTCGCGTAGA	TAATACGACTCACTATAGCCAGTCTTCCTTTACTTTATCTGGATAAGATTGGGCAGATTGAATTTGATCTTCTATACTGGGGCCAGGGAGCAGGGTGGATCTAGACCATGCAGCTTTTCCCCACTGTCACCAGTTTGGGAGCAGGGATTGGCTGCCATTGTCCTCGCCCGTCGCGTAGAAGATCGGAAGAGCGGTTCAGC
00532	0498	ENSG00000101150	TPD52L2	+	chr20:63882639-63882784	CGGACCTCGACTTTC	TAATACGACTCACTATAGGCTCCCAGTGCTTTGTTTGCTTGGCTGTGGGTGGTGACCCGCCCATGCTGTCTGGTTGATTTAACTGGTGTGTCTTCCAGCTACAAGAAGACTCAGGAAACTCTTTCACAGGCAGGACAGAAGACTTCAGCTGCCCTGTCCACAGTCGGACCTCGACTTTCAGATCGGAAGAGCGGTTCAGC
00533	0499	ENSG00000142949	PTPRF	+	chr1:43603187-43603332	CATTGAACCCCGTAA	TAATACGACTCACTATAGTGTCTGCCCCAGGCGTGCGGCTCCTGGGATGGGCGGGGTCCTCCCAGGCCTGCATCCTACCTGCCTGCTTCCTCTCCAGCAGAGGCCACCATTGTATAGCCCCACCTTCCACAACCCCTGGCCTTGTGTGCCCCGGGGCTCCCCTCCATTGAACCCCGTAAAGATCGGAAGAGCGGTTCAGC
00534	0500	ENSG00000146540	C7orf50	-	chr7:1126838-1126983	GACTCCTCTTAATAA	TAATACGACTCACTATAGGCAGGATGGTGAGGGGCCTGCAGCAGGCCTTCGGTTGGGCCCTGGGAAGGTGCGAGGGGCGGCTCCTCACCTGGGCATGTGCAGAGGCGTGTCCTGAAAGCCTGTGTTTAAAAATGCACATCTAGAAATGTTCGTGTCGAATAACAGACTCCTCTTAATAAAGATCGGAAGAGCGGTTCAGC
00535	0501	ENSG00000130714	POMT1	+	chr9:131506022-131506167	TTCCTCTCCAGGAAC	TAATACGACTCACTATAGATTTGGAAACACATACACATTTATCCTCACAGTTTTTGTTTACAGTTAAGATTCTAATTGAATATAATATGGGTTGTTGTTTTTTTTTCTAGTTTTGACGAAGTATATTATGGGCAGTACATCTCTTTTTACATGAAACAAATCTTTTCCTCTCCAGGAACAGATCGGAAGAGCGGTTCAGC
00536	0502	ENSG00000189334	S100A14	-	chr1:153616068-153616213	AGGCTCGCACCATGG	TAATACGACTCACTATAGATCCTGGAGGTTGGTGTGTGTGTTTCAAGCAGAGGTGGGTGGTTGGAGGAGGTGGAAAGAATTAAGCTAAGGTGAGTTCCAAGGGATTCCCCCTAGATGCGTTGGCCTGGGGGATATGACCTTGGCTCCTGAAGCCCAGGCGGGGCAGGCTCGCACCATGGAGATCGGAAGAGCGGTTCAGC
00537	0503	ENSG00000006194	ZNF263	+	chr16:3284463-3284608	GCATACGATCTTTAC	TAATACGACTCACTATAGAAATCCTCAATCTGCTAGTACTAGCTTTGTTACTTTGGCAAGTTACTTGATCTCTTTCGGCCTGTTTTCCTATTCGTAAAATGAGGATATTAACATACTTTCTAGGGCTTAGAGGGAGAGCAGCATGTAAAGTTGTGAACACTACTGCATACGATCTTTACAGATCGGAAGAGCGGTTCAGC
00538	0504	ENSG00000105699	LSR	+	chr19:35262300-35262445	TAGTGACGACTCATT	TAATACGACTCACTATAGTTTTCTGCCTTGTGTTTTTTGCACCTGGGGGAGGGCCGTAACTGGGGAATGGCCGGGATGGTAGAATGGGGAGTGTGCTGTGCCCAGCCTCTGGCACAAAAAATCCAGCCAGGGCTGCAGGTTCCTTGGTGAGCTTTGCAAATCGTTAGTGACGACTCATTAGATCGGAAGAGCGGTTCAGC
00539	0505	ENSG00000143393	PI4KB	-	chr1:151307849-151307994	AGGACGTGCGCGGAC	TAATACGACTCACTATAGATGTGCTGGCTATTCTCAATTCAAGTTGTGAAGGGTGGGTGGAAGCTCCTACTAAGACTAAAAAGCAGCTGCTTTCCTGGAGTTCTCCAGATAGTGGGGTCCCCGGCCTGCATGGCCAGGAGTGACTGAGTGGGTGTGCCATTGTAAGGACGTGCGCGGACAGATCGGAAGAGCGGTTCAGC
00540	0106	ENSG00000131051	RBM39	-	chr20:35733700-35733845	GTGTGCTCGGCGCAT	TAATACGACTCACTATAGGATATGTTTGGCTTTTTTGGTTTTTAGTTAGAGATTTTAAAAAGGTCTGTGAAGGTCAAGTTGATCATTGGTTTTGATTGCATCCCACAGGTTTCTATAAACTGGCTTAAAAATGGCATACTCCATTTTCTGGTGTATTCATTGTAGTGTGCTCGGCGCATAGATCGGAAGAGCGGTTCAGC
00541	0506	ENSG00000126746	ZNF384	-	chr12:6678530-6678675	GCGAAACAGTCCTGA	TAATACGACTCACTATAGAGTCAATCAAGGGGTAAATCTCACTGTTACCAGGGGGGTGGGGACAAGGGTTAGGAGACCATTATTTTTCTACAGGGTTTGGGATTTCCTGTGTACTCTGGGTTGGGTCGGCGGGGGGGTGAGGGGTTAATTAGACAATGATCTGGGCGAAACAGTCCTGAAGATCGGAAGAGCGGTTCAGC
00542	0507	ENSG00000182979	MTA1	+	chr14:105445615-105445760	TTCGGCCCGTGTTAT	TAATACGACTCACTATAGGGGCCACCCTCTGCCCAACTCACTCTGGCGTCTCTTTTTCTCCCTTCCACAGTGGGCGGGGGTGTCCTGGCTCCGTTTCCTCGGGGGCTGGGTGAATGAAGTCCTCGCACGCCCCCCGGAGTGGTCTGTCTCTCACTGGCATCCTCTTCGGCCCGTGTTATAGATCGGAAGAGCGGTTCAGC
00543	0284	ENSG00000168255	POLR2J3	-	chr7:102568790-102568935	CGTTATCCCCTGGTC	TAATACGACTCACTATAGGCTCTTCCCTCTGGTGCCACCAGCGAAGCCAGGCTTTTCCCCGTCTGTGAGTGGGGTCTGCCCAGTCTCCTGGTGTGGTCAGGCACGGGGATGGAGGAATCCTGCCCGGAGCCCAGCCAGTGGGGCACCCAAGCTCTCCTGGGGCCCGTTATCCCCTGGTCAGATCGGAAGAGCGGTTCAGC
00544	0508	ENSG00000182473	EXOC7	-	chr17:76090367-76090512	AGCTTTCGACCTGTA	TAATACGACTCACTATAGCCCATCTGACGTCCCCCTCCTGGAGATGAAGGGCTTCTTCCCTGTACCCCAAGGGGCGGCCTGCCTGGCCCCTGGATAAACGCTGCTTGTGTTTGTGCGGCCGACATCTCGCCAGGTCACGAGCATGATTTCCGAGTTAAGCACCTAGCTTTCGACCTGTAAGATCGGAAGAGCGGTTCAGC
00545	0509	ENSG00000110536	PTPMT1	+	chr11:47565959-47566104	GTGATTACAAGCTTA	TAATACGACTCACTATAGGACGAGGTTCCTGTGCAACTCTTCACAGGTGAGGGACCGGGCCGAGGGGCAGGCTCGGGGGCCCGCTCCCCCTCGCCCACCGCCCTGAGCCTGGGACGGCTAGAGAAGTGTGGGGGAGGTCACCATGCACCGGAGCCAGGTGTCTCGTGATTACAAGCTTAAGATCGGAAGAGCGGTTCAGC
00546	0510	ENSG00000003147	ICA1	-	chr7:8261998-8262143	ACGTATCGTTTAACC	TAATACGACTCACTATAGAGGGACGCTCCGACCGCGGCCGGGAGGCTCCTGGGGGCCGGGGCTCCGAGGTACCTGCCCTCCGGGGTCGGGGCGGGGGCGCGCCGGGCGGGCTGCAGGAAGCAGCAGGAGACGCCCGGCAGCCGGGACGGTCGGGGACGCCTGGTACGTATCGTTTAACCAGATCGGAAGAGCGGTTCAGC
00547	0511	ENSG00000125447	GGA3	-	chr17:75244203-75244348	CCGCGAAAGGACTTC	TAATACGACTCACTATAGGACTCTAGGCACCTGGCACATGGCAGTTGTGGGTTTTGTGGGTTTTCTTGGCCTGTGTCACGTGGATACGGGGAGCTGGCCTCCGTCATTGCTCCGATGCTCAGCTGGCCGTGTTCTGTTGCACGCTGGTGTGGCGCAGCTCTGGGCCGCGAAAGGACTTCAGATCGGAAGAGCGGTTCAGC
00548	0512	ENSG00000116299	ELAPOR1	+	chr1:109201434-109201579	TAAAACAAAAGTTCG	TAATACGACTCACTATAGTAAATGCAATACAGACAATACTGTCACTGGGTGTGGGGCCAGCAGACAGCATACAAGCAGGTCCTCCAGGGCTATAGTCCTCTGCAGCACAACTCTGCCAGTGCCCATACCTGACTACTGCTCTGAACCAGTTCATCCCAATAGGATAAAACAAAAGTTCGAGATCGGAAGAGCGGTTCAGC
00549	0118	ENSG00000205937	RNPS1	-	chr16:2264827-2264972	CAGGCCCAAATCATG	TAATACGACTCACTATAGCTGGGGCGACAGTTGTACCTGTGCCTCCTCTGCGGGGTAGAGACGCCTCCAGGAGCACATGGGGACTGTCCCTATGTGTTCCTGACTGTGTGGACACTTATTGCTTACCGTGCTCCCTTGCTGCCTTTTTGTGTGCTCAGCTTTTGCAGGCCCAAATCATGAGATCGGAAGAGCGGTTCAGC
00550	0513	ENSG00000182979	MTA1	+	chr14:105449775-105449920	GGAACATACTCAACG	TAATACGACTCACTATAGTGTTCTCCCTCCTCCTTCCATCTTCATGCCCTGGGGAGTCTGGGCCTTTAGGGTGCCTGGACTTAAAGGGCACGTGGGCACCAGAGTGTCTGCAGGGGTACCTGCCAAGGAGCCGCCGGGCCGCCATAGGGTGGGGCAGTGGGACAGGAACATACTCAACGAGATCGGAAGAGCGGTTCAGC
00551	0514	ENSG00000089159	PXN	-	chr12:120221167-120221312	AATTATACCTACTTG	TAATACGACTCACTATAGGGGACAAAGAACCTTGTGTTGATGGCTGCTCTGGGTGGGGGAGGGCATTCTCTGCTGGGCCATGTGGGACTTGGGAGCCTGTGCCTGGGAGGTCATTTGCCCTGGAGCCCCATCTCCCACGCTAGCTGTCCTCAACACATCCTCTTAATTATACCTACTTGAGATCGGAAGAGCGGTTCAGC
00552	0258	ENSG00000137497	NUMA1	-	chr11:72010855-72011000	GGCCCCCTTTTGAGA	TAATACGACTCACTATAGCGTAATTGGAGGCCAGAGAAAGGGCCTGAGTTTATTCTAGGAACACTGGGGATCCTGGTCTGGGAAACCCCATGATGGGTGGACATCCAGGATGAACATCCAGGGGAAGTCCTCCTGAGTCTTCTGTCCTCCTCTTCCCTCCCCAGGGCCCCCTTTTGAGAAGATCGGAAGAGCGGTTCAGC
00553	0515	ENSG00000205133	TRIQK	-	chr8:92965868-92966013	ATAGATTGCGGAAGC	TAATACGACTCACTATAGAGCTGAGGTGTGTGTCCGGCGAGTGCGAGGGGATTGGGGAGACCCTGCCCGGGAAGCTCGGGGTCCGGGAATGAAAGCGGGCGCACCTCTTTAGCGAGCCCTAAAGCGTTTGGGAGACGATCGTTCCGTCCCTGGGAGCGGCACTTATAGATTGCGGAAGCAGATCGGAAGAGCGGTTCAGC
00554	0516	ENSG00000167081	PBX3	+	chr9:125748861-125749006	GCTGTTTAACCGAAG	TAATACGACTCACTATAGCGGCCGCCCCTGGCTGCAGGCGGGGAGGGGGCCCGGAGCGCCAGCCGCCCTCTTCCCTCTCCTTTCGCCTTGTTTGTGTGTCAGTTTTTAAAAGGAGCAACGGGAGACTGGATGCCAGGACCGAGTCCCCGGGAGAAGCATCGCCCGCTGTTTAACCGAAGAGATCGGAAGAGCGGTTCAGC
00555	0517	ENSG00000272888	CHASERR	+	chr15:92883194-92883339	CTAGGATAACCAATT	TAATACGACTCACTATAGGCTCCCTAGCTCCTTTTATTGTCCTTTGTCCTTGGGAGGAAAAGCAAAATGTCCTTGAGCGCGCGAGCAGGAGGGGGCGGCGGGCCGGGCCTCGCCGCTCGGCTCTTCTCGCACTGCCCCTCCGTGGTCGGGGGCCGGCTCTCGCCCTAGGATAACCAATTAGATCGGAAGAGCGGTTCAGC
00556	0518	ENSG00000169689	CENPX	-	chr17:82019386-82019531	AGGCGTGTCCGCGCG	TAATACGACTCACTATAGGTCTCCTGAGCCTGTTTGTCAGGTGCTGTGGCCTGGTTCTGGGGGCTGCCCGTGGGTGTTGGGGGGGGCACCGGCCCAGGCTGAGGCCCTCACTGGGCTCGGGTTTAAGATCCCCCCAGCATCCCCCACCTCTCGCGTTTCTCACCAGGCGTGTCCGCGCGAGATCGGAAGAGCGGTTCAGC
00557	0519	ENSG00000118900	UBN1	+	chr16:4872602-4872747	TTTGTTTTCATGTTA	TAATACGACTCACTATAGGGGATTACAGGCGTGCGCCACCACGCCTGGCTAATTTTAGTATTTTTAGTAGAGACGGGGTTTCACCATGTTGGCCAGGCTGGTCTCGAACTCCTGACCTCAGGTGATCCACCTGCCTTGGCCTCCAAAAGTGCTGGGATTACAGGTTTGTTTTCATGTTAAGATCGGAAGAGCGGTTCAGC
00558	0520	ENSG00000140464	PML	+	chr15:74025115-74025260	GAACAAGGTACTGGT	TAATACGACTCACTATAGTGACTCTAGGCTCCTAAATGCCAAAGTTGCTCTTGATGGGCCATGAGCCAGGTTCAGTGGGGGTTAGATGTGGGGTAGACAGTCGGCCACAGATCAGGGCTGCTGCAGAGGGAATTCCAGCATTAGATGGCATATTAGTGCCTTCCGAACAAGGTACTGGTAGATCGGAAGAGCGGTTCAGC
00559	0521	ENSG00000122566	HNRNPA2B1	-	chr7:26195756-26195901	CCGACCACGGTCCAC	TAATACGACTCACTATAGGGCAGTGGACGTGGATTTGGGGATGGCTATAATGGGTATGGAGGAGGACCTGGAGGTCAGTTTTCCTCTACGTTTTGGTTTGTTTATGTGACTAATACTTAACTATATCGTATATTTACTTCATTTATATTTTGAGTTTTTAAACACCGACCACGGTCCACAGATCGGAAGAGCGGTTCAGC
00560	0522	ENSG00000116299	ELAPOR1	+	chr1:109201638-109201783	GCCTAAATCTACGGC	TAATACGACTCACTATAGGTGCTTGGGTGTTTAGATTGCTAAGTCTTGTTTCCTTTGTGCTGACCTGCTAGGGAGACTCCCTTGGCCTCCTTAGACTGCGATTTCTTTTTTTTTAAATGAATGGGAGAACAGTTCACCCTGGGACTCTTGAGTCTATCTGGGACGCCTAAATCTACGGCAGATCGGAAGAGCGGTTCAGC
00561	0244	ENSG00000087460	GNAS	+	chr20:58898582-58898727	CGTTTCATAGGTGTT	TAATACGACTCACTATAGCATATTCTCCAAAGAATTGTGAGATAAATCACTGCTTTAGCTCCCTAATGCGTGTACGTTTAGTGAAAGCACAAGAAAACAATTATCCATCCCTCCTGTCTCCGACCAGAGTCTCCAGAGAGCTCTGTTAATACTGCAGCAAAGGTCGTTTCATAGGTGTTAGATCGGAAGAGCGGTTCAGC
00562	0523	ENSG00000130714	POMT1	+	chr9:131503247-131503392	TAGCGGTGCAGTTGC	TAATACGACTCACTATAGCGAAGTAAGAACTCCGTGGCGCGTGCAGCCCTAGGGAGGAAGGGCGTGCTGCGGGTGCAGTCTCAGGGTGAGGACGGAGCTGGGGCCGACGCAGCCTCGGGAGTTGGTGGACGGGACAGGTGCGGCCTGTGGGGAAGAAGGGCCGGTAGCGGTGCAGTTGCAGATCGGAAGAGCGGTTCAGC
00563	0524	ENSG00000186501	TMEM222	+	chr1:27331022-27331167	CCCTTTTTAGAAACC	TAATACGACTCACTATAGAAGTAACTGACCCAGCCCTTTGCCCCCACCCCTGGGGTACCGAGACATGGGTAGGGATTAGAGGCAAGAGTGGAGAGTCAGACCATCCAGGAACCACATCTCTGGACCTTCAGAAGGTGGGAGTCAAGGTGGGGGGACACGGGAGGCCCTTTTTAGAAACCAGATCGGAAGAGCGGTTCAGC
00564	0525	ENSG00000213024	NUP62	-	chr19:49929097-49929242	CGTGTTTGGAAACCC	TAATACGACTCACTATAGCTGTAGTGAGAAGAGACTGTGATCCGAGGACAGGGAATGAGGCGGCCCCGGGGACTGGGGACAGATATATACTGGGTGGCGGAGCACGGCCCTCCCGGATCCTTCCGCGCCCCGCCCTCGCGCGGCCCCAACCGGGAGGCAGCCGGCGTGTTTGGAAACCCAGATCGGAAGAGCGGTTCAGC
00565	0526	ENSG00000106355	LSM5	-	chr7:32488868-32489013	GCTTGTGGTGCGGCT	TAATACGACTCACTATAGGTGGCTCACGCCTATAATCCCAGCGCTTTGGGAGGGCGAGGTGGGTGGATCGCTTGAGCCCAGGAGTTTGAGACCAGCCTGGGCAAGATGATGAAACCCTGTCTCCACAAAAATTACAAAAATTAGCTGGGCATGGTGATGTACACGCTTGTGGTGCGGCTAGATCGGAAGAGCGGTTCAGC
00566	0527	ENSG00000141376	BCAS3	+	chr17:61379131-61379276	GTATAGGAAAGGAGT	TAATACGACTCACTATAGATCAACATAGGTAAATGGTTAACAAAAGGGAGGATTTCTCCCTGTTCCTCCTCCTCTGCCACAGTATTGACTGTTAACCACTGACCTTTCTGTGAGGCGTGAGATTCTGAACAAAGTTGAACGCGGTCATGGATGGTTAAATTCCCGTATAGGAAAGGAGTAGATCGGAAGAGCGGTTCAGC
00567	0528	ENSG00000140365	COMMD4	+	chr15:75338442-75338587	TGGCGTCCTGCAAAA	TAATACGACTCACTATAGCCATTGTCCCATGACCTTATGACCACCACTGCCCTGAAACTCTGCACTAGGCCCAGGGAGACGGGTGAGCCAGCCTCTCAACCTCTCTGGGCACCTCCCTTCCTTCTTTCCAGCCTGTCTGTTCCTTATCGCAGGATCCAGGCTGGTGGCGTCCTGCAAAAAGATCGGAAGAGCGGTTCAGC
00568	0529	ENSG00000177425	PAWR	-	chr12:79604574-79604719	AAGTACGTACAATAT	TAATACGACTCACTATAGAGAGAGATAAACCCTACACAGAGCAAGGAGCTGTTACGAGGAGTGGGAGTGTTGGAGGGTGAAGAGAATGGGGCAGTGAAAGATACTAAAAGGATGGAAGCCAGTTAAGTAGTTGTTGGTTATTTGGGAATTTCAGAATATATCCTAAGTACGTACAATATAGATCGGAAGAGCGGTTCAGC
00569	0530	ENSG00000137817	PARP6	-	chr15:72251063-72251208	AATTGGCTAGTAAAC	TAATACGACTCACTATAGGGGTAAGTGACCATTCTCCCTCTAAATGCTTTAAATTTCTGGTGAGGGGCAGGGAGGGGCTGGAAGCCAGCTAACCATATTGGTCCTAGATCTGCCTACATTGCTCTGTCCATCAACTTAGTCTTTGGGCCTTAGCATATTTCCCTAATTGGCTAGTAAACAGATCGGAAGAGCGGTTCAGC
00570	0531	ENSG00000029363	BCLAF1	-	chr6:136268950-136269095	CCGCGAGCCGTCCCC	TAATACGACTCACTATAGCATAACACCCAGAGTACAAGAATTTTAAACTGATATCTAGTGGTTTAACATGGGAGAGATGGGGGGGAGGAAGGACTAGAAATAGCAATGTGTATTAGTCTTTCAAAATAATATTTCCTTGGAAACTGTTAGCAGTGGTAAGAGTTCCGCGAGCCGTCCCCAGATCGGAAGAGCGGTTCAGC
00571	0532	ENSG00000102317	RBM3	+	chrX:48576184-48576329	CGACATTGGATTACG	TAATACGACTCACTATAGACATGGCACCCAGAACCTGGTGCCCAGCAGGAATTTTTGGCCTCTTTTGCCCACTTACCCTTGCCTGCTCTTCCCTCACCATTGCCCTGACTGACTGCCAACCCATCATCCTTGTGTCTCCCACACTTAGTCTCTGGATGGTCGTCCGACATTGGATTACGAGATCGGAAGAGCGGTTCAGC
00572	0533	ENSG00000214941	ZSWIM7	-	chr17:15977781-15977926	CGTGATTATTTACCG	TAATACGACTCACTATAGCTTTTCCCTCCAGGACTGCAGGAGGTGCTGTGGGTTGGAGCCGTGGGCTGTGGAGGGTTTGTGTATGATGAGAAGCCCTGTACAGTCTTGTCAAGAAATACCCTGAGCCAGTCTCTGAGACGCTTCGGTAAAAAATGTCCCTGGATCGTGATTATTTACCGAGATCGGAAGAGCGGTTCAGC
00573	0534	ENSG00000170004	CHD3	+	chr17:7907717-7907862	GTTCCAGATTGGCTC	TAATACGACTCACTATAGGGACCGGACACCTGGGTCCCAGAGGGCATCAGGGGAGGTGGAGTCTGGGGAACCGAATGCTTGGGTCCTGGGCGGGTAGCTGTTTGAAAGGCCAGTACAGTACAGTACAGATAGTAGTCTTGGGACCTGGGAGGAGGGTGTCCTGAGTTCCAGATTGGCTCAGATCGGAAGAGCGGTTCAGC
00574	0535	ENSG00000134283	PPHLN1	+	chr12:42326243-42326388	GCACACCGGTATGGT	TAATACGACTCACTATAGACCTTTCCCAGAGATGGATGCAGAGCGTGTGCGGGCTGCTAAACGGGGGGGAGTGGGCGGGAGTTTTCTGTGTCGGGTCCTGGATTCTCCTGCCTTTGAATTGTGTGACAATTCTGCCCATGCGGTTGAGGGTGGAGAGACGCAGTGCACACCGGTATGGTAGATCGGAAGAGCGGTTCAGC
00575	0536	ENSG00000196562	SULF2	-	chr20:47785571-47785716	TGCTTAAAGCTGCTC	TAATACGACTCACTATAGCTCCCCTGCGTGGAGGCCGGCGGGCAGGCGAGCGGGGGGCGGTAGCGCCGTGCCAAGGGGCTGGCTGGGGCAGCGTGGCCGGCCGGGCTGGGGCGATTTAAGAGCGGTCCGGGCGGGGTGCGGAGCCGGACTTTGGCTGGGGCGGCTGCTTAAAGCTGCTCAGATCGGAAGAGCGGTTCAGC
00576	0537	ENSG00000115756	HPCAL1	+	chr2:10397235-10397380	AGATGGTCCAGAAAG	TAATACGACTCACTATAGATGAGGGGCCCAGAACTTTGAGAAGGACGTGTGGGTGAGGGCAAGGAGGGCACTGTCTTAGTGTCCGGGTTTCTTTGTCTTCTATCCCCTGCAGCCCCTGTACCTGGAAGCTTCCTTCTCCCAGGCTCCTGTGCATGGTCAGGGCCAGATGGTCCAGAAAGAGATCGGAAGAGCGGTTCAGC
00577	0538	ENSG00000064787	BCAS1	-	chr20:53975199-53975344	ATGAAGTGCATCTAT	TAATACGACTCACTATAGCGCCATGTTGTACAATTGGGCATTTTCAGCTCTGGGGTCCTGTGTTCTTGCATGCTGCCAGTGTGATTCGTTTGTTGTAGACTCTCTTATCCCGTATGTGATTAGGGACGCATGGAGGATAACATTGGATGAATTTTTGTAACTCTATGAAGTGCATCTATAGATCGGAAGAGCGGTTCAGC
00578	0539	ENSG00000060339	CCAR1	+	chr10:68737356-68737501	TGTCGACATTCGCTG	TAATACGACTCACTATAGAGCCAGCATAGTGAAGGATGCATGTGGTCCCAGCTGCTTGGGAGGTTGAGATGGGAGGATTGCTTGAGCATTGGGAGGTTGAGGCTGCAGTGAACTGAGATTACACCACTGCACTCTGGGAGGCAGAGCAAAACCCTGTGTCCAAATGTCGACATTCGCTGAGATCGGAAGAGCGGTTCAGC
00579	0540	ENSG00000177426	TGIF1	+	chr18:3451405-3451550	TACTGAGGTTACTAA	TAATACGACTCACTATAGCTTTTGAAGTTAACAAAAATTGAGTCCCTGGCTGGGAGGTCCCCCGAGTGTTCCGCTGTGGGCTGGAGGTGGCGTTTCTGTCGTGATTTATGTGGAGTGGTTCAAAACAGAAGTTAATCACTCGGGAAGCGGACGGGAGGGGCGGCTACTGAGGTTACTAAAGATCGGAAGAGCGGTTCAGC
00580	0541	ENSG00000001617	SEMA3F	+	chr3:50176581-50176726	TCGTCTGCTGCACCG	TAATACGACTCACTATAGCCACAGCATGGCCCTGCCCTGGGAGACCTGGCTGGATGGAGTTTAAGGCCAAGGAATGCTGGGGAGTGTAGGGGGTGGGCTCGGGGTATGCCTGGGGGCTCATTCTCACCCTGGGAGCCTGGTGACCCTTACACTTCCTGGCTGGGTCGTCTGCTGCACCGAGATCGGAAGAGCGGTTCAGC
00581	0542	ENSG00000141376	BCAS3	+	chr17:61389071-61389216	AGGCTCGAATGAGCT	TAATACGACTCACTATAGCCCCCGAGGGGGTCTCCCCTAGATGAGACACATGGGACGATGAGGGGGCCTGGGCTAGGAGTCAGCACAGCGCAGGGTAGGGTCTGGCAGGCTCTGCTCGGGGGACAGGACGGGCTCACAGAGGAGTGGACACTCGTGCTAAGCTTAGGCTCGAATGAGCTAGATCGGAAGAGCGGTTCAGC
00582	0543	ENSG00000140545	MFGE8	-	chr15:88901399-88901544	AATTGCATAATCCTT	TAATACGACTCACTATAGCAGCCTTCTTGGGATATGGGGCTGGGGTTGGGTGGGATGAGGTGGGACTGCCAGATCTTTGACCTCTCTCCAGCCCAGGCTTCTCTTCTGCTCCCCAAAAGAGTTCTGGAAAAGCCTTGTTTTTCTTCGGCTTTTCTTTCTTCTTCAATTGCATAATCCTTAGATCGGAAGAGCGGTTCAGC
00583	0544	ENSG00000139428	MMAB	-	chr12:109561056-109561201	TTCGGACGCCAAACG	TAATACGACTCACTATAGCCGGTTTGGGGGGCAGGGCTGGACTTCAGAGGAGCTCCTGTCCGCAGTGGGCACACCTTTCCCACCCTGCTCAGGCAATGTCCCTTTCTCCTTTCAGTCGGGAGGCAAGATCAGCTCGGCGCTGCATTTCTGCCGGGCCGTGTGCCTTCGGACGCCAAACGAGATCGGAAGAGCGGTTCAGC
00584	0545	ENSG00000189334	S100A14	-	chr1:153616096-153616241	GGTTCTAATACGGAA	TAATACGACTCACTATAGACACTTAGGGTAAGAGCTGGGGGATCAGATCCTGGAGGTTGGTGTGTGTGTTTCAAGCAGAGGTGGGTGGTTGGAGGAGGTGGAAAGAATTAAGCTAAGGTGAGTTCCAAGGGATTCCCCCTAGATGCGTTGGCCTGGGGGATATGGGTTCTAATACGGAAAGATCGGAAGAGCGGTTCAGC
00585	0546	ENSG00000160087	UBE2J2	-	chr1:1263189-1263334	TGCGTTAGTCCATCA	TAATACGACTCACTATAGGTGCTTAGGAGAAGAACACCAGGCGGTTTTTATATTCTCAGTCAGCCTTGCCTGTTCAACATCTTTTATTTGCAAACAGCAGCCTTTCTACTTTGGATGTGTGCTAGTTAAATTGGCTTAGTTGGAACTCCTCCTCGTCTGCTTCTTGCGTTAGTCCATCAAGATCGGAAGAGCGGTTCAGC
00586	0547	ENSG00000085063	CD59	-	chr11:33722524-33722669	GCAGATTTCGACGTT	TAATACGACTCACTATAGCACTGGGGCTTATAGGGACTGAGCCTACTCAAGGGTATATGGTGCTGTGGGTCAGAGCTGGGGCATGGCCCAGGGATTCAGTGTGCCTTGACTCCCCCTGTAAATGTTCCTCTCAGAAGCCTTCTTGGCCTTCCAGCCCTTGGTTTGCAGATTTCGACGTTAGATCGGAAGAGCGGTTCAGC
00587	0548	ENSG00000138028	CGREF1	-	chr2:27099966-27100111	CATCTAGTAGTCGTT	TAATACGACTCACTATAGCTCGCTGCTCTAGCCCAGGCAGCCCCTCCTCTGGGCCTGGGCGGAGAGGTTAATTTGGGGAATGGACACAAAGAGGGAGGATCGAAGAGTCAGAGCCTCAGGAATGCCCAGCCAGAGCAGTTCAGACATTGAGAGGAGAAGCTGGCCATCTAGTAGTCGTTAGATCGGAAGAGCGGTTCAGC
00588	0549	ENSG00000149657	LSM14B	+	chr20:62129624-62129769	ATCTGTCCGTGTATT	TAATACGACTCACTATAGGGAATGGCCCAGTCTGGGGGTGCTTTGCCTGGATTTGATAGAACATCTAGGCAGTTGCCCTCCTTTCCTTCCTGACATGCCAGCAGAAGAGAAATGCCTGGAGATATAAGGCTTGCTTCTTTTCTCTCTGTTTTTAAACCCTCCTCATCTGTCCGTGTATTAGATCGGAAGAGCGGTTCAGC
00589	0550	ENSG00000138668	HNRNPD	-	chr4:82356726-82356871	GCGACTGAGATGAGC	TAATACGACTCACTATAGAAGGAACAATATCAGCAACAGCAACAGTGGGGATCTAGAGGAGGATTTGCAGGAAGAGCTCGTGGAAGAGGTGGTGGTAAGCTAGAGCCTAAGTTTACTCTATCTTAAGCTTTTCTGCTTTTTAATTATCCTGAAGTAAAGATCTTGCGACTGAGATGAGCAGATCGGAAGAGCGGTTCAGC
00590	0551	ENSG00000071564	TCF3	-	chr19:1612240-1612385	GAGTAAACGCGCTCG	TAATACGACTCACTATAGGGAGAGGCGCATGGCCAATAACGCGCGGGAGCGGGTGCGCGTGCGGGATATTAACGAGGCCTTCCGGGAGCTGGGGCGCATGTGCCAGATGCACCTCAAGTCGGACAAAGCGCAGACCAAGCTGCTCATCCTGCAGCAGGCCGTGCGAGTAAACGCGCTCGAGATCGGAAGAGCGGTTCAGC
00591	0030	ENSG00000215845	TSTD1	-	chr1:161038280-161038425	ATAAAGCGAAAGTCC	TAATACGACTCACTATAGAGCCAGCCCTCAGCTTCCGTAGGAAGGACTGATGGGGGGCGGATCTTGGCATCGGAACTGGCCCATCCAGTTTGAGAAGACAGCAGGCGGAGAGGAGAGGGGCAGACCAGCTTCTCTTGACCTCCCCAAATCTGGACGCCTGAGGGATAAAGCGAAAGTCCAGATCGGAAGAGCGGTTCAGC
00592	0552	ENSG00000122566	HNRNPA2B1	-	chr7:26190920-26191065	AGATTCGCGGTAGGA	TAATACGACTCACTATAGAACAGCTGAGGCAAGCCAAGTGATCATTAATAAAGCTTTTCTTGGTTCCTTCAGTGGTGTTGGTAGTAAAATGGTAGGTAAAAGTTAGGCTGCAAGTTCAATAAATCATGAGATTTCCCATCGTTACACCCTTGTGTATTCACATTAGATTCGCGGTAGGAAGATCGGAAGAGCGGTTCAGC
00593	0553	ENSG00000130669	PAK4	+	chr19:39125967-39126112	TCAGGCAGTCCACAT	TAATACGACTCACTATAGCGGCGGGACGGCGTTTCCGCGAGGAGGGGGGCGGGGCCGCCGGGGTCAAAGGTCACTGGTGGAGGGAAGGGTCGCGTCCGAGGGGTCGGGGGTTAACGCAGACTGGAGGGAGTTGTAGTGGAGGTCGGAGATCAAACCAGCGAAGGTCAGGCAGTCCACATAGATCGGAAGAGCGGTTCAGC
00594	0554	ENSG00000137501	SYTL2	-	chr11:85707209-85707354	GTGGAGATGAAAAAT	TAATACGACTCACTATAGTACAGGATAAAGTCAGTCACCAAGAGAGGAGAAGGAAGGGAATACAAATGTTCTGAGACTGTTTTGTTTGAGACAAAACAACCTGAATGTTGTATACGTTATTTCATTCACTCCCCATATATAAACTGCCAGGCTGGTATTGGTATGTGGAGATGAAAAATAGATCGGAAGAGCGGTTCAGC
00595	0261	ENSG00000068438	FTSJ1	+	chrX:48477710-48477855	TGCAAGCGCCTACTC	TAATACGACTCACTATAGCACAAGTGGGCCATCTATGGGATGAATGTTGGGTTTATGGGGTCTTTTGTGGGAACTGTGGGGTAAGTGATGGGGGCGAGGAGGGTCTGTGTGATAAGCAGTGGAGCCTGAGAGTTCAGTGATTGGGTCCTTCAGGCCCTATAAGGTGCAAGCGCCTACTCAGATCGGAAGAGCGGTTCAGC
00596	0555	ENSG00000132478	UNK	+	chr17:75809404-75809549	CCTGCACTTCCCCCA	TAATACGACTCACTATAGTGCTCTTATTTGCAGCCCTTTGCCTGTGATTAGTGGTTTGGCTTGGGAAACCTTGGAAAGGGCTCAGAGAACCAAGCTGCTGATTAACGCCACAGCTGGTCAACACAGCGGACAGCTGACCGCCGAGGTCCCTGTGGTCTGTGGTTCCTGCACTTCCCCCAAGATCGGAAGAGCGGTTCAGC
00597	0556	ENSG00000126261	UBA2	+	chr19:34428561-34428706	CGCATTCCTTCGCAT	TAATACGACTCACTATAGCATCGACCTGGTGAGGGCCGGGCGCGCGCGCGTGAATGGCGGGCTGTGGTGCGGGGGCTGGGATTCGGGGGTTCCGGGGCTCCAGGGGCTCTGAGGCTCAGGGCCCGGAGCCCGGGACCGGAGTTGCGGAGCGGGGGCAGGCTGAGCGCATTCCTTCGCATAGATCGGAAGAGCGGTTCAGC
00598	0557	ENSG00000122566	HNRNPA2B1	-	chr7:26193234-26193379	CGGTAAGCCAACCGT	TAATACGACTCACTATAGTAATAGGAAATTATGGAAGTGGAAATTACAATGATTTTGGAAATTATAACCAGCAACCTTCTAACTACGGTCCAATGAAGAGTGGAAACTTTGGTGGTAGCAGGAACATGGGGGGACCATATGGTGGAGGTAATTTATAAAAATTGCGGTAAGCCAACCGTAGATCGGAAGAGCGGTTCAGC
00599	0558	ENSG00000169592	INO80E	+	chr16:30001136-30001281	ATGCTGTGATCCCGG	TAATACGACTCACTATAGGGGACATCTGTCTGGGTGTGGCCCAAGTGTCCCGTGGAGGGTGTGAGTCGGGGCTGCCCCCTTCTCTCTGGTATAGGAACGGGGCCAGGCCTGACTGAGGAGAGCAAAGCCCAGGACAGCATCCTGCTGCTGCCCGGCCCTTCTGTATGCTGTGATCCCGGAGATCGGAAGAGCGGTTCAGC
00600	0559	ENSG00000138750	NUP54	-	chr4:76148016-76148161	TCATCTCTCGAGTAT	TAATACGACTCACTATAGGAGTGGGCCGAGGCGGCACCCGAGGAGGCCACGGGGGTACTCGGGGTCCCACTAGAAGCTCGCTTGCCGCGCGTGAGTTTCCACAGGGCCCTGGCTTGAGCGGTTCGCTTCCCGCTGCCGGGGAGTCCTACTCAGAGAAATTGGAGTCATCTCTCGAGTATAGATCGGAAGAGCGGTTCAGC
00601	0560	ENSG00000167470	MIDN	+	chr19:1253799-1253944	CGAGGCTCGCCTTAT	TAATACGACTCACTATAGCCCATGAGGGTGGGGGAAAGGCAAAGTGAAGGTTGTTTGAGGTCAGTGACTGCCAGCTGGGCCCCGCCCCCTCTGGCCTCAGTTTCCCCTTGCAAGACCGACCTAGTTGGCCAGGGAGGGGCAGGCCCCCGTCTGACCCGCCTCTGCGAGGCTCGCCTTATAGATCGGAAGAGCGGTTCAGC
00602	0561	ENSG00000169045	HNRNPH1	-	chr5:179616544-179616689	GTGACGCATCCTCTA	TAATACGACTCACTATAGGATAGATAATTCAAATTAGGTTTAAGTAGTCTTGGGGGAGGGGACTACGGAGTGAAACTACTTAAATTTTCTAAGTATAAAGTTTAAATCAATAGCAAAACAGGATTAAGATAAATGTGGGCATAATTAGGTGTATTGACATGCCTGTGACGCATCCTCTAAGATCGGAAGAGCGGTTCAGC
00603	0111	ENSG00000173818	ENDOV	+	chr17:80415890-80416035	GCCACCCCATGGCGC	TAATACGACTCACTATAGGGGAGCAGTGCAAGCGTAGAACCCGGCTTCTCGTTTTGTAGGATGTCATTAATAGTCTGGGGAGTTGGCCGGGCGCGGTGGCTCACGCCTGCAATCCCAGCACTTTGGGAGGCTGAGGCGGGGGAATCACCTGAGGTCGGGAGTTCGCCACCCCATGGCGCAGATCGGAAGAGCGGTTCAGC
00604	0562	ENSG00000196562	SULF2	-	chr20:47784837-47784982	CAATCGATATTCACT	TAATACGACTCACTATAGTTGACCCTTAGGGTTTAGACCCAAGGGACCGGTAGATGCCAGCCCACGTGGGGCTTGTCCGGGCAGGACTCGGGGAAGCAGTGGGCCGGATCTTCAGAGTGGTTGGAAACTCGCAGACACCGAAAGGACAAACAGGATCGAAAAGGCAATCGATATTCACTAGATCGGAAGAGCGGTTCAGC
00605	0009	ENSG00000213024	NUP62	-	chr19:49928949-49929094	TACGTTTCGCCGTTA	TAATACGACTCACTATAGCCCCTCCTCCTGGGGATCAGGGGATCCGAGCCTTTCCTTCCCACTCCTAGGGTCCGGGACCCTCCTCCCTCTCAGCTGGGGATCCGACCTCTTCCCTCTGAGCCGGGGATCCAGCCCTCTCCTTGTGGCTCCGGGGTCTGGTTTCCTACGTTTCGCCGTTAAGATCGGAAGAGCGGTTCAGC
00606	0563	ENSG00000184277	TM2D3	-	chr15:101652063-101652208	CTCATGCCGCAACTA	TAATACGACTCACTATAGCGAGGAGGCCGGGCCCACGGGCGGACGCTGACGCGGGGAGGAGGCCGAGTGCCGGGCTCCGGGCCGCTTGTCGCTGCATCTGGAGTCTGGCGCCCTGGCCGCCCGGCCCGAGGCCGCCCCTCCGCTCCGGCGACACCGAGCCCGCCCTCATGCCGCAACTAAGATCGGAAGAGCGGTTCAGC
00607	0564	ENSG00000134215	VAV3	-	chr1:107687995-107688140	CCAATTGATCATTTG	TAATACGACTCACTATAGGTGTATGAAATGGGACTGTAAGTACAGAGGGAAGGGTGGCCCTTATCGCCAGAAGTTGGTAGATGCGTCCCCGTCATGAAATGTTGTGTCACTGCCCGACATTTGCCGAATTACTGAAATTCCGTAGAATTAGTGCAAATTCTAACCCAATTGATCATTTGAGATCGGAAGAGCGGTTCAGC
00608	0519	ENSG00000118900	UBN1	+	chr16:4872602-4872747	CCTTTTCCGAGATAT	TAATACGACTCACTATAGGGGATTACAGGCGTGCGCCACCACGCCTGGCTAATTTTAGTATTTTTAGTAGAGACGGGGTTTCACCATGTTGGCCAGGCTGGTCTCGAACTCCTGACCTCAGGTGATCCACCTGCCTTGGCCTCCAAAAGTGCTGGGATTACAGGCCTTTTCCGAGATATAGATCGGAAGAGCGGTTCAGC
00609	0565	ENSG00000139620	KANSL2	-	chr12:48678684-48678829	AGGTCCACTAACCGC	TAATACGACTCACTATAGAAAGTTTGAACACCAAATTCTACGTATGAGAAAGTATAGGGGAGAAAACAGGAAATTTAGACATGGGAGTGTGGGAGGTGGATTGAGAAATGGTCAGACCAGTTTAGAGAAGAGAAAATGGTTGTGAATGGGTGCTTGGCCTAAACAGGTCCACTAACCGCAGATCGGAAGAGCGGTTCAGC
00610	0566	ENSG00000171302	CANT1	-	chr17:78997907-78998052	TTGGCCTAAAATTGT	TAATACGACTCACTATAGTACAGACCTGTACCCTGTCTATGATCCTATCCCACTTCACCCCGTCAGCCTTCCCCTCCCACCTGACTCTCCTGCGCTTCTCTCTTTAGAGGGACCACAGAGCACCAGCCTGCATGGAACTTCCTTCCTCACTCAGCTTCCCACGTTTGGCCTAAAATTGTAGATCGGAAGAGCGGTTCAGC
00611	0567	ENSG00000160087	UBE2J2	-	chr1:1263101-1263246	TGCCAGGAGGAGGTA	TAATACGACTCACTATAGTACTTTGGATGTGTGCTAGTTAAATTGGCTTAGTTGGAACTCCTCCTCGTCTGCTTCTCCACACGCTGGAAGTGTTTGCTCTGCTGATGTGTCTCAGCCTGCAGGGCCGCCTGTAGCGTCTGTGTTCACCAGCCTCTGACACCATATGCCAGGAGGAGGTAAGATCGGAAGAGCGGTTCAGC
00612	0568	ENSG00000107372	ZFAND5	-	chr9:72364595-72364740	TCTACCCGAGCCGAG	TAATACGACTCACTATAGCGGCTTCGCGCGCGAACCCGGCTTTCGCATTTGGGACCCTGCAGGGTGAGTGATACGGGGCTGCGGGTGGGAGCCGGGCTCCTTGTTGCCGGGCCGGGGGCGGGAGTGAAGGGACCGGGGCGCCGCGGGCCAATGGCGAAGCCGGATCTACCCGAGCCGAGAGATCGGAAGAGCGGTTCAGC
00613	0569	ENSG00000141376	BCAS3	+	chr17:61388883-61389028	CATTTGGTTCGGCCG	TAATACGACTCACTATAGTGCCCCGGGGCCAGCAGGCCCCCGATTCTTTCAGTTAGTCTGTGTTGAAGAATGGGCCCCCACCTCCCCTTACCACATCATTCATTCATTCATTCATTCATTCATTCATTCATTCATTCATGCTAGAAATGTTTAGGGCACCCATGCATTTGGTTCGGCCGAGATCGGAAGAGCGGTTCAGC
00614	0570	ENSG00000173156	RHOD	+	chr11:67070554-67070699	TTATACGCGTCTTTC	TAATACGACTCACTATAGCACAGGGTAGGAAACCCAGCCCGAGGTGGGAGTTGGGGAGGACTGAGTGAGGGGACCTCTGGATGCCTCTCAGTGGCACCAGGTGTCCAGAACGCTCAGGGTGTAGGTCAGAGCTGCGGTCGTCTTAGAGGCTGTCAGAGGTCAGATTATACGCGTCTTTCAGATCGGAAGAGCGGTTCAGC
00615	0571	ENSG00000196562	SULF2	-	chr20:47658280-47658425	CAGATCGACGACTTT	TAATACGACTCACTATAGTAAGTGCTAAGATGAGTTTGTTTTGTTCTTTAGGGGACAACTGTGGGAAGGCTGGGAAGGTTAAGAAACAACAGAGGTGGACCTCCAAAAACATAGAGGCATCACCTGACTGCACAGGCAATGAAAAACCATGTGGGTGATTTCCACAGATCGACGACTTTAGATCGGAAGAGCGGTTCAGC
00616	0572	ENSG00000160685	ZBTB7B	+	chr1:155013783-155013928	CCAGTGGCTTCCGAG	TAATACGACTCACTATAGAGGAAGCACCCGCGCCAGCCAGTGACACCCCAGCAAAGGGTGGCTGCTCCTTGGCCCCATGGGGGAGGGGAGGATGTGGGGGGAGGGATGCTGGGAGCTGTGTTTCCCGTTTGGCCTGGAGAAGTGGGGGATCTAGAAGGGGAGATCCAGTGGCTTCCGAGAGATCGGAAGAGCGGTTCAGC
00617	0573	ENSG00000153786	ZDHHC7	-	chr16:84988312-84988457	GTCTGCACATGTAAT	TAATACGACTCACTATAGAGGGAGAAGTTGGAGATCTTGGATGTCAGGGGTGTTTTGATTGAGATTTAATTCACATAGCACTAAATCCATCCTCGTGTGTAGTCCCGTGGTGTTTAGTGCATCCACAGAGTGTCCAACCATCACCCAGTCGGTTTTAGGACATTGTCTGCACATGTAATAGATCGGAAGAGCGGTTCAGC
00618	0574	ENSG00000146540	C7orf50	-	chr7:1010306-1010451	GAAGTCGTTATTACT	TAATACGACTCACTATAGGACCTCACAGAGCCTCGGGAGCCGGGAGTCTGTGGGAGGTGGACCACGGGGGTGGGGAAGGGGCCTCTGGGCAGTTAATCCTGGCACCTGGCGCCTGCCCGCAGGACTGGCCATCCTCATGTGACCTGTCTGTCTCTTCGTCGTAGGAAGTCGTTATTACTAGATCGGAAGAGCGGTTCAGC
00619	0575	ENSG00000151445	VIPAS39	-	chr14:77457249-77457394	CATCGCGTTGAGCGC	TAATACGACTCACTATAGTGACTACAGGCCTGATTCTCTTCTTTCAGTCAGGGCGACCCTTGGGCGCTGGAGTACGCTTGGGACTGGGGCTGCGAGTGAGCACCAGCGATTGGTTCGGAAGCGGACATTTGGTTCAGAACGAGCATTTAACTCTGCCAGGGATCCATCGCGTTGAGCGCAGATCGGAAGAGCGGTTCAGC
00620	0576	ENSG00000131051	RBM39	-	chr20:35734329-35734474	GCTCCACCTTCGAAG	TAATACGACTCACTATAGACTTTTGGTTTTAGAAATCTCAGAGTTCTATAGTTGGAATAGTGTCACAGAGATAGTGTTAGGTTTCTTAGGCAACAAAATTGGAGTGTTACCTATTGCCCATCTGGGCATGGCTTTGATGAGTTCTATATAAATAATGAGTGTAGGCTCCACCTTCGAAGAGATCGGAAGAGCGGTTCAGC
00621	0577	ENSG00000167081	PBX3	+	chr9:125915421-125915566	ACAAGAATATCATAA	TAATACGACTCACTATAGTTACCTTTTTCTAAGGATCTAGTCTGTGGTAAATTGAGGCGGTGGGGGGGTATTTAAAATTCTAGGGTGCATGTAAACACTATCTTAAAAATAATTTTCATACTTATTCAAACTTACCGATCAAATGTGAACAATGAAGTTCTCAGACAAGAATATCATAAAGATCGGAAGAGCGGTTCAGC
00622	0578	ENSG00000125952	MAX	-	chr14:65101780-65101925	ACCGTCGACACACCC	TAATACGACTCACTATAGGCGATCCTCTCCTCCCGTGACCCGCGGATCCTGGGGGCCGGGGAAGGGCGGAGAGGGGTTGGGGGTGCCTAGATGCCCGAGCTGGGTCTGCAGGGAGGAGACAGTGCTCGGGACCCCTCTGGCCCAGGTCGGATCCCGGAAGGAGGACCGTCGACACACCCAGATCGGAAGAGCGGTTCAGC
00623	0579	ENSG00000141524	TMC6	-	chr17:78120527-78120672	TCGGAATGCTAGGCA	TAATACGACTCACTATAGTTTGGGGAACTGGTGTGGAGGTGAGGGGGTCCTGGGCGGACTGGGTGGTGAGTGTTCTCCCCTTAGTGGCCGGGACGTGTGGCCGGGAGGTTCTCAGGCCTGGACCTTTCCCATCAGGGCCCTGTGTCTCCACCCTTCAGAGGAAGTCGGAATGCTAGGCAAGATCGGAAGAGCGGTTCAGC
00624	0580	ENSG00000213024	NUP62	-	chr19:49929208-49929353	TCATAGAAAGGAAGT	TAATACGACTCACTATAGGAAGGTGGGAGCGGAGAGCGCAGGCGTGGTGAGCGCGGAGACGGGCCGGGGGCACAAAGGGGTCGAGGCTACAGAGCCATGGCCGGGGCTACGCAGGCAGAGGCGGCGACACTGTAGTGAGAAGAGACTGTGATCCGAGGACAGGGTCATAGAAAGGAAGTAGATCGGAAGAGCGGTTCAGC
00625	0581	ENSG00000198715	GLMP	-	chr1:156295345-156295490	ACGATACCATCGCAA	TAATACGACTCACTATAGGGAAACGCTACCCTTGCAGGGTGGCTGGAACCGGGCATCCAGGGGCTAGGGGTGGAGGGTGGCTGCCAAGAGGAGGGTTCTTCAACCTGGAGGGTGTGGGAGATGGTCATGGGTCATGGGACGGGATTGTGGAGTAGGGCAAATGTACGATACCATCGCAAAGATCGGAAGAGCGGTTCAGC
00626	0413	ENSG00000141002	TCF25	+	chr16:89909403-89909548	AATTGATGTATCTAT	TAATACGACTCACTATAGTGGGAGGCTGAGGCAGGAAAATTGTTTGAACCCGGGAGGCACAGGTTGCAGTGAGTGGAGATCGTGCCACTGCACTCCATCCTGGCGACAGAGGAAGACTCCGTCTCAAAAAAAAAAAAAAAAAAAAAAATTGGGCGTGGTGGGTTAATTGATGTATCTATAGATCGGAAGAGCGGTTCAGC
00627	0582	ENSG00000100813	ACIN1	-	chr14:23071112-23071257	TGCACGGCCATTCTG	TAATACGACTCACTATAGAGGTGTGGTTTTTTTTCTTTATTTTTTTTAGGATTTTTTTTGTTTGGTTTTTGTTATTTCTTCCATTCCAGAAAGGGATAAACAGCACTTCCAGGGGGAGAAAAAAAATCATGTTATCAGAAAGCAAAGAAGGGTGAGAGCTTCACTGCACGGCCATTCTGAGATCGGAAGAGCGGTTCAGC
00628	0583	ENSG00000125447	GGA3	-	chr17:75242935-75243080	TCGGCCTAGTTGAGT	TAATACGACTCACTATAGGATGAGGAGAAGTCCAAGGTAAAGGACACCCTGGGCCTGGGATTTTCTCATACGAGAGTGGGTGGCAGCAGGGGAATGTGGTTTGCACTGTGCTGCGGGGAGCCTCTGGGGTTTCCCTGGGGTACGGGTGCTGCCTCTTCCCTTCATCGGCCTAGTTGAGTAGATCGGAAGAGCGGTTCAGC
00629	0584	ENSG00000132780	NASP	+	chr1:45608352-45608497	ACGCGGTACCTTGTA	TAATACGACTCACTATAGCAAGAGCTGCAGTGGGTGGAGTACATTCTGGATTTGACTCACTAATTATGGGTAAAAGTCAGCCTTCCATTCAGGATTTTCCGTCTGCCTTTGGATTAGGAAAGGGCTAAATGAAAAGGGGGGTAGTTTAACAAGGTCGTGATAGTACGCGGTACCTTGTAAGATCGGAAGAGCGGTTCAGC
00630	0585	ENSG00000106682	EIF4H	+	chr7:74194736-74194881	ATACTTCATGGTCGT	TAATACGACTCACTATAGCTCAGGCTTCAGGGATGACTTCTTAGGGGGCAGGGGAGGTAGTCGCCCAGGCGACCGGCGAACAGGCCCCCCCATGGGCAGCCGCTTCAGAGATGGCCCTCCCCTCCGTGGATCCAACATGGATTTCAGAGAACCCACAGAAGGTAATACTTCATGGTCGTAGATCGGAAGAGCGGTTCAGC
00631	0217	ENSG00000101972	STAG2	+	chrX:123962177-123962322	GTATATATGGCCGAG	TAATACGACTCACTATAGCCTGGATCCGGAGATCTGCGGACGGCGATTTTGGGACGAAAAGGGTCGGATGGGCCGTGGGAGAGAGAAGGTGTGGGAAACAGCATCAAGTAGTTCCGCAAAACTTTGAGCCCCGTTCCCATTTTCTTTTGGCCTAGAATTGTGAAGTATATATGGCCGAGAGATCGGAAGAGCGGTTCAGC
00632	0586	ENSG00000101150	TPD52L2	+	chr20:63876193-63876338	GCTTTATATAGACCT	TAATACGACTCACTATAGGTGCACAAGCTGGACAACACCACTTGGCCTGGGTTTGTTGGTGGCGAATTTTTGTTTGTTCTAACCCTAACCCTTTTCCCTGCTTAGCTCCAGCTGTTGGGTTCTCAGAATTCCTTTCCTCCTTTAGGGGTAGTTCTTGAGTGGAGGCTTTATATAGACCTAGATCGGAAGAGCGGTTCAGC
00633	0587	ENSG00000090621	PABPC4	-	chr1:39564280-39564425	TACATCCCTGGATGC	TAATACGACTCACTATAGTCGGTGAGCAAACTGGCCTTTAGAAGTGTGGCCTGGGGAGGAGGGAGTCAGGATGACTAGGCTCTGTCCTGGGTTGGTCAGTTTGTTGGGCTCGAATTTATCGAGTCCTGGTTCTGTAATCTTAGCTGTGTGCTTAGGTGGCCACTTACATCCCTGGATGCAGATCGGAAGAGCGGTTCAGC
00634	0588	ENSG00000168802	CHTF8	-	chr16:69120714-69120859	TTCCATGCAATCGCT	TAATACGACTCACTATAGCACATTTCTGAAAGTGGAAATTCTCCTATGTGGGGCTAGAAAGTAAAAAGGGCACATGGGTGGGTGGTCCAGTGTGGCTGCTCAACAATGGCAGAGCCAGACCAGGGATTGGAGGTGCCAGCATAGCCTGCCAAGAGCAGCTTTAGTTCCATGCAATCGCTAGATCGGAAGAGCGGTTCAGC
00635	0589	ENSG00000001617	SEMA3F	+	chr3:50176608-50176753	CAGACTATCTCAAAT	TAATACGACTCACTATAGCTGGCTGGATGGAGTTTAAGGCCAAGGAATGCTGGGGAGTGTAGGGGGTGGGCTCGGGGTATGCCTGGGGGCTCATTCTCACCCTGGGAGCCTGGTGACCCTTACACTTCCTGGCTGGGGGACTGGCCTGGACGATGCTGAGCCCCCAGACTATCTCAAATAGATCGGAAGAGCGGTTCAGC
00636	0590	ENSG00000272888	CHASERR	+	chr15:92883427-92883572	GCACCTGCAAAATCG	TAATACGACTCACTATAGGCAGGTGGGCGGGGGGCAGCCTCGTCGCCGGGACTGGATCCGCCGGGAAAGGGGCGGCGGGTGAATGCCGGCGAGAGCCCGAAGGGGATCGGGCGTGGAGAGCCCCTTTCTGTCCTGGTGAGTTATTTTGATATTTAGGGTAAAAAGCACCTGCAAAATCGAGATCGGAAGAGCGGTTCAGC
00637	0591	ENSG00000197111	PCBP2	+	chr12:53468077-53468222	GATGACGGCCGCGAT	TAATACGACTCACTATAGGTTAGCCAGCTGGCCTGGTTCAGTCCAGGTGTTGTTAAAGATGGGTACGGGTATTTGCTGATGGGATTTTTTTTTCTTTCTTTTTCTTTGGAAAACAAAATGAAAGCCAGAACAAAATTATTGAACAAAAGACAGGGACTAAATCTGATGACGGCCGCGATAGATCGGAAGAGCGGTTCAGC
00638	0486	ENSG00000101150	TPD52L2	+	chr20:63875427-63875572	ACAAGCATAAAGTCC	TAATACGACTCACTATAGATTTCATAAATCTCACATATGAGAGGCCCATGTTTTTGTCCTAGGACATCGTAAGTTTTGAATCCCAAGGGTGTTTTGGAGCTGTGGGCTGTGCCCTTCCAGTCCCCCACAGCAGTGCTGTTGCCCAAGAATCTCCTAGCGAGAGAACAAGCATAAAGTCCAGATCGGAAGAGCGGTTCAGC
00639	0592	ENSG00000110075	PPP6R3	+	chr11:68538219-68538364	TACGGCAAAAGAACA	TAATACGACTCACTATAGTGCAGAATCGCACAGCAGATCTAAGTCAGAGCTTGGGGTTGTGAAGAGCATTGCTTATACAATACATTCTGACCTTTCATTCACTGAAAGTAAAGGAATGGGTACCATGGGTAACTACAGTGGATTTTGTCTGCTAGTTTAATCTGTACGGCAAAAGAACAAGATCGGAAGAGCGGTTCAGC
00640	0593	ENSG00000164919	COX6C	-	chr8:99893159-99893304	GCACCTTAGAAAATT	TAATACGACTCACTATAGCCTATCTGGCCCCGGTGTTTCTCCCGTGAGAAAAGGGGTGGTGGTTTCTAATGCAGCTGGTCGTGAGGCGCAAGGGTTAGTGTAGGCGAAGCAGCTGGCAGCGTCGCTCGCTGTGTGGCAGCGTTTTAAATTAGAGCTGGAAAACTGCACCTTAGAAAATTAGATCGGAAGAGCGGTTCAGC
00641	0510	ENSG00000003147	ICA1	-	chr7:8261998-8262143	GATCTCACTTGGAGG	TAATACGACTCACTATAGAGGGACGCTCCGACCGCGGCCGGGAGGCTCCTGGGGGCCGGGGCTCCGAGGTACCTGCCCTCCGGGGTCGGGGCGGGGGCGCGCCGGGCGGGCTGCAGGAAGCAGCAGGAGACGCCCGGCAGCCGGGACGGTCGGGGACGCCTGGTGATCTCACTTGGAGGAGATCGGAAGAGCGGTTCAGC
00642	0594	ENSG00000133657	ATP13A3	-	chr3:194413586-194413731	ACGTTAATCTGCCGA	TAATACGACTCACTATAGCCATGTTGCTTTGGAATTCTTGGGTGATTTAATGGTAAATGGGAGAAGAGGGCAGGTAATATAATGGAAAGCCACAGAGTCTCAGTTTCATCTCAGGCAAATTCATTTAGCCTTCTCTTGTGAACTTTTCCATGAATTGATAGTGGACGTTAATCTGCCGAAGATCGGAAGAGCGGTTCAGC
00643	0595	ENSG00000116299	ELAPOR1	+	chr1:109201550-109201695	CTATCGGTGGATGCC	TAATACGACTCACTATAGACTGCTCTGAACCAGTTCATCCCAATAGGAGTGGGTGGGGAGGGCGGAAAGAGGGAGGAGGGTATTGGGAGGTGGTGAAGAAAGGACCGTGCTTGGGTGTTTAGATTGCTAAGTCTTGTTTCCTTTGTGCTGACCTGCTAGGGAGACTATCGGTGGATGCCAGATCGGAAGAGCGGTTCAGC
00644	0596	ENSG00000142949	PTPRF	+	chr1:43602099-43602244	ACTGGCCTTTCCAAC	TAATACGACTCACTATAGTAAGTAACAGGTGTGCGAACGCGGACAAGACATGGGTCAAGCTGGGCTCGTGGGACGCTCCTCCTCTCCCTCCTTTCCTGCTAGCCTGCACTGCCAAGATCCACAGGGCTCTAGCCACATCAGGAGAAAATTGGCGTTTAGACACAACTGGCCTTTCCAACAGATCGGAAGAGCGGTTCAGC
00645	0106	ENSG00000131051	RBM39	-	chr20:35733700-35733845	CGCCGAGATACAACC	TAATACGACTCACTATAGGATATGTTTGGCTTTTTTGGTTTTTAGTTAGAGATTTTAAAAAGGTCTGTGAAGGTCAAGTTGATCATTGGTTTTGATTGCATCCCACAGGTTTCTATAAACTGGCTTAAAAATGGCATACTCCATTTTCTGGTGTATTCATTGTACGCCGAGATACAACCAGATCGGAAGAGCGGTTCAGC
00646	0337	ENSG00000105699	LSR	+	chr19:35262300-35262445	CTTTACCATGTCTCT	TAATACGACTCACTATAGTTTTCTGCCTTGTGTTTTTTGCACCTGGGGGAGGGCCGTAACTGGGGAATGGCCGGGATGGTAGAATGGGGAGTGTGCTGTGCCCAGCCTCTGGCACAAAAAATCCAGCCAGGGCTGCAGGTTCCTTGGTGAGCTTTGCAAATCGTCTTTACCATGTCTCTAGATCGGAAGAGCGGTTCAGC
00647	0597	ENSG00000141376	BCAS3	+	chr17:61388876-61389021	TGTTCTACGTCATTA	TAATACGACTCACTATAGACAAAGCTGCCCCGGGGCCAGCAGGCCCCCGATTCTTTCAGTTAGTCTGTGTTGAAGAATGGGCCCCCACCTCCCCTTACCACATCATTCATTCATTCATTCATTCATTCATTCATTCATTCATTCATGCTAGAAATGTTTAGGGCTGTTCTACGTCATTAAGATCGGAAGAGCGGTTCAGC
00648	0598	ENSG00000136527	TRA2B	-	chr3:185937694-185937839	TATGGATGCTCGTCT	TAATACGACTCACTATAGAACTACGGCGAGCGGGTACGTAGAGCTGCGGTAGGGGGTGGCTGTGTGGTCCTAGCTCCTTGCATCTTTTTCTAGGCCCGTCGGCCTCGGGCCAGGAGGCAGGGGCGTTTTAGGCTCCGAAGTCTGAAGCCGGGAGGGCAGGCAAGTATGGATGCTCGTCTAGATCGGAAGAGCGGTTCAGC
00649	0599	ENSG00000173818	ENDOV	+	chr17:80421977-80422122	TAATAAACAACATGT	TAATACGACTCACTATAGCCTAGGACGAGAGAAAGGTCCCTCCTTCCCCCTGGGGGAGGGAAGGCTGCTGCAGGTCGCCACCACCACAGTGGCAGGGAGAGACTCATGAGCTTCCTGGAAGAGAGGAATGAGGATTTCTAAAAAGCTGGACCCCAGAGACAGTGTAATAAACAACATGTAGATCGGAAGAGCGGTTCAGC
00650	0275	ENSG00000169764	UGP2	+	chr2:63841142-63841287	ACTCAATCTCACACG	TAATACGACTCACTATAGGGGCGCCTCAGAGGTGACTTTCAGCCTGCGAGCCTTCTTCCCGGGGCGCCATAAACGCCCCCAATTTCCCAGCTGCTAAAGGAAGAGGAAGGTGGGTCTCGCTGGCGGCTTGAGGAGGGGCGGGGTTGGGCTTCCGGCGACCCCCTACTCAATCTCACACGAGATCGGAAGAGCGGTTCAGC
00651	0600	ENSG00000137497	NUMA1	-	chr11:72012034-72012179	TATCAGTAAAGCCGC	TAATACGACTCACTATAGTGCACCTTCTCTCATTTGCCTATCAGGGACAAGGGGTAGCACTGGCTTCATCTTTCCCACCCTGAACCAATGACAGACACAATCCTTGGGATTCGAGAACTTCCCAAGTACTGTGTCTAGTTAAGGATACCCGACTAAGAGGAACATATCAGTAAAGCCGCAGATCGGAAGAGCGGTTCAGC
00652	0601	ENSG00000126953	TIMM8A	-	chrX:101348339-101348484	AGGATCGTTAACAGA	TAATACGACTCACTATAGGTCCTTGTACCGCGGGACTCGCGACAACGTCGGGGATTCGGGGTGGGGGGCGGGCACCTGGCAGCAACCCTTGATTTTCTCAGGTTCCTGTGGCCTAGCCGGATGGGAGAAGGGTGACTCCGCTTCTCTGGGGACTGTCATTCCGGAGGATCGTTAACAGAAGATCGGAAGAGCGGTTCAGC
00653	0602	ENSG00000132780	NASP	+	chr1:45606703-45606848	GTGCCGTCCATAGAT	TAATACGACTCACTATAGGGTGATGATGCCTGCATCTGGTGGAGATTGCAGTGGGGATAGCTGTTTACTGAAGCTGACAGCAGATTTTTGAAAGAGAATAACTTATTTTCTCAAGTAAATCCAGTTATTTCGATTGGGGTTTTTTAAATCAAAAAGATAAAAGCGTGCCGTCCATAGATAGATCGGAAGAGCGGTTCAGC
00654	0603	ENSG00000165458	INPPL1	+	chr11:72238146-72238291	GTGCTAACGTTTCCT	TAATACGACTCACTATAGTAATGGCTGGGACGACCTGGAGTTTCTCAGGTGGGGGAGGGGCTGGCCCCGGGGGCGGAGCTGGGGCCCTCAGGATCCCCTTGCCCATCTCACTTCCCAGCCTGTTTTACTCCACAGTGACATCACCGAGGAGGACTTGGAGGAGGGTGCTAACGTTTCCTAGATCGGAAGAGCGGTTCAGC
00655	0604	ENSG00000272888	CHASERR	+	chr15:92883397-92883542	TAAAGCGAAACGATG	TAATACGACTCACTATAGCGCGGGGCCCCGCTGCAGAGCCCGCGGGCGGCAGGTGGGCGGGGGGCAGCCTCGTCGCCGGGACTGGATCCGCCGGGAAAGGGGCGGCGGGTGAATGCCGGCGAGAGCCCGAAGGGGATCGGGCGTGGAGAGCCCCTTTCTGTCCTTAAAGCGAAACGATGAGATCGGAAGAGCGGTTCAGC
00656	0605	ENSG00000182979	MTA1	+	chr14:105449860-105450005	CGATCGTAACCAGTC	TAATACGACTCACTATAGGTGTCTGCAGGGGTACCTGCCAAGGAGCCGCCGGGCCGCCATAGGGTGGGGCAGTGGGACAGTGTCCGGCAGCAGGAGGAGGCACGCCTCCCAGGACTGGGCCTCCTGCGTGCTGGCGCCAGGTGGGGCTGGTGGGGTGGGCCTTGCGATCGTAACCAGTCAGATCGGAAGAGCGGTTCAGC
00657	0519	ENSG00000118900	UBN1	+	chr16:4872602-4872747	GTCTGCAGGCTCCGA	TAATACGACTCACTATAGGGGATTACAGGCGTGCGCCACCACGCCTGGCTAATTTTAGTATTTTTAGTAGAGACGGGGTTTCACCATGTTGGCCAGGCTGGTCTCGAACTCCTGACCTCAGGTGATCCACCTGCCTTGGCCTCCAAAAGTGCTGGGATTACAGGGTCTGCAGGCTCCGAAGATCGGAAGAGCGGTTCAGC
00658	0606	ENSG00000126214	KLC1	+	chr14:103700494-103700639	GAGGAGTCGCGGAAA	TAATACGACTCACTATAGTTGCCAGCAGCTCTGGCCAGATGGAGGCTGCTAAGGGGCCCCTAGGCTGTCCCTCAAGTCCAAGGTCTGCAGCCACACGCTGGTGTCACGCCCGGAGCTCTGAAGACGCCTGAGGGCCGCCTGCACGCCCTGAGTGAAACTCGTCTGAGGAGTCGCGGAAAAGATCGGAAGAGCGGTTCAGC
00659	0607	ENSG00000169919	GUSB	-	chr7:65974825-65974970	TCTAGTTTTGTTGAT	TAATACGACTCACTATAGCAATGGGAAACCTTTCTATTTCCACGGTGTCAACAAGCATGAGGATGCGGACGTGTGTTGGGGCTCCTGGGTCCTTGTCGGGGCTGCTTCTGGTCACCCTCCACTTTCGCCTTCCCTGTGTCCTGCAGTTGAGGGCAGCTCAGGGCTCTAGTTTTGTTGATAGATCGGAAGAGCGGTTCAGC
00660	0608	ENSG00000196498	NCOR2	-	chr12:124388374-124388519	TGACTGCAGGAGTGT	TAATACGACTCACTATAGCTCTCCCTGCTGGGCTGAAGCTCTCCTGGAAGCAGGGGTGGGACCTGGATCTGTGCCTGGGAAGGTCTGTGATGCTGTGTGCACAGGGGGTCTCTCCAAGTGGACGGGGGCTTCAAGCTGGGTCTGGCGGGGTGGTCTCCAAGGCATGACTGCAGGAGTGTAGATCGGAAGAGCGGTTCAGC
00661	0609	ENSG00000141376	BCAS3	+	chr17:61378644-61378789	GCGTGCTCAAGCGTC	TAATACGACTCACTATAGTGGAAGGAGAGCCAGGCTGAGCCTCAGTTAATGTTTGTTGAGTGACTGGATGGGTTTCTGTGGCCCCTGAGAGGTAAATGAAAGCCAGTCAAAGCAATGGGAATAGTTATTGATTAAAAGTCACACTTGTTAATTTCTGGCCAGGTGCGTGCTCAAGCGTCAGATCGGAAGAGCGGTTCAGC
00662	0610	ENSG00000108846	ABCC3	+	chr17:50687852-50687997	TCCCTTCCAGGTTCG	TAATACGACTCACTATAGAGGCAGAGCAGAGTTTCCCAAGATCTGGATAAGGGGCAGACCAGAGTGGGGTGGCCTGGGCTCAGGGGTGGGGTATACAATGACATTTTCATTTTTCTTCTTCTTCTTCTTTTTTTTTTTTGAGACAGAGTTTTGCTCTGTTGCCTTCCCTTCCAGGTTCGAGATCGGAAGAGCGGTTCAGC
00663	0525	ENSG00000213024	NUP62	-	chr19:49929097-49929242	GATGCTGGAGGAGCC	TAATACGACTCACTATAGCTGTAGTGAGAAGAGACTGTGATCCGAGGACAGGGAATGAGGCGGCCCCGGGGACTGGGGACAGATATATACTGGGTGGCGGAGCACGGCCCTCCCGGATCCTTCCGCGCCCCGCCCTCGCGCGGCCCCAACCGGGAGGCAGCCGGGATGCTGGAGGAGCCAGATCGGAAGAGCGGTTCAGC
00664	0004	ENSG00000126214	KLC1	+	chr14:103700609-103700754	GACGTCTGGCATGCG	TAATACGACTCACTATAGGCCGCCTGCACGCCCTGAGTGAAACTCGTCTGTGCTTCATCTCCAGGGCGTCTCTGGCCGAGCCTCTTTTTGTGGAAAACGACAGCAGCAGCAGTGGCCTGGAAGACGCCACCGCTAACGTGAGTCCCACGGCCTGCAGCCCCAGGGACGTCTGGCATGCGAGATCGGAAGAGCGGTTCAGC
00665	0611	ENSG00000163875	MEAF6	-	chr1:37501534-37501679	CGCGAAATGCGTTAT	TAATACGACTCACTATAGGGTCCAAGTGAACGGGCTAATTTGCTCAAAGGGAGGAATTGGTGGGCATTAGAGTAACCCTCAAGGAAGACTCCAGGACATTCTTCTCACTGTTTCTAGTGTAGAATAGTTTTATTCCATAAAAACCTTGTTTCATATGGTGAATACGCGAAATGCGTTATAGATCGGAAGAGCGGTTCAGC
00666	0612	ENSG00000169045	HNRNPH1	-	chr5:179615819-179615964	TGGATCAACAGTCTA	TAATACGACTCACTATAGTATGAAATGTATGCTTTCAATCCAAATGTAACTGTTTTTACTAGCTAATTTTCAGAAACAATCATTGGGAGGGGGAAGTGTTCTTTGAATTAAGAACTAGTCATTGCAGCTTTGGAATACTGTCGAGCCAGAAAATATCTGCCTCCTGGATCAACAGTCTAAGATCGGAAGAGCGGTTCAGC
00667	0613	ENSG00000023330	ALAS1	+	chr3:52198702-52198847	TTATTCTCGCCAATT	TAATACGACTCACTATAGCGACCACGGAGGAATCCTTGCTTCAGGGACTCGGGACCCTGCTGGACCCCTTCCTCGGGTTTAGGGGATGTGGGGACCAGGAGAAAGTCAGGATCCCTAAGAGTCTTCCCTGCCTGGATGGATGAGTGGCTTCTTCTCCACCTAGATTATTCTCGCCAATTAGATCGGAAGAGCGGTTCAGC
00668	0614	ENSG00000197451	HNRNPAB	+	chr5:178210577-178210722	TAGCCTGTTTATTCA	TAATACGACTCACTATAGAGAGCCAGCGACGTGGTGGCCATCAGAATAACTACAAGCCATACTGAGGCGGCAGCAGGAGCGACCAACTGATCGCACACATGCTTTGTTTGGATATGGAGTGAACACAATTATGTACCAAATTTAACTTGGCAAACTTTCTATTGTAGCCTGTTTATTCAAGATCGGAAGAGCGGTTCAGC
00669	0615	ENSG00000065427	KARS1	-	chr16:75644260-75644405	ACGTAAATGGTGCTC	TAATACGACTCACTATAGGCTTGTTAGGGGGTCCCTGCGCAAAACCTCCTGGGCAGAGTGGGGTCACAGGGAACTGCGACTGGGTCAACTTGCTCCTTTCACAGCGCCTCACAAGGACAAGTCATTTTCTGATCAAAGAAGGTTGGTGCCCATTACCTTCTTTAACGTAAATGGTGCTCAGATCGGAAGAGCGGTTCAGC
00670	0616	ENSG00000183426	NPIPA1	+	chr16:14937651-14937796	ATTGCTGATCTGGTG	TAATACGACTCACTATAGGTTTGTGAAGGTTCCAGAGAGGACCTGGCCTTGGGAGGAGCGTGGGGGACTGAGATGGGGGAGGGGTCATTGGGATGATGCGGGCGCTACTTGGAATGTCCATTGTGAGGCACCACCGGGGTCATCAGGGATTGGTGGAGAGAGAGATTGCTGATCTGGTGAGATCGGAAGAGCGGTTCAGC
00671	0617	ENSG00000089159	PXN	-	chr12:120215706-120215851	TGATATGCATGCCAG	TAATACGACTCACTATAGTTCCTTTCTCCCTAGGCCTCTCTCTCAGGGCTCTTTTTCTCCAGATTTTTTCCCCCAATTTTGGTCCTGCCGGTGGGGGAGAAACCCTCAGATCTCATCCTAGATTCCCTTTTAGTCCAGTGACAAGGTCTTGTATTCTTTCTTAATGATATGCATGCCAGAGATCGGAAGAGCGGTTCAGC
00672	0618	ENSG00000052723	SIKE1	-	chr1:114780403-114780548	CGCACGTCCCTTTAA	TAATACGACTCACTATAGGGAGCACGATGCGGCCGCCGAGTCGCTGGTGGATCAGTCGGCGGCGCTGCACCGGCGGGTAGCAGCTATGCGGGAGGCGGGGACAGCGCTTCCGGACCAGGTCAGGCAGAGGGTAGGAGTCCAGTGCTCTCGGATTCTGGGCACTGCGCACGTCCCTTTAAAGATCGGAAGAGCGGTTCAGC
00673	0619	ENSG00000129103	SUMF2	+	chr7:56073878-56074023	GATGGATGACAGTAT	TAATACGACTCACTATAGGGTCATGCACACCTGTAGTCCCAGCTACTCAGGAGGTTGAGGTGGGAGGATTACCTGAGTCCAGGAGGTTGAGACTGCAGTGAGCTCTGATGGTGCCACTGCACTCTAGCCTGAGTGACAGAGCAAGATCTTGTCTCAAAAAAAAAGATGGATGACAGTATAGATCGGAAGAGCGGTTCAGC
00674	0620	ENSG00000114503	NCBP2	-	chr3:196941913-196942058	CACTAGTGAGATTCA	TAATACGACTCACTATAGGGCAGAGGCGCCTTCCTGATGCAGATGCGGGGCTTTTTGCTTTGTTTTTTAAATCGGCGAAGCAGTGCCCTTCGGCGATTCGGGCCCCTTCTCTGGGAGGATGGTGTTACGGAAGCTGTACGCGGTGCGTGGGAGACACAAGTGGACACTAGTGAGATTCAAGATCGGAAGAGCGGTTCAGC
00675	0621	ENSG00000010244	ZNF207	+	chr17:32366240-32366385	AGACGCTAGCCTAGG	TAATACGACTCACTATAGGCCTTTTGTTAAGCACATTAACCTAGCTTTTATGGTGGGTGGAAATTTTATGTATTGAGAGATGTAAAACTTTTGGCAAAAATCTTTTGTAGAGAATCATTGATACAGAATTGGATTGAAGTGTCAGTATTTGTACATCGTTATTCAGACGCTAGCCTAGGAGATCGGAAGAGCGGTTCAGC
00676	0622	ENSG00000064787	BCAS1	-	chr20:53975054-53975199	GTAAAAAGCAGAGAA	TAATACGACTCACTATAGTCATTGAATCAGTGCAAAATAAATGCAAAATCAGGGCACAAATTTTTATAATTGTTATCAGTAGGGGCTGAAAGAGTCTACTACACGTAAGAACAGCTTTGCGCTTCCTTGAGGGATAATGATGCTCCGCCTTCTGCTTCATTCCAGTAAAAAGCAGAGAAAGATCGGAAGAGCGGTTCAGC
00677	0623	ENSG00000011304	PTBP1	+	chr19:805623-805768	TAGTGAACAGCATAA	TAATACGACTCACTATAGCCCAGGCAGCTCCGCATCCACGGCGGCAGCCTGGGCGGACTGGGCACTCGAGTGCCAGGTCAGGGGCCCTTCCCGGGAGAGGGGACGCCACGTCCACAGAGCAGGCTTGGCCAGGGCAGTGGTAGGACAGGGCTGTGGAGGCCCACTAGTGAACAGCATAAAGATCGGAAGAGCGGTTCAGC
00678	0009	ENSG00000213024	NUP62	-	chr19:49928949-49929094	TTGGTCATTAGAACG	TAATACGACTCACTATAGCCCCTCCTCCTGGGGATCAGGGGATCCGAGCCTTTCCTTCCCACTCCTAGGGTCCGGGACCCTCCTCCCTCTCAGCTGGGGATCCGACCTCTTCCCTCTGAGCCGGGGATCCAGCCCTCTCCTTGTGGCTCCGGGGTCTGGTTTCCTTGGTCATTAGAACGAGATCGGAAGAGCGGTTCAGC
00679	0624	ENSG00000100926	TM9SF1	-	chr14:24195066-24195211	TAATGTCGCTGAAGA	TAATACGACTCACTATAGAGGATGAGAGAGCAGAGGTGGAGCGGGGTCTTTGGGATAGAGAGACGTGGGGTAGGGTGAGGCGGGGAGGGGGCCAATGGGAGCAAGTGGAGCCAGGGGACCTCAGTTCGAGGCACCTGACCTGGGGTTTCTGTAACCTCCCTGGTTAATGTCGCTGAAGAAGATCGGAAGAGCGGTTCAGC
00680	0148	ENSG00000067082	KLF6	-	chr10:3782737-3782882	CCGCAGATACCCAAA	TAATACGACTCACTATAGCAAGGGCCTGCACTTGGGAACGGCATTCTGTGAAAACATAGGCGGTCTGGGCTACACAGGAAATGGGTGGTTTTTCTGCAGCTCCATTCGATGCCCCTGAATACAGACAGCTGCTGTCTCCTCTCCCCCGAGTGTGGCCCTGTGTTCCGCAGATACCCAAAAGATCGGAAGAGCGGTTCAGC
00681	0625	ENSG00000140105	WARS1	-	chr14:100369516-100369661	GTAGCACGTACCTTG	TAATACGACTCACTATAGAGTTTTTAGCAATGAACTTAAGTTCATTAAAACACATTGGTATTTATACCCTGAGCAAACAGGAGTCCTCCTGTGTTCTGGGCACTGGGTGGGGGCACAGGGGCATCACCAGATGCAAACTTGATCTTGACTAGGAGGGCCCCTCCGTAGCACGTACCTTGAGATCGGAAGAGCGGTTCAGC
00682	0626	ENSG00000017260	ATP2C1	+	chr3:130894362-130894507	TAAATTGGCTACAAT	TAATACGACTCACTATAGCCCCATTTCTAGAAACTTCCAGGTTCTGAAGGAAGGGGAGGTTCGGGTATCCCCTGGATGGGGGGGCATCTCTAGGGCGCCGCCCCGCTGGCGTGAGCTGGGGACGTTGCGGGCACACGACGGGGCGGGTGCGGGATCTTGGGGAGTAAATTGGCTACAATAGATCGGAAGAGCGGTTCAGC
00683	0627	ENSG00000163635	ATXN7	+	chr3:63996520-63996665	ATCGTTCCAGCTGAC	TAATACGACTCACTATAGTTTCTTCTCCCTTAAGATCTTTTGTCAGCTCAGAAATGTGTTTGGTTGGGTTGGTTGGTTGGTTTGTAAACAGATATTCAGCTTCATGGTGTCTTCTTAAAAAAAAAAAAAAAAAAAAAAAAGGTTCACGGCCGTATGAAGGTAAAATCGTTCCAGCTGACAGATCGGAAGAGCGGTTCAGC
00684	0628	ENSG00000110321	EIF4G2	-	chr11:10801497-10801642	TAGGTTATTATTCTT	TAATACGACTCACTATAGCTTATATACCATAGTTTGTCCATTCAGAAATTTATTGCCCGATGATTATAAAAAGACGCGTTATTAAGAGGACTTTATGCTGGAGTTCTTGACGTTTTTCTCTCTTTTCTATACTTCTTTTTCTTTCTTTGAATGTCCAGCGTCCTTAGGTTATTATTCTTAGATCGGAAGAGCGGTTCAGC
00685	0629	ENSG00000178927	CYBC1	-	chr17:82445931-82446076	TTCTTCATAGACTGA	TAATACGACTCACTATAGGGTCCCCAGCCCCCCTTCTTGAGTGTCCACCCTGGTGAGGGTGGGGGTGAGGCCCCAGCGGCCACGGGGCCCCCGTTCCTGGAGGTTCATGGTGGTCAGTGCATGTCGGTTTCCAGGAAGCCATCTTCGACAAGAGCACAGGGAAGTTCTTCATAGACTGAAGATCGGAAGAGCGGTTCAGC
00686	0630	ENSG00000162777	DENND2D	-	chr1:111200252-111200397	GCGGAGAAAACGCAA	TAATACGACTCACTATAGAGCAGGTCAGGACTGGACTGCCTACTTCCTTGTTTTTAGGGTGACCCTCTTAGGCGGGACTGTTTCTTCCTTGAAATGCTCCTTCCTCCTCTTCCTTTATATCTCGGCCTCCACATGGTTCCCCATGTGACTGGGTCAGGAGGCTTGCGGAGAAAACGCAAAGATCGGAAGAGCGGTTCAGC
00687	0631	ENSG00000198498	TMA16	+	chr4:163515044-163515189	ATGTGGATGTATGCT	TAATACGACTCACTATAGGGTGAAGCCACTAGGGGACATCCAGATTGAGATGGTGGTTGAATGTGAGGGTCTGCAGTTTGATAGAAGGCTGCGATTTGGTCACTGAAGTTAAAGAAATGGTCGAGTTATCCAGGGAATGGGTAAAAGAGGTTTGAGGACCTGAGATGTGGATGTATGCTAGATCGGAAGAGCGGTTCAGC
00688	0157	ENSG00000266173	STRADA	-	chr17:63726600-63726745	GTCTGTACATCTGTA	TAATACGACTCACTATAGTGTTGCGGCTTGGAAGAAATACTAATTCTCTTTGGGGTTTTCCTCTTTAGCGGTGGGTCTCGGAAAAGTTCATTGTTGAGGGCTTAAGAGATTTGGAACTATTTGGAGGTAAGTACAGTATGGCATTTAGCCATCACTTCAGGATAGTCTGTACATCTGTAAGATCGGAAGAGCGGTTCAGC
00689	0232	ENSG00000148660	CAMK2G	-	chr10:73817833-73817978	CAGCCTTTCCAGTTA	TAATACGACTCACTATAGTGACTGAGCCCCTTCAGGTGAGAGAAGTAAATTGGGGGTGGAAGCGGCCTTATTGGGAGATGCTTGTGAGAGAGGCTGCTCATACAGGGGAGGGGCTCACAGCATTCACGATGTACCAGGCTCCTCACCTGTTAAAGGCAAGCGTGCAGCCTTTCCAGTTAAGATCGGAAGAGCGGTTCAGC
00690	0632	ENSG00000109452	INPP4B	-	chr4:142473832-142473977	CGAAGGCACACCGAT	TAATACGACTCACTATAGAGAAGCAGGAGCACTAGACCAGAAACTAGCAAGCATTGTCCACCTGGCTATCCAAGGCAAGGGTGGGTGGGGTCACCTGCCTTGTCATCTGGGTGCTTCCCGGGATAACAGGAAGCTGCACTTTCCAGCTGAGTTCACAGGGAAGTCGAAGGCACACCGATAGATCGGAAGAGCGGTTCAGC
00691	0633	ENSG00000013306	SLC25A39	-	chr17:44323060-44323205	TCCTCCTCCACACTA	TAATACGACTCACTATAGCATACCTGTAATCCCAGCGCTTTGGGAGGCTGAGGTGGGTGGATCACCTGAGATCAGGAGTTCAAGGCCAGCCTGGCCAACGTGGTGAAACTCTCTCACTACTAAAACTACAAAAATTAGCCGGGCTTGGTGGCATGCGCCTGTAGTCCTCCTCCACACTAAGATCGGAAGAGCGGTTCAGC
00692	0634	ENSG00000110075	PPP6R3	+	chr11:68461010-68461155	TTAATTATAGAGTTT	TAATACGACTCACTATAGCCGGCCGCTCCCCGTCCGCTCCTGTTAGCCGGGGGCCCCGCCAGGACGGGCGCCGGGAGCGGGACGCGGTCGGGGCGGCGACTTTGTGCCTCGTTGACGTTCGCGGCCTGGCGCGGCGGGCGGGCGAGGCGCGCCCCTGACCCGGCTTAATTATAGAGTTTAGATCGGAAGAGCGGTTCAGC
00693	0635	ENSG00000168395	ING5	+	chr2:241723692-241723837	TGCATCGTATTCCCG	TAATACGACTCACTATAGCTCTGCCCCTGGCTCTGTCTAGTGGAGAAGGGTGTGTTTTCTCTACCTGACCCTTGCATCCCCTTGGCAATGGCAACTTTCTGCATTGTTGTTCCTCAGATTTCATTTAAATAAAAACCTGTAGTCTGGGCAACATCGGGAGACCCTGCATCGTATTCCCGAGATCGGAAGAGCGGTTCAGC
00694	0636	ENSG00000177426	TGIF1	+	chr18:3451950-3452095	CAATTATTACATCGC	TAATACGACTCACTATAGGGAATAAGTGAGGGGCTCTGTGTTTCGAGGATGGTTCTAGCGCAGAGCCGGGTGTCTGCCGGGGTGGGCTCCCCGCATTGTTCGGGCTCCGGCGGGGGCGGCTCTGATTCCTTTCCATGGCCCGCCTCCCACCCCGGGAATCCCCACAATTATTACATCGCAGATCGGAAGAGCGGTTCAGC
00695	0637	ENSG00000155096	AZIN1	-	chr8:102857864-102858009	TTTAGCACTGTGAGT	TAATACGACTCACTATAGAGTATTTGCACATTTGTTGGTGGGGAGGAGGTCTTTAAAATCGAAGGAAGAGTGCTGCCTTGCTTAGTATTTTTCAGAATTTGAAATTGCATTTACCTCTTAAAGTGCAGTGACTTTTAAATTTCTGAAATAGAGATAAGACAGTTTTTAGCACTGTGAGTAGATCGGAAGAGCGGTTCAGC
00696	0369	ENSG00000137501	SYTL2	-	chr11:85704844-85704989	TCGCAGGAGTGCTAT	TAATACGACTCACTATAGAACCTGTCCATTTGGCATCGGGATACATTTAAGCGCAATAGTTTCCTAGGGGAGGTGGAACTTGATTTGGAAACATGGGACTGGGATAACAAACAGAATAAACAATTGAGATGGTACCCTCTGAAGCGGAAGGTGAGTCCGGAATTTCGCAGGAGTGCTATAGATCGGAAGAGCGGTTCAGC
00697	0056	ENSG00000173156	RHOD	+	chr11:67066814-67066959	TGATTTAGAGTTGTT	TAATACGACTCACTATAGCAGCCCGAACAGCTTTGACAACATCTTTAACCGGGTAGGTACTGGGGGGCAGGGAGGCATAGCCCCCATAGCCAGGCCACTCCACTCTGCCACCCACCCTCGACCCAGCTGACTGTCAGAGCTTGGCAGGCCCAAAATGATATTGATGATTTAGAGTTGTTAGATCGGAAGAGCGGTTCAGC
00698	0638	ENSG00000092140	G2E3	+	chr14:30559372-30559517	CTTACCGCAGTAGTC	TAATACGACTCACTATAGGCCTCGCAGTGCTTTTGGGGACGTCTGGTGCTGGGGCCCGGCCTGGAGACTAAGGGAATTCGGGGCACTGGGGGCGTTTGCTGGACCAGCGCTCTCGACGGTTGCGCACGCCAGCCAGCTCTCAGTGTTGAGGATTCGGAGGCCCTCTTACCGCAGTAGTCAGATCGGAAGAGCGGTTCAGC
00699	0639	ENSG00000132478	UNK	+	chr17:75809378-75809523	TGCTCCATATGAAAA	TAATACGACTCACTATAGCTGTAGAGTTTGGCAGAGGCGCCTCATGCTCTTATTTGCAGCCCTTTGCCTGTGATTAGTGGTTTGGCTTGGGAAACCTTGGAAAGGGCTCAGAGAACCAAGCTGCTGATTAACGCCACAGCTGGTCAACACAGCGGACAGCTGACTGCTCCATATGAAAAAGATCGGAAGAGCGGTTCAGC
00700	0640	ENSG00000029363	BCLAF1	-	chr6:136268932-136269077	GAGGCTGTCTTACTC	TAATACGACTCACTATAGAGAATTTTAAACTGATATCTAGTGGTTTAACATGGGAGAGATGGGGGGGAGGAAGGACTAGAAATAGCAATGTGTATTAGTCTTTCAAAATAATATTTCCTTGGAAACTGTTAGCAGTGGTAAGAGTTAACCACAGGTATGACCTTGAGGCTGTCTTACTCAGATCGGAAGAGCGGTTCAGC
00701	0641	ENSG00000124222	STX16	+	chr20:58659810-58659955	GACTTAGTTGGAGAT	TAATACGACTCACTATAGCACCATGTGAACTGATGATTTAAAAAAGGCTTTGGGAAGATCGTTTACTAGTCTTGGGAAAGTGTCTTAACTTTGGAAGCAGTAAAGGTTGAACACTTTCTTCAAGGAAGCCAGAATGTTTTGAGAATTAATGTCTGTAGCTTCCTGACTTAGTTGGAGATAGATCGGAAGAGCGGTTCAGC
00702	0642	ENSG00000085274	MYNN	+	chr3:169773558-169773703	GGCTCTATTCCGCGG	TAATACGACTCACTATAGGCGCAGGTGGAAGGCTTGGGCTAGGCAGCCCCGGGGTGGCCTGGGCCACAACCTCTGCTGTGGAAATTCGCGGGAGTGGGAGCTGGGCAGAGGGCAGGGCGGCAGAAGCCGAGGAGGGACTGGCTTTGGTTGTCACTCTCGGATGCGGCTCTATTCCGCGGAGATCGGAAGAGCGGTTCAGC
00703	0643	ENSG00000148660	CAMK2G	-	chr10:73819208-73819353	GCCATTAAATATGAA	TAATACGACTCACTATAGCCCTGAGTCTGGGGCCCAAAGAAATATGAGAAGTGTGGGTGGAAAAACATGGCCTGGGATGAGGGGAGTAGAAAGCCCCCAGGATGTGCAGTGGGCCTTGCCTCAGCGCTGAGCCAGGAAGAAGGGCAGAGTCGGAAGTCAGGTCTGCCATTAAATATGAAAGATCGGAAGAGCGGTTCAGC
00704	0228	ENSG00000143217	NECTIN4	-	chr1:161073339-161073484	CAACAGTGGTGAGCC	TAATACGACTCACTATAGTTCTGCTTCCAGGGTGGGTTTGTGGTCGCAGTGGGGAAATGAGGATGTTTGTTTCCAGGAGAGAATGGACCTGTTGGGTTGGGGGACAGGCAAGTAGGGAGGAGGCTGGTGGAGGACAAGAGGGGAAGAGGCTGAGGGGAGGAGGCCAACAGTGGTGAGCCAGATCGGAAGAGCGGTTCAGC
00705	0644	ENSG00000177425	PAWR	-	chr12:79604557-79604702	GCCGTAAGCAGGATT	TAATACGACTCACTATAGACAGAGCAAGGAGCTGTTACGAGGAGTGGGAGTGTTGGAGGGTGAAGAGAATGGGGCAGTGAAAGATACTAAAAGGATGGAAGCCAGTTAAGTAGTTGTTGGTTATTTGGGAATTTCAGAATATATCCTGTACTTCTGAATATTTGGCCGTAAGCAGGATTAGATCGGAAGAGCGGTTCAGC
00706	0645	ENSG00000196562	SULF2	-	chr20:47659172-47659317	TGTTACCGCCTATCA	TAATACGACTCACTATAGTTCTTACATACCACCCTTTGTTTGTTCTCATGATGAGGGTGGGGGGGAAGTACTAATGCACATCTTTCCCTAAGAAAACACTTGAATCCATTTCATGTTTTAGATTAATGCCTTGTCCAGTACACTGCTGTTCTCGCTATAATCTGTGTTACCGCCTATCAAGATCGGAAGAGCGGTTCAGC
00707	0646	ENSG00000000419	DPM1	-	chr20:50941869-50942014	CGACTGCAGGCGGTA	TAATACGACTCACTATAGCAACTTCTTTATTAGTATAACTACTGGAAATGTATTCATAGCAAGTATTTGGATTAGCTATCATGCTGCCCGGGATTTGTGGGATCAGGTTATAACTTCCAGTAAATACTCCCAGATAGTTTCTTACAGTTTTTCCTGTGATTAGACGACTGCAGGCGGTAAGATCGGAAGAGCGGTTCAGC
00708	0647	ENSG00000103423	DNAJA3	+	chr16:4455561-4455706	CTATAAATCTCGAGC	TAATACGACTCACTATAGGAAACTAGGCCGGGAAGCAGCAGCCCCTCCAAGGGCCAGGGCACCTGGGAGACGGGAGGATTCCAGAACAGCAGCACTGAGCTCCCACCCGCAGAGCCTCTGGACGGCCTTGGCAACAGCAAAATCATGGGACAACACCTCTCTCCCTATAAATCTCGAGCAGATCGGAAGAGCGGTTCAGC
00709	0648	ENSG00000135114	OASL	-	chr12:121031322-121031467	GTCAGGATGGACGTT	TAATACGACTCACTATAGGCCTGGTGAAACACTGGTACCAGCAGGTGAGGGGGCTGCCAGGATGGCAGGGGCAAGGAGAGGGAAGAGGGTGAGGAGGAAAGGCAGGGCCTGATTTTCATCTCAGGAAGCTGCAGCCAGGGGAAATGGAAGCAGGTAGAGAGGGAGTCAGGATGGACGTTAGATCGGAAGAGCGGTTCAGC
00710	0649	ENSG00000196498	NCOR2	-	chr12:124388550-124388695	GACCACAATGGCAAC	TAATACGACTCACTATAGAATGAGAGGATGTGAGTGAGTGGTCCTGGGGAGGGGATGGGGGACTGCGGGTGCAGGGACAGGGACCGCAACGTGGCCATCTGGGATTTGAGGCTGGGCAGCTGGGGAGTCGGAGTTCTGGGCCCCTGGAGTGGATGGGGGTCCCAGACCACAATGGCAACAGATCGGAAGAGCGGTTCAGC
00711	0650	ENSG00000122566	HNRNPA2B1	-	chr7:26191546-26191691	TTGGTCCCTGGTCCC	TAATACGACTCACTATAGTAACTTAAGGGATATCTCTGCAAGGAGAAACACCTTTTTAGATCTTTTAGATGCTGCTTCTTCAATGCAAGGAAAGGAAATAACCCCAGCGAGGTACTCTTCAGGGACACAGGTCTAGTACAAGAGAACTCTTGACGGCTACTAAGTTGGTCCCTGGTCCCAGATCGGAAGAGCGGTTCAGC
00712	0651	ENSG00000130702	LAMA5	-	chr20:62326429-62326574	GCGCCTCATGTCTGT	TAATACGACTCACTATAGAAAACAGCCCAGGAGCAGAAGCGGGGTGGGGGCTGGGGAGGTCCCCACACCCATTGTCAGATATCTTCTGTGCTGGTCACCCTGGGGGGTGTCATGCTGTCTTCCCACCTGCTTTGTGAGTCCCTGATCCCTGAGGGGTGAGCAGCGCGCCTCATGTCTGTAGATCGGAAGAGCGGTTCAGC
00713	0652	ENSG00000092841	MYL6	+	chr12:56160839-56160984	TCGAATCTTAAATGT	TAATACGACTCACTATAGACCTGGGGGTACAGTACCTCCTTACCTCTAGAATGGGCCCTGAGGTTTTACTTATGCGGCCCTGGGTGCTGGTGTCTGGGAACTCTCACCAGCCTGTATACCAGTCTTGCTTTAGGGTGACCTTCTGGCCCTGGAGCATGGGTAGCTCGAATCTTAAATGTAGATCGGAAGAGCGGTTCAGC
00714	0653	ENSG00000115540	MOB4	+	chr2:197516130-197516275	GTCGACACAAGAAAC	TAATACGACTCACTATAGCGGGCACCAAGGCGCAGGTACCATGTCTGCACTTTTCTTGTCGGGCAACTAGGTGCCGAGCAGTGCTGCGCCCGGAAGCTGGCCGCCACTGCGGGGAGGTTGGGCCGAGGCGGCAGGCGGGCGGGCTGGGGCACTGGTGCCCGGCCGTCGACACAAGAAACAGATCGGAAGAGCGGTTCAGC
00715	0654	ENSG00000134086	VHL	+	chr3:10143054-10143199	GCAGGAACTCTTATT	TAATACGACTCACTATAGCTGGAGTCTTGGGAGAGGATGCTTAAAAGGTGATTTTACCCCTAGGAATATGGGGGCACTGAAATTTTTTTTTTTTTTTGAGACGGGAGTCTTGCTCTGCAAGCTGGAGTGCAGTGGCCCACGCTAGAATGCAGTGGCGCGATTGCGCAGGAACTCTTATTAGATCGGAAGAGCGGTTCAGC
00716	0655	ENSG00000125844	RRBP1	-	chr20:17660369-17660514	AGATGTGACTCAATG	TAATACGACTCACTATAGAGCCAGGATGGATATTTACGACACTCAAACCTTGGGGGTTGTGGTCTTTGGAGGATTCATGGTTGTTTCTGCCATTGGCATCTTCCTGGTGTCGACTTTCTCCATGAAGGAAACGTCATATGAAGAAGCCCTAGCCAACCAGCGCAAGATGTGACTCAATGAGATCGGAAGAGCGGTTCAGC
00717	0656	ENSG00000206195	DUXAP8	+	chr22:15818375-15818520	TTAGGCTTGATTCTC	TAATACGACTCACTATAGCTCTCTCTTCAGGCAGAGGTAGGGCCGCTTCCTGGGGCAGAGGCGTGGATGGTGTGTCTGGCTCTGCAGTTCCTGATGAAGACATACTGGGGTGCCCAGGCTAACCTTTGGCAAAACTAGGAGCTGAACTCAGGAGTCCCTGATGCTTAGGCTTGATTCTCAGATCGGAAGAGCGGTTCAGC
00718	0657	ENSG00000132780	NASP	+	chr1:45608631-45608776	CGATGGAACGAACAC	TAATACGACTCACTATAGAGCCAATAAAGTGGGATGGAAAAGGTAGATGAGGGGTGGGGTAGGTAGGGAAATAGTGGGCTAGGCTGGCAGAGAATGCTGAATGGATGTTCACTTGCATGCCTCTGGATTTTAAAATTATTGTTCACATGACTCCTTTTCTGTGCCGATGGAACGAACACAGATCGGAAGAGCGGTTCAGC
00719	0658	ENSG00000148335	NTMT1	+	chr9:129632308-129632453	GGTATATGCAGGCCG	TAATACGACTCACTATAGGTGGCACACAACTGTAGTCCTAGCTGCTCCGGAGGGTGAGGTGGGAGGGTCTCTTGAGCTCGGGAGTTGGAGGCTGCATTGAGCTATGATCACACCACTGCACTCCAGAAAAAATAAAAATGTAAAAGAACTTGAAGCCAGGACTTGGTATATGCAGGCCGAGATCGGAAGAGCGGTTCAGC
00720	0541	ENSG00000001617	SEMA3F	+	chr3:50176581-50176726	GGCCTCCCTGTTGAT	TAATACGACTCACTATAGCCACAGCATGGCCCTGCCCTGGGAGACCTGGCTGGATGGAGTTTAAGGCCAAGGAATGCTGGGGAGTGTAGGGGGTGGGCTCGGGGTATGCCTGGGGGCTCATTCTCACCCTGGGAGCCTGGTGACCCTTACACTTCCTGGCTGGGGGCCTCCCTGTTGATAGATCGGAAGAGCGGTTCAGC
00721	0659	ENSG00000256269	HMBS	+	chr11:119088305-119088450	TTGCGGCGCACCCGG	TAATACGACTCACTATAGCCAGGTGGGTGCAGGAGCCGGGGTGGAGGAGGTTTGTCAGAACAGTTATGATGCTCACAGCATCACAAATTGGGGGACTCAGAGGGTTAGTTCCTAGTATGAAGGAGATGGGGTGGCTGGGCGTTAAGTTCCCCGGGAAATGGCAGTTGCGGCGCACCCGGAGATCGGAAGAGCGGTTCAGC
00722	0660	ENSG00000091129	NRCAM	-	chr7:108225809-108225954	TAAAATTTCACCGAC	TAATACGACTCACTATAGATTTATGTGTGCTTTATGCTCCACAGTGCCTCTTATTGGCGGTCCTGCAGCTTAAGTTAAATGTCTGCATATTCCTGGTGGGGGTGGCTGAGTAAATTAATGAGTTAGTCATGTACAATGTAAAGCACTGTTTTTACTTGATAGGATAAAATTTCACCGACAGATCGGAAGAGCGGTTCAGC
00723	0661	ENSG00000121741	ZMYM2	+	chr13:19992669-19992814	CCTGAGCCCCTTGTA	TAATACGACTCACTATAGAGATTTTGATTTTTTTTTTTTCCTGTTCAGATGTGTGGGAGGATTTATCCATATTTTTAGTGATAAATTTTATGGAGTAAATAGTGTACCCCTGAAAGGAGGTGGTGGTGGTGGTAGGAATATATTGCATATGATTACCATGAATACCTGAGCCCCTTGTAAGATCGGAAGAGCGGTTCAGC
00724	0662	ENSG00000143774	GUK1	+	chr1:228145164-228145309	ACTGCTAACGACGAC	TAATACGACTCACTATAGGGTGTCATCAGAGTAGACAGCATTGCTTGCTAGGGACCCCTGGGGAGGCTGACAGGGTCAGTGGGTTTCAGTTGGGGGGCTCCCCTGCTGAGAACCCAGTAAAGCCGGCCTTCCATTCGTCTCCCGTGTGCCCAGAGCCTGGTCTGACTGCTAACGACGACAGATCGGAAGAGCGGTTCAGC
00725	0454	ENSG00000196562	SULF2	-	chr20:47785055-47785200	ACCGCTAGTACGCCA	TAATACGACTCACTATAGCCAGCCCCAGCGCTGCTTGCGGAGGTGGGTCCGGGCGGGCGGGAGGGAGGCTCCGGCGCCGGCCGTCCGCAGAGGGATGACCTGTTTGACCCCGCTGGCTGGCGGGCGGGCGAGGACTTCCCGCCGCGCCCCTGACCCGCGGACACACCGCTAGTACGCCAAGATCGGAAGAGCGGTTCAGC
00726	0054	ENSG00000106400	ZNHIT1	+	chr7:101218737-101218882	CTTGTGAAACCGTAG	TAATACGACTCACTATAGCAGACCTAACACTGTATTTTACTGTGATTTGTGATTTGTGCTATGGCAGAGGGAAGCACAGCGCCTGGGAACAGGGAGACGTGGCATCTAGCCCAGGTTCTGGGAGGCAGGGGACTGTGAAAGCTTGAAGGAAAAATGAAAAAGCTCTTGTGAAACCGTAGAGATCGGAAGAGCGGTTCAGC
00727	0663	ENSG00000115694	STK25	-	chr2:241508289-241508434	CACCCCTGATAACGA	TAATACGACTCACTATAGGCTGCCGGGCGGGGCGCTTGCGGCGATTGGGGAGGGGGCAGAGGGAGGGGCCCGGGGCGGGGCTCGGTGGCGGGGACACCGGGGCGGGGGCACCGGGAGGAAGCTGCCTTGGAAGAGGTGGGGGCGGCGACGGGAGGGGCGGCGAGCACCCCTGATAACGAAGATCGGAAGAGCGGTTCAGC
00728	0664	ENSG00000130714	POMT1	+	chr9:131505748-131505893	GATGACGTTCTGTCG	TAATACGACTCACTATAGTGGTGGGGGCGGGGGTGGGGGGGTTGGGTAGGTGGGTAAGCAGGATTAGCCTTGCGTCCCAGGAGGTCTTTCAGCAGGTTGGCTCATAGTATCCACCTAAATCAAACACAAGGGAGAGACAGAATCTGTATGGGCAGGCATGCTGAGATGACGTTCTGTCGAGATCGGAAGAGCGGTTCAGC
00729	0665	ENSG00000214078	CPNE1	-	chr20:35632933-35633078	GTACGCATAGGCGCC	TAATACGACTCACTATAGAGGCTATGAGGCCTTCTCTTCCTTGGGTGTCACGGGGGTGGACGTATGCTCAGCCCTGCCTGGGTGATGCCTGCTGGCCTTCCCAAGCTGGGACCTGTAGTCGGGGAAGGGGAGAGAAGGCTCCCTGGTGCTTGACCCAGCTCCTTGTACGCATAGGCGCCAGATCGGAAGAGCGGTTCAGC
00730	0547	ENSG00000085063	CD59	-	chr11:33722524-33722669	GACACGTTGGACGAG	TAATACGACTCACTATAGCACTGGGGCTTATAGGGACTGAGCCTACTCAAGGGTATATGGTGCTGTGGGTCAGAGCTGGGGCATGGCCCAGGGATTCAGTGTGCCTTGACTCCCCCTGTAAATGTTCCTCTCAGAAGCCTTCTTGGCCTTCCAGCCCTTGGTTTGACACGTTGGACGAGAGATCGGAAGAGCGGTTCAGC
00731	0666	ENSG00000143569	UBAP2L	+	chr1:154269622-154269767	CAGGACCTGAGTCTT	TAATACGACTCACTATAGAAAACATTCGGTTACCAGAATGGAAAAGATTCTTGGGGCAGCATCTGGAGCCTGAGGCCTCAGACTGCCTCTCATACCTGCCTGAAATGGGCTCACAGATGTGATGTGTGGTAGGGGTGGGGATCTGTGGGGCGATGCAAGTGGCCCAGGACCTGAGTCTTAGATCGGAAGAGCGGTTCAGC
00732	0667	ENSG00000141524	TMC6	-	chr17:78119637-78119782	ATTTCCTTCGGACTT	TAATACGACTCACTATAGTGTGCCTGTAGTCCCAGCTACTCAGGAGGCTGAGGTGGGAGGACTGCTTGATCCCAGGAGGTCAAGGCTGCAGTGAGCCACGATTGCGTCACTGTGCTCCAGCCCGGACAACAGAGCCAGACCCTGTTTCAAAAAAGAAAAAATCAATTTCCTTCGGACTTAGATCGGAAGAGCGGTTCAGC
00733	0668	ENSG00000169045	HNRNPH1	-	chr5:179615611-179615756	TCCGACGACGCATGC	TAATACGACTCACTATAGTTTAGACAGAGGGAGAATTTGAAATAGTAGAATGGTGGTTGGGTTCAGGATCGTATTTATTAGTCAGTTAACCTAGGATTGGTTTTATTTATTTTTTTTCAATTGGTCTAAAGAATGGTGATTTTGGTATTATAGTCTTACCCTACTCCGACGACGCATGCAGATCGGAAGAGCGGTTCAGC
00734	0669	ENSG00000147804	SLC39A4	-	chr8:144413111-144413256	TCGCCCAAGCGAATA	TAATACGACTCACTATAGCGAGTTGCCACACGAGCTGGGTGAGCGCAGGCGGGGCCTGGAAGGAGATGGGCGGGGCCGCACGGGGCTGGGAGGGGAGACCTGGAACAGGTGGGCGGGGCCTGGAAGATGGGCGGGGCCGCACCTGGCTGGGTGGGGAGACCGGATCGCCCAAGCGAATAAGATCGGAAGAGCGGTTCAGC
00735	0670	ENSG00000167081	PBX3	+	chr9:125748848-125748993	GCCCGGCCTAATGTA	TAATACGACTCACTATAGCGCCGTCCCTCGGCGGCCGCCCCTGGCTGCAGGCGGGGAGGGGGCCCGGAGCGCCAGCCGCCCTCTTCCCTCTCCTTTCGCCTTGTTTGTGTGTCAGTTTTTAAAAGGAGCAACGGGAGACTGGATGCCAGGACCGAGTCCCCGGGGCCCGGCCTAATGTAAGATCGGAAGAGCGGTTCAGC
00736	0671	ENSG00000117362	APH1A	-	chr1:150267824-150267969	AGTTATTTTTTTACC	TAATACGACTCACTATAGACAAGCTGCTTAAGTAAGAAGATGGAGTGGTCTGGAGGGGAGAGGGGCAAAGGACTGCACTATGGGAAGTGGGGCAGCCCCTGGGTGCTGGTTTGGAAGAGGAGGCACTAAGGGAGGACATTAGAGGGAAAGGAGCATCCCTGCCCAGTTATTTTTTTACCAGATCGGAAGAGCGGTTCAGC
00737	0022	ENSG00000174720	LARP7	+	chr4:112644284-112644429	AGAAGGTAAAGTCAG	TAATACGACTCACTATAGCGGGGGCGGGGGGGTGTTGCGATGGAGAGGAGGGGGTGTTGCGATGGAGAGTGTCCACGTCCCTTAATCTTACACTTTTCACTTACTGACTTAAAAGTGCAGCTTAGTGAGATAAAGGTGTAATTTTTTATATTATTCTAGGATAAAGAAGGTAAAGTCAGAGATCGGAAGAGCGGTTCAGC
00738	0672	ENSG00000168255	POLR2J3	-	chr7:102568776-102568921	CAATTCGTCACTATC	TAATACGACTCACTATAGTGCCACCAGCGAAGCCAGGCTTTTCCCCGTCTGTGAGTGGGGTCTGCCCAGTCTCCTGGTGTGGTCAGGCACGGGGATGGAGGAATCCTGCCCGGAGCCCAGCCAGTGGGGCACCCAAGCTCTCCTGGGGCCCTGCTGCTCCCCTGCAATTCGTCACTATCAGATCGGAAGAGCGGTTCAGC
00739	0673	ENSG00000133657	ATP13A3	-	chr3:194413272-194413417	CTAACATGAATGGTG	TAATACGACTCACTATAGTTTTGTGATGTACAGTAAAATCTCCCATTTAAGGGAGGGGGGAAGGGGGAGGGCCATTCTCCAGGAAACACAGTGAATATTAATAGCAAGAGAGTTTAATGAAAGTATAAAATAATAATCGTTATGGACTTACCTAATTTCAGCATCTAACATGAATGGTGAGATCGGAAGAGCGGTTCAGC
00740	0674	ENSG00000114209	PDCD10	-	chr3:167734384-167734529	AAGGAGCTATTGAGG	TAATACGACTCACTATAGGCCCCGGGAGAGGGGACAGGGCGGATGTGCCTGGGGTGGGGTCCTTTGAAGGTGTGGCTTCGGACCGAGAGGTGAGGCTGCTGTTTTCCCCCTGCTTTGTAAGTAAGAGAAAAGGGAGGAGGAAGGAAAGGGTGCTTGGGAGTCGGAAGGAGCTATTGAGGAGATCGGAAGAGCGGTTCAGC
00741	0057	ENSG00000142949	PTPRF	+	chr1:43603179-43603324	GGCACACAACTACAG	TAATACGACTCACTATAGTAATGAGCTGTCTGCCCCAGGCGTGCGGCTCCTGGGATGGGCGGGGTCCTCCCAGGCCTGCATCCTACCTGCCTGCTTCCTCTCCAGCAGAGGCCACCATTGTATAGCCCCACCTTCCACAACCCCTGGCCTTGTGTGCCCCGGGGGGCACACAACTACAGAGATCGGAAGAGCGGTTCAGC
00742	0675	ENSG00000125952	MAX	-	chr14:65101483-65101628	TGTTGATCGCAACCA	TAATACGACTCACTATAGTTAAGTGTAAAAATAACTTCTATATTTTCTATTTTTTTTTTTCTCTCTTATTCCAGGAAGAGCAACCGAGGTTTCAATCTGCGGTACGTCTCCTACTCTCCATTTCATTTTTATTTCCGTTCAGTTCTATTCCTTTTTGGGGTCAGTGTTGATCGCAACCAAGATCGGAAGAGCGGTTCAGC
00743	0676	ENSG00000087460	GNAS	+	chr20:58899145-58899290	CAACTGTATCGACTG	TAATACGACTCACTATAGCATTTTGGAGCAAGTAAAGTGCGTAACATAAATTTTTTTGGCCATGCTTAAAGTAGAATGAGATCCAGCTGGGGGAAAGTTATAGATTTCAGCCTTGGATGATCAGTTTAGGATTTTGAGAATTGATGTTTTTCCATATGGTTTCTCAACTGTATCGACTGAGATCGGAAGAGCGGTTCAGC
00744	0677	ENSG00000169592	INO80E	+	chr16:30001504-30001649	TTTTTTACTTTGGAT	TAATACGACTCACTATAGCGGCCCCGCCTGCCCCGGAAACTCAAGGTACCCTGACGTGGGGGTGCTAGGGAGGGGCAGGACGGCAGGAGGACAGTCACCTGAGGGAGGCTGAAGGCGGGGGCCTGTCAGAGAACCATGAACAGTTAATTTGGGGACCCAGTCAGTTTTTTACTTTGGATAGATCGGAAGAGCGGTTCAGC
00745	0155	ENSG00000214046	SMIM7	-	chr19:16654104-16654249	TTCGGAACATTGCAC	TAATACGACTCACTATAGACACTGTTGCCGAAGTTGGAGGCAGCAAGCGCCGGGTGGGTGGAAGTCACAAAAATCCACTGCTGAGGTGGCAGTAGGGATGGGATGTTAGCTGTGCCATAAAAGTGCTTTCTGATTCTTCCAGGTGACAACATCCGGGAATTCTTTTCGGAACATTGCACAGATCGGAAGAGCGGTTCAGC
00746	0678	ENSG00000141002	TCF25	+	chr16:89908850-89908995	TCACTACTGCTAGCT	TAATACGACTCACTATAGGCTCTCTCCTGCAGCTCTGAGGTCAGGGCTTTGGGGCTCACAGGGACTGGCTGCCTCTTTCAGACCCAGATGCTGAGAGATGGGGCTCAGGGCTAAGTGGGTCTTTCCCCTCACAGGAAGGGAGAGGAGGAGAGGAACAGTGTTATTCACTACTGCTAGCTAGATCGGAAGAGCGGTTCAGC
00747	0679	ENSG00000138028	CGREF1	-	chr2:27101860-27102005	ACCAAGTCCAGATTG	TAATACGACTCACTATAGCTGTAAAAGGAGGGCTCAGAGCTTGCACGGCAGGGATGCAAGGGTGTGTTAGGGAGGGTCAGAACTCCTGGGAACATCTCTGTCCCTGGAGACCCCACAGTGACTCTGCTTCCACAGGTGATCTTGATAGTGGACAAAGTGCTCGAACCAAGTCCAGATTGAGATCGGAAGAGCGGTTCAGC
00748	0680	ENSG00000169727	GPS1	+	chr17:82052556-82052701	GTGGCGGTGAGCGGC	TAATACGACTCACTATAGGACAGGGACTCAGTGCCAAGCGCAGGAGGGGAGGGAGCCCCGGTGGGCCCGGGGCCTGCGGAGGGAGCCGAGCTCTTGGTGCTTTTCCCGAAGGAGCGCGGGAGGCCCACGGGTCCGGCGAGTGCCCGGCATGGCGGCTTTTCCAGGTGGCGGTGAGCGGCAGATCGGAAGAGCGGTTCAGC
00749	0043	ENSG00000173933	RBM4	+	chr11:66640217-66640362	TATATGAGATATCCG	TAATACGACTCACTATAGCTGTTGGCTGGCTGGTGATGAAGAAATAAGTGTGGGTGATGGACTTCTTATGATGTAGAATGCATGGGACTTAGGGGCTTTACCTTAGGCAAATGTCTCCTGGAGAAAAGCCACTCACCTTTTATTTGGAGCCCCTACGGCTTTTGTATATGAGATATCCGAGATCGGAAGAGCGGTTCAGC
00750	0302	ENSG00000141376	BCAS3	+	chr17:61380461-61380606	CACCCAGGATGCAAG	TAATACGACTCACTATAGCCAGTTTGTGATCCGCTTTAAAGGAATATTTTATTTTCAATACAGACACAGCCCTTGACGTAGCAGTAAAAACCTTCCCCCCTGAGAGACACGTGGCAGTGAAGTGTTTTGGTATGTAACGTCCTATCTTTGCCTATGTGGAAGGGCACCCAGGATGCAAGAGATCGGAAGAGCGGTTCAGC
00751	0681	ENSG00000122566	HNRNPA2B1	-	chr7:26191716-26191861	TTCTGGACTGGCATG	TAATACGACTCACTATAGAAATAATTCTAAAGGAAATTGTGTAATTATAGACTTTTTATTTTAAATAAGTTAAGGAGTGGGTAGTATAATTAAGGTCCGTTGCAAAGCTGTTGTTATATTTGTATAAGATAAATGCTGGTCAGATGTAAGTGTGTTGTCTGCAATTCTGGACTGGCATGAGATCGGAAGAGCGGTTCAGC
00752	0682	ENSG00000177426	TGIF1	+	chr18:3451496-3451641	GGATTCGATCCAGCC	TAATACGACTCACTATAGGTGGAGTGGTTCAAAACAGAAGTTAATCACTCGGGAAGCGGACGGGAGGGGCGGCGCTACTGCGCATGCCCGGGAGCCGCCTGGAGTTTGGAACTCCACATTCTTTCAGACCCGGCCCGCTGCGGGGCGTTCCTGGGGGGTAGCCTGGATTCGATCCAGCCAGATCGGAAGAGCGGTTCAGC
00753	0683	ENSG00000074219	TEAD2	-	chr19:49356799-49356944	CTTCCCGAACGGCGG	TAATACGACTCACTATAGCAGAGACAGAGGGGGACAGAGACCTCAGGTGAGGGACCTCTGTGGTCAGGGCGGGGGGTGCAGTCATCCAGGGTGGGGAGTCAGTGGCCCACAAAGGGAGATGCATAGGGATGGTGGTGCGGTTGCTGAGACCCTGGGCAGGGAGCCTTCCCGAACGGCGGAGATCGGAAGAGCGGTTCAGC
00754	0684	ENSG00000160688	FLAD1	+	chr1:154989232-154989377	CGATATCGGTAAGCC	TAATACGACTCACTATAGCAGTTCAGTAGGTGGGCAAGAGCCAACAGTATGAATGAGGGCCTGCAAGGAAGCAGCATGGGGTTAGGGAATGGAAGGAAGCCCACACCCCACACCCCCTGCTACAGAGGAATGACACTGAGGCTACTGTGAGGTGTGGCTGGGTGCGATATCGGTAAGCCAGATCGGAAGAGCGGTTCAGC
00755	0685	ENSG00000169919	GUSB	-	chr7:65975048-65975193	TACTTTCCGTCACTC	TAATACGACTCACTATAGCATCTCTGCTTACAGGCCCAGAGGCAGCTGCTGGGGTGCACGAGGGGCCTTCCTGCTGGAGGGCAGGCCGGATGGGGCTCAGGCTGTCGGGGTGCTCACACCTGGTGCTTTGGCTGTCATAGGTGCAGCTGACTGCACAGACGTCATACTTTCCGTCACTCAGATCGGAAGAGCGGTTCAGC
00756	0686	ENSG00000197111	PCBP2	+	chr12:53466305-53466450	TGCCTGGTTCTCACA	TAATACGACTCACTATAGTGCTTCCTTGCATGCAGTTCTCTTTTCCATGAGGGTAATGGGAGGTTGGGTTTGCCCTTGGGAACTCCTCAATCTGAGATGACAATTTGAAAAGTATTTGGAGGGATGGGGAAGGGGCTTATGTTACACAGAGAGGGATAGGAACCTGCCTGGTTCTCACAAGATCGGAAGAGCGGTTCAGC
00757	0687	ENSG00000214078	CPNE1	-	chr20:35631964-35632109	CAAGGCATTCCTAGG	TAATACGACTCACTATAGGTATGGGGGATGGGGGTGTGGACAGAGGGATGGCATAATGGTTGTTTGTTCCTGAGTCTTGTAACTGGGGTCTCGCATTGGCAGGACTTCCTGGGAAAATCAGATCCATTTCTGGAGTTCTTCCGCCAGGGTGATGGGAAATGGCACAAGGCATTCCTAGGAGATCGGAAGAGCGGTTCAGC
00758	0688	ENSG00000111237	VPS29	-	chr12:110499388-110499533	TGTTGCCCATGGTGG	TAATACGACTCACTATAGTAAGTTTCTTCACTTAGCTCCTACTAACAGTGGTGGTTGGGTGGCTGTTTACTGACTGGATTTCTTACCCTTTTAAGGTCTGTTGAAAGGAAGTAACCGAATTCCCATGCTTTGATTGGGTTGGCTCTTTATTTTAATTTAATAAGTGTTGCCCATGGTGGAGATCGGAAGAGCGGTTCAGC
00759	0689	ENSG00000142949	PTPRF	+	chr1:43602079-43602224	ACCCTATTTGACCCC	TAATACGACTCACTATAGAGAGGAGTCCGAGGACTATGTAAGTAACAGGTGTGCGAACGCGGACAAGACATGGGTCAAGCTGGGCTCGTGGGACGCTCCTCCTCTCCCTCCTTTCCTGCTAGCCTGCACTGCCAAGATCCACAGGGCTCTAGCCACATCAGGAGACCCTATTTGACCCCAGATCGGAAGAGCGGTTCAGC
00760	0690	ENSG00000188735	TMEM120B	+	chr12:121771126-121771271	GACAGGAATCTCCCC	TAATACGACTCACTATAGCGGGCCCCACCCAGCCCGTGAGGGGTTCTCCAGGGAATGGTTTCGGGTGTCCCTGGCCAGGGCAGAGGTAGCGGGGCTGCAAGGCTGGAGGGAGCGAGTGAGGCTGGGCACTGAAGGAGACTGCGGAGGACAGAGGGGTCACAGGGGACAGGAATCTCCCCAGATCGGAAGAGCGGTTCAGC
00761	0691	ENSG00000161203	AP2M1	+	chr3:184180712-184180857	AGAAGGTTATCCTAT	TAATACGACTCACTATAGTTGGGGCTTATAGGGGAAAATGGATTACAGGTGGGGACTAGAAGGGATGGGGAATGAGGGTGGAGTGGGGATAGAGACAGGATGATTAAAGGGACAGAGGAGTGAGGCCATTGCTGTTTGTTTCTGCCCTCATGTAGACAAAAGAAAGAAGGTTATCCTATAGATCGGAAGAGCGGTTCAGC
00762	0692	ENSG00000196562	SULF2	-	chr20:47784975-47785120	TAAGAGGAATAAGAG	TAATACGACTCACTATAGCCTGTTTGACCCCGCTGGCTGGCGGGCGGGCGAGGACTTCCCGCCGCGCCCCTGACCCGCGGACACGGCACACCGAGCACAGGCGGCCCCGGGTAGGGGAGCGCGCCTGGGCCGGCCATCCGCAGGGGCATGGCCTTGTTGACCCTTAAGAGGAATAAGAGAGATCGGAAGAGCGGTTCAGC
00763	0693	ENSG00000111665	CDCA3	-	chr12:6849410-6849555	ACGATGCAGCTACGT	TAATACGACTCACTATAGCTAAGGCAAGATGCAGGGAAGATAAACTAGGATAATGTTTTGGGATAAGGTCCATGGGTGAGTGTGGGAGGAATAAACTGTAAGTCCTAGTTTTGGGTCCTTGCTTTAACGCCTTACCCACCCCAGGTTCTATGCGCAATAGATGGACGATGCAGCTACGTAGATCGGAAGAGCGGTTCAGC
00764	0694	ENSG00000179950	PUF60	-	chr8:143818514-143818659	TCCACCTCTCCCTTC	TAATACGACTCACTATAGTCCCTGTCATGTGGGGAGCCCTCCCCACAGCAGGGCTGGGTGGGTGGGCCAGGAGGGGAGTGGGCTGCCCAGCTTCCTGCCGCCCCTGACGAGCCAGCGGTTCTCTCCCCTCTGTCCTGCTGCAGATGGCGGCTCAGCGGCAGCGGTCCACCTCTCCCTTCAGATCGGAAGAGCGGTTCAGC
00765	0695	ENSG00000114316	USP4	-	chr3:49324409-49324554	ACGCGATGTTTTTTA	TAATACGACTCACTATAGGACCGTGGCTTTTGGTAGCAGGGCAGCATCTAAGGGAAGCCTGTCAGGATATCTCAGCAAGGTGGCGAGCCTCTGCTCGTGGAGAATGAGAAAAGGAGGAAGGGATATGAGGGATCAAGTCTAAGGTTGCTGCTCTACCAGGAGGTACGCGATGTTTTTTAAGATCGGAAGAGCGGTTCAGC
00766	0660	ENSG00000091129	NRCAM	-	chr7:108225809-108225954	GTATGTAGGTTCGCA	TAATACGACTCACTATAGATTTATGTGTGCTTTATGCTCCACAGTGCCTCTTATTGGCGGTCCTGCAGCTTAAGTTAAATGTCTGCATATTCCTGGTGGGGGTGGCTGAGTAAATTAATGAGTTAGTCATGTACAATGTAAAGCACTGTTTTTACTTGATAGGAGTATGTAGGTTCGCAAGATCGGAAGAGCGGTTCAGC
00767	0696	ENSG00000115685	PPP1R7	+	chr2:241150531-241150676	GTATAGTTTGCGCAG	TAATACGACTCACTATAGGCAGGAGATGATGGAGGGTGAGCGGCCCCTGCGGGCGGCGGCCCAAGGGCCCAGCGGGCGGGGGGAGCTGCGGGCTGGAACTGCTCCGTGCCTGAGAGAAACTCCACGTCCTGCCTCTGGCCGCCGCCGCGCGGCCCCCTGACAGCGTATAGTTTGCGCAGAGATCGGAAGAGCGGTTCAGC
00768	0697	ENSG00000076685	NT5C2	-	chr10:103139241-103139386	CTCTTTATGACGTGT	TAATACGACTCACTATAGTGCTTAAGAACTGCTGCTTTGGGTATAACACAGTGGGTTCACAGTAGGCAATTCAATTGACATTTGCTGACTTAATCATGTATTTGGCTGCCAGAAGCTTTTATTATCAGGTTGCTTCCAGTAAGATTTGTGAATATTGAAATTATCTCTTTATGACGTGTAGATCGGAAGAGCGGTTCAGC
00769	0698	ENSG00000167522	ANKRD11	-	chr16:89304812-89304957	TAATCTTTGTCAAGA	TAATACGACTCACTATAGGCACCCGGTGCATGTCCAGCCCTGGGCGAGGTATGGGGCTGCTCACCTGTGGGTCTTCTGACAGCTGGACACGGGAGGGAGACAGTGGTTCCCCTCAGGGCCACAAAGGCACAGGAAGAAACTCCATTGCTTGTAGTAAAAACCAATAATCTTTGTCAAGAAGATCGGAAGAGCGGTTCAGC
00770	0051	ENSG00000160685	ZBTB7B	+	chr1:155013973-155014118	TTATAGAGAATCGAG	TAATACGACTCACTATAGATGCTTGGAAGCTGCCTTCTCTTGTTTGCATATGTTTTACAGTGTCCTAACCGCTTTGGAGAGCGATAACTTGAGTTAAAGCACCTGTCTGTGCCTGGCCTCCAGCAGATCTTGGTCCAGTGTGAGTCTGAACTCTCTCATTGGCCTTATAGAGAATCGAGAGATCGGAAGAGCGGTTCAGC
00771	0699	ENSG00000161813	LARP4	+	chr12:50401312-50401457	AAAGGCAGACAAGTC	TAATACGACTCACTATAGATATGGACCTCCTAAAGGAGGCAGCATTGGGGGGTTGGGGGGCGGAGTCTGAGGGAGGAGAGGGTAATCAGGTGGGCGCGTTCCGGGGGCCGAGCGCGGCCTCGCGGGGCCCCTCTGGGAGGGAGGCGAGCAACATGTGGGGCCACAAAGGCAGACAAGTCAGATCGGAAGAGCGGTTCAGC
00772	0700	ENSG00000101126	ADNP	-	chr20:50904857-50905002	GTACTCTTGACTAAC	TAATACGACTCACTATAGTTTTGAGTACCTTTGCCCAGGTACGTTGCAGGCAGGGGTGGAGTGGGGGCATGCATTGGTCGAGTCACATATCATTACTGTATTTAGTTTGGGGAGTATACAGAAACTTAAGGTTTTTTTGTTTTTGTTTTTGTTTTTGTTTTTGTGTACTCTTGACTAACAGATCGGAAGAGCGGTTCAGC
00773	0701	ENSG00000116350	SRSF4	-	chr1:29181278-29181423	CCCTGCTCCCCTTCC	TAATACGACTCACTATAGCTGAGTGGGACGGGGAGAAGGAAAGCCCGAGTGGGGCTGGTGCTCCGGGCAGGGGGGCACAGCTCCAGGGCGCCCGGGAGACCTGGGTTTTCCCTTCCTAGGCCCGGAACTGGGGCCCTATTCGTTTCTGGGTAGACACCAACCTTCCCTGCTCCCCTTCCAGATCGGAAGAGCGGTTCAGC
00774	0702	ENSG00000090905	TNRC6A	+	chr16:24793442-24793587	CGGCTGTATTACTGC	TAATACGACTCACTATAGCTGATGACTTCTTTTCCCACACTTTCTAAAGGCTGGGGTGAGCCCTGGGGGGAGCCTTCTACTCCAGCCACAACTGTGGATAATGGTACTTCAGCATGGGGTAAGCCCATAGACAGTGGTCCCAGCTGGGGGGAACCCATTGCTGCCGGCTGTATTACTGCAGATCGGAAGAGCGGTTCAGC
00775	0703	ENSG00000139620	KANSL2	-	chr12:48678664-48678809	ATTTCTAGATTCTAG	TAATACGACTCACTATAGTACGTATGAGAAAGTATAGGGGAGAAAACAGGAAATTTAGACATGGGAGTGTGGGAGGTGGATTGAGAAATGGTCAGACCAGTTTAGAGAAGAGAAAATGGTTGTGAATGGGTGCTTGGCCTAAACCTCAGGAATAATGTGATTGTATTTCTAGATTCTAGAGATCGGAAGAGCGGTTCAGC
00776	0704	ENSG00000134265	NAPG	+	chr18:10526200-10526345	GACCTAATCGCCTAG	TAATACGACTCACTATAGTCCGTCTCTCACTGGCGCGGCCTTAGCACCCGGGGGGGGCGGGAGGGAGGGCTCAGGGCTGAGGGGCCTCGGCGCGCTGGTGCCCGCAGGGCTGCCGGGGCTCGGTGTCCTCTGGGTCACACTCCCGGGGTCGGGGTCAGCTCTGCGACCTAATCGCCTAGAGATCGGAAGAGCGGTTCAGC
00777	0705	ENSG00000170004	CHD3	+	chr17:7907451-7907596	AAGCAATCGGCTCCG	TAATACGACTCACTATAGGCCTGAACCTGGGTACCGTGGGGACAGAGAGAAGTCAGGTGGGTGCATGGCCTTAGGAGTGATGGGGGATTAGAATTTGGGATTTCCCTCTTCTGGGGTCAGGGGATGAGGGTAACATCCTCCCTTCCTATCCCCTACCCCCTCCCAAGCAATCGGCTCCGAGATCGGAAGAGCGGTTCAGC
00778	0648	ENSG00000135114	OASL	-	chr12:121031322-121031467	TTACCCTTGGCCGGA	TAATACGACTCACTATAGGCCTGGTGAAACACTGGTACCAGCAGGTGAGGGGGCTGCCAGGATGGCAGGGGCAAGGAGAGGGAAGAGGGTGAGGAGGAAAGGCAGGGCCTGATTTTCATCTCAGGAAGCTGCAGCCAGGGGAAATGGAAGCAGGTAGAGAGGGATTACCCTTGGCCGGAAGATCGGAAGAGCGGTTCAGC
00779	0706	ENSG00000166908	PIP4K2C	+	chr12:57599904-57600049	TAGGTACTCACGCAC	TAATACGACTCACTATAGCGTGGTGGCACGCGCCTGTAGTCCCAGCTACTTGGGAGGCTGAGGTGGGAGAATCACTTGAGTCCAGGAGGTCGCGGCTACAGTGAGCTGAGATCACACCACTTACATTCCAGCCTGGGCAACAGAGTGATCGAGATCCTATCTCATAGGTACTCACGCACAGATCGGAAGAGCGGTTCAGC
00780	0611	ENSG00000163875	MEAF6	-	chr1:37501534-37501679	GCCATGAATTGTATA	TAATACGACTCACTATAGGGTCCAAGTGAACGGGCTAATTTGCTCAAAGGGAGGAATTGGTGGGCATTAGAGTAACCCTCAAGGAAGACTCCAGGACATTCTTCTCACTGTTTCTAGTGTAGAATAGTTTTATTCCATAAAAACCTTGTTTCATATGGTGAATAGCCATGAATTGTATAAGATCGGAAGAGCGGTTCAGC
00781	0707	ENSG00000100813	ACIN1	-	chr14:23071306-23071451	CCTACTCGTATTATT	TAATACGACTCACTATAGAATCCAGCCGAACTCGGGGTTTGCCGTGAGGACTTAACGCTTATCTCTTAAAAGCCAGATCTGTTTTAGCCTCCCCGCACCACCACCACCTCCCCTTCCATTTACCATTTTTTGGATCCCCGGTTGCTACATCTCAATTTTCTCTCCCTACTCGTATTATTAGATCGGAAGAGCGGTTCAGC
00782	0708	ENSG00000087460	GNAS	+	chr20:58898539-58898684	TCCAACATTATTTTG	TAATACGACTCACTATAGGGGAAGATTCTGACCTGGGAGAATTAGGAGCCTTATGCGCTGCCATATTCTCCAAAGAATTGTGAGATAAATCACTGCTTTAGCTCCCTAATGCGTGTACGTTTAGTGAAAGCACAAGAAAACAATTATCCATCCCTCCTGTCTCCTCCAACATTATTTTGAGATCGGAAGAGCGGTTCAGC
00783	0709	ENSG00000110367	DDX6	-	chr11:118786361-118786506	TAGACCTTAGAAACT	TAATACGACTCACTATAGGAATTCAGATATAACTCAAGCTTGTTAGAGGGCTTTTTAAAAATAAAAAGTTGATTCCGTGCAAGAGAGCAAGTTACTGCTGCTTACCGTTCAGAGACTTACAGGTGCTTGCCTGCATTGCAATAAAGGACTCATTTATTGAGCAATAGACCTTAGAAACTAGATCGGAAGAGCGGTTCAGC
00784	0710	ENSG00000089597	GANAB	-	chr11:62634124-62634269	TGCTTAATTTTAACT	TAATACGACTCACTATAGCTTACCCATTCCTCACTCTAGCCTTTGGGGGGAGGTGCCCCAGACCCTTCCAGCCTTTCACTCACCCCACTTTCCCCTGCTGTGTGATGTCTGGTCCTGTTACCTGTTACCCTGGCTGGGAGCCCCCAGAAGAAGGAAGGTGAGATTGCTTAATTTTAACTAGATCGGAAGAGCGGTTCAGC
00785	0711	ENSG00000142949	PTPRF	+	chr1:43602385-43602530	CCAATCCCATGACTC	TAATACGACTCACTATAGTGATCGTTAGGCCTTATTGATCCCTGGAGTGAAAAATCACCTGCTTTAGGGCCCAGGCTGGGAGGGCTGTCTGGAGAGTCGGATTCTGGCATTGGTGCATTCTGGAGCCCCAGCCCTGGGAGACCCTCCAGCTGTGGCAGGAGGGGCCAATCCCATGACTCAGATCGGAAGAGCGGTTCAGC
00786	0712	ENSG00000263956	NBPF11	-	chr1:148124717-148124862	AAATCTGATTCAGTC	TAATACGACTCACTATAGTGTGTAGATCTCTGAAGTACAGCAGCTCGGCGGGGAGAAGTAAGAACGAAGCTGGGCCAGGGGAAGGGCAGAAATTGCCATGGCAGGCTCATGACACACAAATATTTATCAGAGAACAAGGATAATAATAAGTTCTGTGTTGCAGTAAATCTGATTCAGTCAGATCGGAAGAGCGGTTCAGC
00787	0713	ENSG00000169241	SLC50A1	+	chr1:155137379-155137524	TTCCACCTGCTAGGA	TAATACGACTCACTATAGTGTTGTGGGTGGATAAGACTTTCCTATCAAGTTGGTGGTGGGAAAGAAGCTGTGACAGTGCAGTGCTGGAGGCCTAGACAGCTTGGCTTCCCCATTGGAGCACTGGAGAAGGCAGGATGAATTAACTCTAGCAGGGAAGTCAGAGTTTCCACCTGCTAGGAAGATCGGAAGAGCGGTTCAGC
00788	0714	ENSG00000117859	OSBPL9	+	chr1:51730135-51730280	AATAGTGCGCGGCTG	TAATACGACTCACTATAGCGACGTGGCTGCCCGGGCCCCTCTTCCTTGGGAGTTCTCAGTTCCTCAGCCTAGATGGGGTGGAGGCTGAGGTCAGGGCCTCCAGTTCCACCGAGAGGGCATTCGCCCCCAAATGAGACTTTGGAGGAGGTCTCTTTTTTTCTATTAATAGTGCGCGGCTGAGATCGGAAGAGCGGTTCAGC
00789	0715	ENSG00000173818	ENDOV	+	chr17:80415819-80415964	GCTAGCAGGCTTCAA	TAATACGACTCACTATAGGAGGTAACCTGGGAGGACGCCGAGCTCGAGGCGGGCCCCTCGGTGGGCTCGGGCGTGCGGTCTCCGGGACAGGGAGCAGTGCAAGCGTAGAACCCGGCTTCTCGTTTTGTAGGATGTCATTAATAGTCTGGGGAGTTGGCCGGGCGGCTAGCAGGCTTCAAAGATCGGAAGAGCGGTTCAGC
00790	0716	ENSG00000010404	IDS	-	chrX:149490441-149490586	GACTCCAGTGACCCA	TAATACGACTCACTATAGGAGTGTTACATTTTGGCTGAGAAAATCATTAAGGGCATCAACTAAGGGGTAGGGATTGGGAGAGATGCACAGGCAAGCATTATCTCTGTATGCCTTGGCAATTTAAATTGCAGTCACTCTCATTTTTATTTTTTTTCAATTTGCAGGACTCCAGTGACCCAAGATCGGAAGAGCGGTTCAGC
00791	0351	ENSG00000126581	BECN1	-	chr17:42811660-42811805	GATTACACTGCGAAA	TAATACGACTCACTATAGTTGGGCAGGAGCTGCCGTTATACTGTTCTGGGGGGTTGCGGTTTTTCTGGGACAACAAGTTTGACCATGCAATGGTGGCTTTCCTGGACTGTGTGCAGCAGTTCAAAGAAGAGGTTGAGAAAGGCGAGACACGTTTTTGTCTTCCCGATTACACTGCGAAAAGATCGGAAGAGCGGTTCAGC
00792	0717	ENSG00000094975	SUCO	+	chr1:172579515-172579660	CTGCTGATCTGCGTT	TAATACGACTCACTATAGGACAGATTCCTTATAGTGAAGAAAGGGCTATGGATTTTCTTGGGGAAAGAATTATTAAAACAGTCATACCACAGTTAATCTATGGGTATGGTTAGTTTGCCATTTAGTTACAAAATATAAAGGGTGCTCCTACCATCATGATAATGCTGCTGATCTGCGTTAGATCGGAAGAGCGGTTCAGC
00793	0718	ENSG00000169727	GPS1	+	chr17:82052680-82052825	TCTTCGATAGTAAAA	TAATACGACTCACTATAGCCCGGCATGGCGGCTTTTCCAGCCTGCTTTGTGTTAAGCCGAGGTCCTGGCTTCTCTGTGTCTCCCAGCTGGGGGCCATGAGGCTCCCTGAGATGACTCTTTTCCCCTTCTCCCAACTCCGTGGCGTGACTCTCAGCCCAGTATTGTCTTCGATAGTAAAAAGATCGGAAGAGCGGTTCAGC
00794	0719	ENSG00000169045	HNRNPH1	-	chr5:179616459-179616604	ATAGGTATAATTGAC	TAATACGACTCACTATAGAAATCAATAGCAAAACAGGATTAAGATAAATGTGGGCATAATTAGGTGTATTGACATGCCTTTGATGTATCAAACTGAGGGGGAACCCACTAAATCCAGTCAAGCAGTTTCATAAGATCTTCACAAAATGCCTCTACTTACGGAATATAGGTATAATTGACAGATCGGAAGAGCGGTTCAGC
00795	0720	ENSG00000125952	MAX	-	chr14:65101990-65102135	CTGGATACTACATTC	TAATACGACTCACTATAGCCTGGCCGGAGCGGCCTCCTGGGACTGGAGGTTGGGGGAAGACACGCGGCTTCTGGGACCCCCACCTCCTCCCTTGCGGGAGGGTGCTGCGGCCTCCCGCTCCCACCTTCCCCGGCTCAGGATCCGGGGGACAAGGATGGGGGGCGCTGGATACTACATTCAGATCGGAAGAGCGGTTCAGC
00796	0721	ENSG00000141376	BCAS3	+	chr17:61378678-61378823	AACCGTCAAAGCTAA	TAATACGACTCACTATAGTTGTTGAGTGACTGGATGGGTTTCTGTGGCCCCTGAGAGGTAAATGAAAGCCAGTCAAAGCAATGGGAATAGTTATTGATTAAAAGTCACACTTGTTAATTTCTGGCCAGGTCTCAAATCTGATTCTGGGTAGATCATTTCCCCCAAACCGTCAAAGCTAAAGATCGGAAGAGCGGTTCAGC
00797	0722	ENSG00000148291	SURF2	+	chr9:133360020-133360165	CCCGGTAACCGAAGC	TAATACGACTCACTATAGGGACCAGATGGACGGTGACGGGCCTCGCCCGCGGGAAGCCTTCTGGGAGCCCACATCCAGTGATGAGGGGGGAGCTGCAAGTGATGACAGCATGACAGACCTGTACCCACGTAAGCAGAACAGGCCCTGCTTCTCCCTGACCCTCTCCCGGTAACCGAAGCAGATCGGAAGAGCGGTTCAGC
00798	0723	ENSG00000126522	ASL	+	chr7:66081782-66081927	GGCACTGATCCGGTA	TAATACGACTCACTATAGTGTTCTTGCTCTCCTGGCCAGAGTGGGAAGCTTTGGGGTGGCCGGTTTGTGGGTGCAGTGGACCCCATCATGGAGAAGTTCAACGCGTCCATTGCCTACGACCGGCACCTTTGGGAGGTGGATGTTCAAGGCAGCAAAGCCTACAGGGCACTGATCCGGTAAGATCGGAAGAGCGGTTCAGC
00799	0724	ENSG00000108788	MLX	+	chr17:42567975-42568120	CAACTTGAGTTCTTG	TAATACGACTCACTATAGCTAGGGAGCAGAGCACTGCAGCGTGGTCTGGCAGGAAGTGGGGGGCCCAGTATGGTTGGCTTTGGGTTGAAGGGAAGAGGTCAGCATTTAAGAAAGCCATTGTGTGGCCGGGCGCGGTGGCTCACCCCTGTAATCCCAGCACTTTGCAACTTGAGTTCTTGAGATCGGAAGAGCGGTTCAGC
00800	0385	ENSG00000175356	SCUBE2	-	chr11:9053191-9053336	CGAGATCTGCCTTTG	TAATACGACTCACTATAGCTGTGCTGGGCATGAGCTCTACCTTCTTTTCTTGGGGCCTTTGGTGCATGGGACTCAACCATCCTTGTCACACTTGGAAATGTCCTTCTCTTTCTGTAAGTGTCTGTTTTGTCCTGTCTAGAAGTGAAGGGGCTCCTGCCCACAAGCGAGATCTGCCTTTGAGATCGGAAGAGCGGTTCAGC
00801	0725	ENSG00000115648	MLPH	+	chr2:237541242-237541387	GGCGGTTGGACCCAC	TAATACGACTCACTATAGTGACCCAGGATGGGGGCCTAGAAGCAGGCCTGGAATTTAGGACAGCCCCAGACCTCAGCACTGGACTCTGTCCGGAGGGCCATCTGTGAGTCTGAGTTGTGGCTGCAGAGCTTGAATCTGGGTGAGGAACCCATCAATAGTGCACAGGCGGTTGGACCCACAGATCGGAAGAGCGGTTCAGC
00802	0150	ENSG00000181090	EHMT1	+	chr9:137752578-137752723	CACGAGTGCGGCGAA	TAATACGACTCACTATAGATGAGAAAGACACCGTGCAGAGTTGCAGCGCAGGGCTGGGCCTGGCACGGGGCTGCCCCAGCTGCGTGCTGGGTGGGGTGGAGTTGAGTGGCCTGTGGAGGTTCTCAGAGGGAGAGGGTGTGGTGGGAGCCGGCAGCAAGGACACCCACGAGTGCGGCGAAAGATCGGAAGAGCGGTTCAGC
00803	0634	ENSG00000110075	PPP6R3	+	chr11:68461010-68461155	ATTGATTCCGAATAG	TAATACGACTCACTATAGCCGGCCGCTCCCCGTCCGCTCCTGTTAGCCGGGGGCCCCGCCAGGACGGGCGCCGGGAGCGGGACGCGGTCGGGGCGGCGACTTTGTGCCTCGTTGACGTTCGCGGCCTGGCGCGGCGGGCGGGCGAGGCGCGCCCCTGACCCGGCATTGATTCCGAATAGAGATCGGAAGAGCGGTTCAGC
00804	0726	ENSG00000185485	SDHAP1	-	chr3:195971109-195971254	AGAGAGAGAATACTA	TAATACGACTCACTATAGTTTTAAAAACAGATCTAGGGGGATGCAGGTGCAGCTTTGTGTGGATGTACTGGGAGGTGGTGGAGTCTGGGCTTTTCATGTACCCGTCACCCAAGTCGTGTGTGTTGTACTCAGCAGGTAATTGCTCATCCCCACCCCTCCCGCTTAGAGAGAGAATACTAAGATCGGAAGAGCGGTTCAGC
00805	0727	ENSG00000017260	ATP2C1	+	chr3:130894287-130894432	AAATAATATATTTAA	TAATACGACTCACTATAGGCCCCGCGGCTGAGACCCCGCAGCCTGGAGGAGGGCTGTCCGGGGCTTTGGGTGGGTACCAGTATTACCTCCTGCCCCCATTTCTAGAAACTTCCAGGTTCTGAAGGAAGGGGAGGTTCGGGTATCCCCTGGATGGGGGGGCATCTAAATAATATATTTAAAGATCGGAAGAGCGGTTCAGC
00806	0728	ENSG00000101266	CSNK2A1	-	chr20:543526-543671	TTTGTCATAACACCT	TAATACGACTCACTATAGGTACCTAGGGAGCAGCCAGGCGAGGTCGTTGGCGGGTGGGGTGGGCCCAGGATAGGGCAGCGGAGCGCGGCCGACCCTCACGCTTCCAGCAGACTCCTGAGCGGCCCGTCGCCTTCCCCTGCCCCCACCTTCACACATAAACCAAGTTTGTCATAACACCTAGATCGGAAGAGCGGTTCAGC
00807	0729	ENSG00000141376	BCAS3	+	chr17:61378876-61379021	CAAACATTTGCGGTA	TAATACGACTCACTATAGATGGGAGTTTGGGCTGAGACTCTCCTCTGCATATTTCTTAGTTGTCTAAAGTGACTTTTCAACTCTTTCACCAAGGCACAGTGATTCCTATCAACAAGGAGGAAGTGCCAGTGCGACCTCTGTGACCCTTCAGAGTCCCCTCTCCACAAACATTTGCGGTAAGATCGGAAGAGCGGTTCAGC
00808	0730	ENSG00000178209	PLEC	-	chr8:143922341-143922486	TATTTGCATGTTGTG	TAATACGACTCACTATAGTGCGACGGGCGGGTGGGCCCGGGGATCTGCTTTGGTGGGTGATGGGTGCTCCTGGGCTGGCGGTCCCTGATCACACCCTCTTCTTCTGCAGATGCAGACGGTGCAGCAGGAGCAGCTGCTGCAGGAGACGCAGGCCCTGCAGCAAATATTTGCATGTTGTGAGATCGGAAGAGCGGTTCAGC
00809	0731	ENSG00000139620	KANSL2	-	chr12:48662368-48662513	CCATGCGCTATCACA	TAATACGACTCACTATAGAGGAAAGCGGGTGGAGGATGATGGGGGGAGTCCTTTTTTAGGATATTGTGGTATTAAATACATAAGAGACTTGTGAAAGTCCTTTGAATTCCAATAAAAAAAAGTTCTTGGCCAGGCGTGGTGGCTCACGCCTGTAATCCCAACACCCATGCGCTATCACAAGATCGGAAGAGCGGTTCAGC
00810	0732	ENSG00000263956	NBPF11	-	chr1:148124781-148124926	CAGCCAAATCGCCAA	TAATACGACTCACTATAGAGCAGCTCAAGCAAGCTGAGGAGCTCAGGTGAGGGGACCCCGTAGGGGGAGACAGGCAGGTAGGTGTGTAGATCTCTGAAGTACAGCAGCTCGGCGGGGAGAAGTAAGAACGAAGCTGGGCCAGGGGAAGGGCAGAAATTGCCATGCAGCCAAATCGCCAAAGATCGGAAGAGCGGTTCAGC
00811	0727	ENSG00000017260	ATP2C1	+	chr3:130894287-130894432	AAGTCCGACTCTTGG	TAATACGACTCACTATAGGCCCCGCGGCTGAGACCCCGCAGCCTGGAGGAGGGCTGTCCGGGGCTTTGGGTGGGTACCAGTATTACCTCCTGCCCCCATTTCTAGAAACTTCCAGGTTCTGAAGGAAGGGGAGGTTCGGGTATCCCCTGGATGGGGGGGCATCTAAGTCCGACTCTTGGAGATCGGAAGAGCGGTTCAGC
00812	0733	ENSG00000122203	KIAA1191	-	chr5:176355844-176355989	CCAAACCCATCAGGT	TAATACGACTCACTATAGAATAATAAAAAAAAAGGATTAGGACGGCTGAGTGGGTTAAGTGGACCACCCAAGGTGTCAGGCATAGAGGAAGGGATTGGTACCACTGCCTTTCCTGGATGGGATTAGCTACTCCAAAACAAGCTATTTTGCTCTGTTCAAGAACACCAAACCCATCAGGTAGATCGGAAGAGCGGTTCAGC
00813	0734	ENSG00000178927	CYBC1	-	chr17:82445986-82446131	TTCCGTCTCTCTAGG	TAATACGACTCACTATAGCCGGCTCTGACAGAGCAGCACCTGTGGCTTCAGGGGTTTGGGTTCTGACTGGGAGGGTCCCCAGCCCCCCTTCTTGAGTGTCCACCCTGGTGAGGGTGGGGGTGAGGCCCCAGCGGCCACGGGGCCCCCGTTCCTGGAGGTTCATGTTCCGTCTCTCTAGGAGATCGGAAGAGCGGTTCAGC
00814	0735	ENSG00000136710	CCDC115	-	chr2:130340400-130340545	TGGTAAGTGGTGGCC	TAATACGACTCACTATAGTCTCTGAGGAGGTGAAGGAAAAGCTTTGTGGGTGATTTTGGGGAACAGTGCTCTAGATGGAGGAACCAGCCAGGACAAAAGCCCTGAAGCCAGATATATCTGGTATGTGCCGAGGCCGGTGGCCTAGAGTGGAGTCAGGTGATGTATGGTAAGTGGTGGCCAGATCGGAAGAGCGGTTCAGC
00815	0736	ENSG00000105698	USF2	+	chr19:35269999-35270144	GCACACAGTCGCGTG	TAATACGACTCACTATAGCGCTGGTAGGTGCCCTGCCACCCCTGGGTGGGGGGGGGAGGGAGTGGAGAGGGGACACTGGCTCTGCTCTTGGGGAGCCCCGGGGGTGGGGCAGGTGTCGCCCAGCGGATGCTGCCTTCAGGCCTCAGGCTGCATGGGGCCAGATCGCACACAGTCGCGTGAGATCGGAAGAGCGGTTCAGC
00816	0737	ENSG00000178209	PLEC	-	chr8:143926711-143926856	TATACTTATACTTCG	TAATACGACTCACTATAGCGAGCTGACCACACTGACGAGCCAGTACATCAAGTTCATCAGCGAGACTCTGCGGCGCATGGAGGAGGAGGAGGTACAGCCCGTTGGGCGGAGGCTGGGCAGAGGGTTCCATCTCACCACCTGTTGTGTCCCACACACAGCCACAGTATACTTATACTTCGAGATCGGAAGAGCGGTTCAGC
00817	0738	ENSG00000205937	RNPS1	-	chr16:2264879-2265024	CCGCGTGTCGTAGGC	TAATACGACTCACTATAGTAAAATAACAGTGATGGTCTCCACCATCTCCATTTTTTAAGAAAAAGATACGCTGGGGCGACAGTTGTACCTGTGCCTCCTCTGCGGGGTAGAGACGCCTCCAGGAGCACATGGGGACTGTCCCTATGTGTTCCTGACTGTGTGGACCGCGTGTCGTAGGCAGATCGGAAGAGCGGTTCAGC
00818	0739	ENSG00000095787	WAC	+	chr10:28534192-28534337	GGTCAGCGTACACCA	TAATACGACTCACTATAGCTTTAGCGCTCTCCAGCAAGGTTTAGTGACTTATTTTGACAGGTGACTGGAGGGAGTTCGCTGATTTAGGAAAAAAGAATCATTTGCAGCCAGAAAGACCTGACTCGATTATTTGATTATTTGCGAGTGAAGGAATCGATGGGATGGGTCAGCGTACACCAAGATCGGAAGAGCGGTTCAGC
00819	0740	ENSG00000112983	BRD8	-	chr5:138168698-138168843	CGGCTCAGGACCATC	TAATACGACTCACTATAGAGAAAAGTATGGCTAAGAGCAGGAGGGATAGAGGGTTTCTGGGCAATTCCACTCAGGACTAATAAAATAATAGTTAGACACACTAACCCATACAGATTAGTAGGGAACCTTCCATAGTTTGAGAAGTCAGATAAAGGTTCTCTGTTCGGCTCAGGACCATCAGATCGGAAGAGCGGTTCAGC
00820	0741	ENSG00000089597	GANAB	-	chr11:62634324-62634469	TCGCGCCGCGACTCA	TAATACGACTCACTATAGAAGTTTGTCGACTGAAACTCACTTTTATGTTTCTGTTTTTGTGTTGGTTTTGTGCCTCTTTTTCCCCTTCCCTACCCATCTCCTCCTGCCCCAGTTTCTCGGATAAGGTTAATCTCACGCTTGGTAGCATATGGGATAAGATCAAGTCGCGCCGCGACTCAAGATCGGAAGAGCGGTTCAGC
00821	0742	ENSG00000184277	TM2D3	-	chr15:101652093-101652238	CAATACTGGCCATGG	TAATACGACTCACTATAGGGCTGAGTGGCAGCAGGGCCCCGGGAGCTGCGAGGAGGCCGGGCCCACGGGCGGACGCTGACGCGGGGAGGAGGCCGAGTGCCGGGCTCCGGGCCGCTTGTCGCTGCATCTGGAGTCTGGCGCCCTGGCCGCCCGGCCCGAGGCCGCAATACTGGCCATGGAGATCGGAAGAGCGGTTCAGC
00822	0743	ENSG00000112983	BRD8	-	chr5:138164154-138164299	TCTACGCGCTTAAAT	TAATACGACTCACTATAGCTGACTTGAAATCATTTGCTTTGGCTTCTGAGGGGTTGTGGGTTGTGGGCAAGTAGAGGAGGTAGAACAGGTCAGCATGTAAAGGAGAGCTGCAGGGGATTATGGTCCATAGGAAGGGGAAGGCTAAGGTGGAAAAATCTTCAGGTTCTACGCGCTTAAATAGATCGGAAGAGCGGTTCAGC
00823	0744	ENSG00000141524	TMC6	-	chr17:78120668-78120813	TCTTCAATTCAAACG	TAATACGACTCACTATAGGCCATCCTGGGGACACTGTGCTACCACTGGCTGGGCCGCAGGGTGGGCGTCCTGCAGGGCCAGTGCTGGGAGGATTTTGTGGGCCAGGAGCTGTACCGGTTCCTGGTGATGGACTTCGTCCTCATGTTGCTGGACACGCTTTTTGGTCTTCAATTCAAACGAGATCGGAAGAGCGGTTCAGC
00824	0745	ENSG00000007255	TRAPPC6A	-	chr19:45165344-45165489	AAGGCCTACGGACCC	TAATACGACTCACTATAGGGGAGCCTGGGGAAGACCCCCATTGTTCCTGAGGGAAGGGGGAGCTGGTTCTTGGGGGCTGATGATCTGGGGATCCAGAGAGCCTGCAAGGTCTGCAGAGGTGGGTGAGGGAGCCCCAGCACCCTAGAGGCCTGCCCCTGCCCTGGAAGGCCTACGGACCCAGATCGGAAGAGCGGTTCAGC
00825	0746	ENSG00000110080	ST3GAL4	+	chr11:126409613-126409758	GGTGCTACAGTGCAT	TAATACGACTCACTATAGGGGGAGGGATGGGGATGGCCTGGATCAGGTTTAGGGGCTGGTGTGAGAGGATGGTTTTGGCAGGCGCTGGTCAGAATTTGTCAACTGGGGAGCTGCTGGAACAGTCAGTGGTCTGATCTGTGGAACAACTTGAGCCATGCAGAGTTGGTGCTACAGTGCATAGATCGGAAGAGCGGTTCAGC
00826	0747	ENSG00000102081	FMR1	+	chrX:147938228-147938373	GAAGTACTTGTTGAG	TAATACGACTCACTATAGAAAGATTACAAATGATCCTCAGGATTAGGGACTGGAGGGAGGAGTGTTTGTGGGTATGTGGATCCATTGCCCTGGAGTTAAAGCTTAAACACCTTCATGCCGCTTGTAAGGCTTTTCCTAATTACTTGTCTAGTTATCATCTTTAAGAAGTACTTGTTGAGAGATCGGAAGAGCGGTTCAGC
00827	0748	ENSG00000169045	HNRNPH1	-	chr5:179616916-179617061	GCCCCGGCTCCGCCC	TAATACGACTCACTATAGTGGTGCTTACGGTAGCCAAATGCTAGGAGGCATGGGTTTGTGTAAATATCACTTTAGTGTCTTTTTTTTAAGCTAACCTTGTATGCCTTTTCTCTCATTTCAGAACACAGATATGTAGAACTCTTCTTGAATTCTACAGCAGGAGCGCCCCGGCTCCGCCCAGATCGGAAGAGCGGTTCAGC
00828	0340	ENSG00000105323	HNRNPUL1	+	chr19:41264750-41264895	TGACCATACGCCTTC	TAATACGACTCACTATAGCTGCAGCCGCACGCGGAGCCCGGCGGCTACTCGGGGCCGGACGGACATTGTGAGAGTGCGCGGGGCGGGGGCCGGGGAGCCCGGAGCCTGGGCCGAGGAAAGGGCTGTGGGACGCGGGAGTCCAGCGCCTGAGGTCGGGGAGACGATGACCATACGCCTTCAGATCGGAAGAGCGGTTCAGC
00829	0749	ENSG00000126453	BCL2L12	+	chr19:49667295-49667440	ACAACCGCTAAAGCG	TAATACGACTCACTATAGCCCCTCCCCAGTTAGATTTCTGTCAATTCTGTGGGTTGGCTTTCAGAGAGCATTTGGTCAATCTGGTTGTTGTCTCTTTCCTTCCATAACTACTTCCCTGCCCCTAGGACTTTTGTAGCCAGGAATACCCCTGATAGAGGGGCAGAACAACCGCTAAAGCGAGATCGGAAGAGCGGTTCAGC
00830	0750	ENSG00000141002	TCF25	+	chr16:89908965-89909110	AAGATCCAGTACCTT	TAATACGACTCACTATAGGGAAGGGAGAGGAGGAGAGGAACAGTGTTATTTGGGGGTCACAGCTCTGCGTTTGCAGGCCACGTTCTTTCCCATCTCCACCGAATGTACAAGCGCTTGCGTGTCGGCCTCTGTGGCAGGTGCGAGTGACACAGTGGAAGCAGGTGAAGATCCAGTACCTTAGATCGGAAGAGCGGTTCAGC
00831	0177	ENSG00000136527	TRA2B	-	chr3:185937683-185937828	TGACTGGCGTACTGC	TAATACGACTCACTATAGGCGGGTACGTAGAGCTGCGGTAGGGGGTGGCTGTGTGGTCCTAGCTCCTTGCATCTTTTTCTAGGCCCGTCGGCCTCGGGCCAGGAGGCAGGGGCGTTTTAGGCTCCGAAGTCTGAAGCCGGGAGGGCAGGCAAGGGAGACAGCATTGACTGGCGTACTGCAGATCGGAAGAGCGGTTCAGC
00832	0037	ENSG00000123562	MORF4L2	-	chrX:103685259-103685404	AGTTCTTGCTACGGC	TAATACGACTCACTATAGAAGGAAAAAGAAACACTTGTACATTATTTATCAGCTTTGGTGTCCTTTGTGTGTGATGAAATTGCATTGGCTGATGTAGAAGAAAGCCATATCTCATATCTTTTTATTTTATGTTCTTTCTTGTCCTTTTGTTTGACCTTCTAGGTAGTTCTTGCTACGGCAGATCGGAAGAGCGGTTCAGC
00833	0751	ENSG00000112972	HMGCS1	-	chr5:43313226-43313371	ATACAAGGTGCGTCA	TAATACGACTCACTATAGCGCTCGGTCACGCTTGGTGAGTGTCCCGCGCTGGGGAGTAGAACTGGGCTGCGGAGGTGCCGCGGGCGGGGTGTGGGCCAGACAGAGGCGGTGTCCTTGACTAGGCCCGAAGGAGCTGGGGCTCTGGGTCAGGACGTAGGCGTGGAATACAAGGTGCGTCAAGATCGGAAGAGCGGTTCAGC
00834	0752	ENSG00000146872	TLK2	+	chr17:62523457-62523602	ATCTGACGCGATAAC	TAATACGACTCACTATAGATAGTCCTGGCTACTTGGGAGGCTGAGGTGGGAGGATCACTTGAGCCTGAGAAGTCGAGGCTGCAGTGAGCCATGATCTACTGCACTCCAGCCTGGGTGACAGTGAGACCCTGTCTCCAAAAAAAAGAAAGAAAGAAAGAAAGTAAATCTGACGCGATAACAGATCGGAAGAGCGGTTCAGC
00835	0304	ENSG00000117859	OSBPL9	+	chr1:51729985-51730130	AGCGTGGCCGTCTGC	TAATACGACTCACTATAGTGCTGGCCACTTGCGGAGTGAGTAGACCCCGAGGGTCTGGGAGAGGGGCCGGCCCCTACCCCTGAGTCCCCGGGGTCCCGGCCGCCAGGCCGGAGCGCGAATGTCGTGCTCACCCTGCCTCCTTCCCGCCGCCCCCTGGGGTGAGTAGCGTGGCCGTCTGCAGATCGGAAGAGCGGTTCAGC
00836	0217	ENSG00000101972	STAG2	+	chrX:123962177-123962322	GCAGAGTAGCAGTGT	TAATACGACTCACTATAGCCTGGATCCGGAGATCTGCGGACGGCGATTTTGGGACGAAAAGGGTCGGATGGGCCGTGGGAGAGAGAAGGTGTGGGAAACAGCATCAAGTAGTTCCGCAAAACTTTGAGCCCCGTTCCCATTTTCTTTTGGCCTAGAATTGTGAAGCAGAGTAGCAGTGTAGATCGGAAGAGCGGTTCAGC
00837	0753	ENSG00000064787	BCAS1	-	chr20:53967049-53967194	TCCCCATGATCTAAG	TAATACGACTCACTATAGCATAGATTCAAAACTGTAGCTACTATGTGGACAGGGGGGCAACAAGGACCCCACTTTGTAAAACATGTTTTGGGGGAATGTTTTGTTTTTCATTTTCTTATTACCTGGCAAAATAATCCAGGTGGTGTGTGAGTCACCAGTAGAGATCCCCATGATCTAAGAGATCGGAAGAGCGGTTCAGC
00838	0754	ENSG00000148358	GPR107	+	chr9:130107615-130107760	GCTTCTTTCCACGTG	TAATACGACTCACTATAGAGGCAGCCTATGGTGTCAAGATGCTGTCTTCCTGGGAGGAGAGCTAGGGGAGGCCTGGGGCCCACTTCGTGAGAGCAGCCAGGGGTAGTTTGGAGAAGGAGGTGTTGAGTCAGTTGTATAAGGAGGAGGTTGGGGGTGACTGCTGCGCTTCTTTCCACGTGAGATCGGAAGAGCGGTTCAGC
00839	0494	ENSG00000196562	SULF2	-	chr20:47659161-47659306	AAGGTTTCCACAATC	TAATACGACTCACTATAGCACCCTTTGTTTGTTCTCATGATGAGGGTGGGGGGGAAGTACTAATGCACATCTTTCCCTAAGAAAACACTTGAATCCATTTCATGTTTTAGATTAATGCCTTGTCCAGTACACTGCTGTTCTCGCTATAATCTGTGCTTGGTAAAAAGGTTTCCACAATCAGATCGGAAGAGCGGTTCAGC
00840	0486	ENSG00000101150	TPD52L2	+	chr20:63875427-63875572	CCGAATTTAAACAAT	TAATACGACTCACTATAGATTTCATAAATCTCACATATGAGAGGCCCATGTTTTTGTCCTAGGACATCGTAAGTTTTGAATCCCAAGGGTGTTTTGGAGCTGTGGGCTGTGCCCTTCCAGTCCCCCACAGCAGTGCTGTTGCCCAAGAATCTCCTAGCGAGAGACCGAATTTAAACAATAGATCGGAAGAGCGGTTCAGC
00841	0755	ENSG00000130714	POMT1	+	chr9:131505720-131505865	ACCATTTCAGTATGT	TAATACGACTCACTATAGGTCATCGCTAGCCACAGACATGTGCTGCTGGTGGGGGCGGGGGTGGGGGGGTTGGGTAGGTGGGTAAGCAGGATTAGCCTTGCGTCCCAGGAGGTCTTTCAGCAGGTTGGCTCATAGTATCCACCTAAATCAAACACAAGGGAGAGACCATTTCAGTATGTAGATCGGAAGAGCGGTTCAGC
00842	0716	ENSG00000010404	IDS	-	chrX:149490441-149490586	CACCGTAAACTTCCT	TAATACGACTCACTATAGGAGTGTTACATTTTGGCTGAGAAAATCATTAAGGGCATCAACTAAGGGGTAGGGATTGGGAGAGATGCACAGGCAAGCATTATCTCTGTATGCCTTGGCAATTTAAATTGCAGTCACTCTCATTTTTATTTTTTTTCAATTTGCAGCACCGTAAACTTCCTAGATCGGAAGAGCGGTTCAGC
00843	0756	ENSG00000169045	HNRNPH1	-	chr5:179615939-179616084	AACGCCAGGTATTCA	TAATACGACTCACTATAGAAGCCTGTTCATTACTGTACTTAGAGTAAGTTATGGTAAAGCCTGTTACTGTACTTAGAGTAAGTCGCAGGCAGGTGCCTTTAGTTGGGAAGATGCAGGCTCCTTTCGGTGAAATTGGGTTATGAAATGTATGCTTTCAATCCAAAAACGCCAGGTATTCAAGATCGGAAGAGCGGTTCAGC
00844	0240	ENSG00000176974	SHMT1	-	chr17:18363123-18363268	CGCTACCACGTTTGC	TAATACGACTCACTATAGGTACCCCACCCTCTGCAGCCGCAATGACGGGAGGGGAGCGCTTGGGTCGCGCCTGGGCTGGGGATCGGGCGGCGGCCAGCCGCAGCGCCCCAGTTCCAGGCACATTCGGTATGATGGGGTGGCGGCCCGTGGCCTTTGGCAAGAATCGCTACCACGTTTGCAGATCGGAAGAGCGGTTCAGC
00845	0639	ENSG00000132478	UNK	+	chr17:75809378-75809523	GTTTACTCGACCACC	TAATACGACTCACTATAGCTGTAGAGTTTGGCAGAGGCGCCTCATGCTCTTATTTGCAGCCCTTTGCCTGTGATTAGTGGTTTGGCTTGGGAAACCTTGGAAAGGGCTCAGAGAACCAAGCTGCTGATTAACGCCACAGCTGGTCAACACAGCGGACAGCTGACGTTTACTCGACCACCAGATCGGAAGAGCGGTTCAGC
00846	0757	ENSG00000130511	SSBP4	+	chr19:18430954-18431099	ATCGGCAAGATTGTG	TAATACGACTCACTATAGTGGCCCCCAACTCTGGCTGAACATGCGTTTGAGGGTGGGGGGGGTCCCACGTGGGCAGAGGTCATGAGGCCGGCAGGCTGGAGTTGGGTGGGAGGGTCCTCTGTGCCGCAGGTGTGCCCAGGTGGGCCTTTCAGGGGCCAGCGAGGATCGGCAAGATTGTGAGATCGGAAGAGCGGTTCAGC
00847	0758	ENSG00000135596	MICAL1	-	chr6:109451652-109451797	ATTGTCCTGTAGAAA	TAATACGACTCACTATAGGGGATCCCAGCTCAGAGGTCAGGCCATGTTGGGATGTTTAGGGAAGGTGATGCATTATCAGGAGACATATCTACTGTCCCCTGCCCTGTACCCCCAGGCATTGATCTGGAGAACATTGTGTACTACAAGGACGACACCCACTACTTATTGTCCTGTAGAAAAGATCGGAAGAGCGGTTCAGC
00848	0759	ENSG00000115694	STK25	-	chr2:241507631-241507776	AAAGTCACGCGCTCA	TAATACGACTCACTATAGAGCCCCTGGTGGCTCCGCCTGTGCGAGGGCGGTGGAGGTGCGTGAAGAGACACCGGCGCAGGGACGGGGCGCTGCCCCCAGCGCGGGGCGGGAACCTCATGTCAGCATCCGAAGGCAGTGGAAGGTCGGGGGCCACCCTGCGGCCTAAAGTCACGCGCTCAAGATCGGAAGAGCGGTTCAGC
00849	0049	ENSG00000141376	BCAS3	+	chr17:61388207-61388352	TCGTATTAAGAACCG	TAATACGACTCACTATAGAGAAGGTCCAAGGGCATCCCTGAAAACTGCAGTCTGTTTCCCTGTCCTCCTCCAGCAACCCACCTGCATGGGGTCCCATCTGGCACTGCATGGGCCGTAGGTCCCCAGCCCTCCCACTTCCTAAAACTGTTCTTCATGTTGAACCTTCGTATTAAGAACCGAGATCGGAAGAGCGGTTCAGC
00850	0584	ENSG00000132780	NASP	+	chr1:45608352-45608497	GATGGATGATTCGAC	TAATACGACTCACTATAGCAAGAGCTGCAGTGGGTGGAGTACATTCTGGATTTGACTCACTAATTATGGGTAAAAGTCAGCCTTCCATTCAGGATTTTCCGTCTGCCTTTGGATTAGGAAAGGGCTAAATGAAAAGGGGGGTAGTTTAACAAGGTCGTGATAGTGATGGATGATTCGACAGATCGGAAGAGCGGTTCAGC
00851	0760	ENSG00000089597	GANAB	-	chr11:62634131-62634276	ATAAGATGAGGCTTA	TAATACGACTCACTATAGCTCTGCCCTTACCCATTCCTCACTCTAGCCTTTGGGGGGAGGTGCCCCAGACCCTTCCAGCCTTTCACTCACCCCACTTTCCCCTGCTGTGTGATGTCTGGTCCTGTTACCTGTTACCCTGGCTGGGAGCCCCCAGAAGAAGGAAGATAAGATGAGGCTTAAGATCGGAAGAGCGGTTCAGC
00852	0142	ENSG00000142949	PTPRF	+	chr1:43603101-43603246	CTGCACGCTCTCAAT	TAATACGACTCACTATAGGTTGATATCCTCAGTCTCCGTTCACAGCACAGTGGAGTGAGGGAAACAGTCTGGCCCTTTGTTCTTGTCTGAAAAGAATAATGAGCTGTCTGCCCCAGGCGTGCGGCTCCTGGGATGGGCGGGGTCCTCCCAGGCCTGCATCCTACCTGCACGCTCTCAATAGATCGGAAGAGCGGTTCAGC
00853	0761	ENSG00000087460	GNAS	+	chr20:58898855-58899000	TGGTCGCGTCAATAC	TAATACGACTCACTATAGTTGAGGAATGTAGAGAGACTGTGTGGGGTTTGTGTGACACTGCGGTGCCTTGCAGATTAGGTGAGCTTTCAATCTCTCTTTAAAAGGGGCGGCGAAGAGGACCCGCAGGCTGCAAGGAGCAACAGCGATGGGTAGGCACATTCAAATGGTCGCGTCAATACAGATCGGAAGAGCGGTTCAGC
00854	0762	ENSG00000146872	TLK2	+	chr17:62523299-62523444	CGACGACTTCGTTTG	TAATACGACTCACTATAGCCAGGCGAGGTGGCTTATGCTTGTAATCCCAGCACTTTGGGAGGCCAAGATGGGAGGATCGCTTGAACCCATGAGTTCGAGGCCAACCTGGGCAACATGGGGAAACCCTGTCTCTACAAAAAACAGAAAAAATTAGCCAGGTGTGGCGACGACTTCGTTTGAGATCGGAAGAGCGGTTCAGC
00855	0763	ENSG00000198231	DDX42	+	chr17:63775447-63775592	TTAACCGTATTCCAC	TAATACGACTCACTATAGTCAGTATCTTAGGGAAAAGAAAGCTGGAAAGGGGGTTGGGGAGGTGGTGGTGTTGGAATTTGCAATAAAGTGGTCAGGGAAGTCCATACAGACAAGCTGATATTTAAGCGGACTAGAAGGTGGAGTGAGAGCCTACGTTTATCTGGTTAACCGTATTCCACAGATCGGAAGAGCGGTTCAGC
00856	0764	ENSG00000137210	TMEM14B	+	chr6:10750906-10751051	AGTCATTGAGTACCC	TAATACGACTCACTATAGTGGAAGTGCCCTGCCTATTAGAGGAGAGAAAAATGGGGTGGGAAGACCCTGACTTCTCTGAGAAGATAGCACACTCTCCTTAACGCCTTCCTGCTTGAGTCCACCTTGGCTGTGAGCTGTGTTGAGAGTTCTTTGTGCTGTCCTTTAGTCATTGAGTACCCAGATCGGAAGAGCGGTTCAGC
00857	0765	ENSG00000122566	HNRNPA2B1	-	chr7:26191837-26191982	AGGCGCGTCTTGGCT	TAATACGACTCACTATAGCTCAAAGTTTTGAAAAGCTATTAGCCAGGATCATGGTGTAATAAGACATAACGTTTTTCCTTTAAAAAAATTTAAGTGCGTGTGTAGAGTTAAGAAGCTGTTGTACATTTATGATTTAATAAAATAATTCTAAAGGAAATTGTGTAAGGCGCGTCTTGGCTAGATCGGAAGAGCGGTTCAGC
00858	0766	ENSG00000136527	TRA2B	-	chr3:185937393-185937538	TTTTATAGTCGGCGT	TAATACGACTCACTATAGCCCGCGGTGTTGGGGGAGGGGAGCGATATCTTATTTCGGCGTTGCTCTCCTGCGAAGGTCCGCCGCAGCCATCTTGGGCTGGCGGGCTGGGCGAGCTGCCAGAGGCACAAAATGGCGGAGAAGCCGCGCGGCAACGCGGACCCGACTTTTATAGTCGGCGTAGATCGGAAGAGCGGTTCAGC
00859	0767	ENSG00000198176	TFDP1	+	chr13:113636805-113636950	TGAGTGCGGTAGATG	TAATACGACTCACTATAGCCCACGTGTGTAGGGCCAGGAGCAAAGACAAAGGGGCTGTGAGGGGGATGAGGGCAGGGGTGTGGCTGGGGTGGGGTCCAGCCAGTGCCGTGACCCACTGGATATGGGGGCCTTGAGTCCACAGGTGGCTCGTGTGGATTTCCTATTGAGTGCGGTAGATGAGATCGGAAGAGCGGTTCAGC
00860	0240	ENSG00000176974	SHMT1	-	chr17:18363123-18363268	ACTCGGCCATACTAG	TAATACGACTCACTATAGGTACCCCACCCTCTGCAGCCGCAATGACGGGAGGGGAGCGCTTGGGTCGCGCCTGGGCTGGGGATCGGGCGGCGGCCAGCCGCAGCGCCCCAGTTCCAGGCACATTCGGTATGATGGGGTGGCGGCCCGTGGCCTTTGGCAAGAATACTCGGCCATACTAGAGATCGGAAGAGCGGTTCAGC
00861	0768	ENSG00000146540	C7orf50	-	chr7:1010292-1010437	ATTGGCGAACCACCG	TAATACGACTCACTATAGTCGGGAGCCGGGAGTCTGTGGGAGGTGGACCACGGGGGTGGGGAAGGGGCCTCTGGGCAGTTAATCCTGGCACCTGGCGCCTGCCCGCAGGACTGGCCATCCTCATGTGACCTGTCTGTCTCTTCGTCGTAGCACAGGCTTAGCAGATTGGCGAACCACCGAGATCGGAAGAGCGGTTCAGC
00862	0177	ENSG00000136527	TRA2B	-	chr3:185937683-185937828	GGCTCCGCCTTCTCC	TAATACGACTCACTATAGGCGGGTACGTAGAGCTGCGGTAGGGGGTGGCTGTGTGGTCCTAGCTCCTTGCATCTTTTTCTAGGCCCGTCGGCCTCGGGCCAGGAGGCAGGGGCGTTTTAGGCTCCGAAGTCTGAAGCCGGGAGGGCAGGCAAGGGAGACAGCATGGCTCCGCCTTCTCCAGATCGGAAGAGCGGTTCAGC
00863	0769	ENSG00000198715	GLMP	-	chr1:156295091-156295236	CCCCATTTGAAAAGG	TAATACGACTCACTATAGGGGAGTCCTGGCTGTACCCTCTACCCTACCCCTTTTCATCCTGTCCCCACTGCCCCTTACCCCAGGGTTCCCTCAGCTCCCGCACACATTCCTCTTGTCTAGTCCCCAAAATCCCATCCTTTGTCCAGCACTTTCCAAGCCCCCCTCCCCATTTGAAAAGGAGATCGGAAGAGCGGTTCAGC
00864	0278	ENSG00000143061	IGSF3	-	chr1:116607614-116607759	TTACACGCGTGGAAT	TAATACGACTCACTATAGGCAGGCTCCCCATAGCAGAGGATCAGGATCAGGGGTGTCCAGAATCAGGGCAGTCTAGGGCTGGGCATAGGCCTATCTGATTGCTAGCAGCCCTGTGCATACACAAGCAGTGCCAGCTCAGCTTGGAGGGAAACCAGGAATCCCAGTTACACGCGTGGAATAGATCGGAAGAGCGGTTCAGC
00865	0770	ENSG00000137497	NUMA1	-	chr11:72012449-72012594	AGGATCGAAGTTGTT	TAATACGACTCACTATAGTAGAATCAGCCTAACTGGCATTTTTAAACTTACTGTCAATCTAGCTCCTTAGGGGAAAGTATCAGAGCCTCAGTGAGGTCAGCCTGGCAGCAGGGCTGGTGCTTCTTTGGCCTCATCTCACTCTGTCTCTGTTGCTCCTCCCCCATAGGATCGAAGTTGTTAGATCGGAAGAGCGGTTCAGC
00866	0771	ENSG00000148335	NTMT1	+	chr9:129626543-129626688	GGTCTTTGCAAGACT	TAATACGACTCACTATAGCAGGGCACTCCCCCACCCCGGTCCCCAGACCGCAGCAAATCCCTTTCTCTGAGCCTGTTTCCCTTCCGAGAAACAGGGATATGGAGAGCGCCCACTTGGAGGATGGATGGGAGGAATCGGTAAAATCGGTAAAATGCCCAGTTCAGGGTCTTTGCAAGACTAGATCGGAAGAGCGGTTCAGC
00867	0772	ENSG00000117448	AKR1A1	+	chr1:45568315-45568460	ACACGGTGCTGTAAC	TAATACGACTCACTATAGCATTGAAGCAGTGGGAGAGAATGAAATTGCCGATGGGAAATGGTGAGAAAAGCAGGCTGAAGGGGAGTGGAGGAGTCAGCAATAGGGGGTGGTCCAGACATGCATGTCTGGGATGGGCCAAGCAAGCTGGGTGTCACCACTTCATGACACGGTGCTGTAACAGATCGGAAGAGCGGTTCAGC
00868	0773	ENSG00000153786	ZDHHC7	-	chr16:84989902-84990047	CGTTACATTGACACT	TAATACGACTCACTATAGGCTGTTCCTGAGTTTTGAGACATCCTTCAATCAGGGAGGGGCATTCGGGCCGATCGTACAGATCTTGCAGCTCAGCCATCCGTCACCTCTAGTAAGTGAGTTCCAGGCTTCCCACAGAGCTCGGAGGAGACGCCCAGCAGCTGCAGCGTTACATTGACACTAGATCGGAAGAGCGGTTCAGC
00869	0774	ENSG00000104312	RIPK2	+	chr8:89758577-89758722	TAGGATCCTAGTCGA	TAATACGACTCACTATAGATGTGTGTTTATATATAGTGGGTGTGGGTTTTGTTTGCTTTGTTTTTTCCTTATTTTTGAAATTGGGCTGTAGGGCTGCACTGTCCAGTAGGTAGCTCTTAGCCACAGGTGGCTATTGAGCACTTGAAATGTGCCCGTCCGAATTGTAGGATCCTAGTCGAAGATCGGAAGAGCGGTTCAGC
00870	0775	ENSG00000149657	LSM14B	+	chr20:62128083-62128228	CCGTAGGCATTTGTC	TAATACGACTCACTATAGTTGATCCGTGTGGTTCATAGATCACTCATTGAGGGGATTCAAAATTAGGGGCTTGGGTGACAGTCGCCAACTGTTTGGCCAGGTGGACAGTATCAGCCTGATGGCCAGCTGGCCAGTGTACACCACCTGTCTCTGTGCTGTGGTGGCCGTAGGCATTTGTCAGATCGGAAGAGCGGTTCAGC
00871	0776	ENSG00000197111	PCBP2	+	chr12:53465020-53465165	GCCTTTGTCGGCGCG	TAATACGACTCACTATAGGCCCACCAGATGGTAACACCAACTTTTTTTTTTTTTTTAATTTTTTTTTTGTTCAACCCCTCTTCCCCTCTCCCACTCCTCCCACCCCATTTTCACCTTCCTTCCACCCCCACCTGGGTGTACTTTTGGGGGTACTGGCCACTGTGGCCTTTGTCGGCGCGAGATCGGAAGAGCGGTTCAGC
00872	0777	ENSG00000112972	HMGCS1	-	chr5:43312947-43313092	TGTGTAGCGGCGGTA	TAATACGACTCACTATAGGCGTTGAGGTCTAGGTATTCTAACGACAGAGGAGTTGGAGGTGCCAGAGAGGCAGCTGTGACCGCCTAGAGGTGAGTGGGGGGTGTCAGGAGGGGGAGAGAAGACAGTTGGGCTACCAAGGCGTTTCCAGAGCGTTGGTTAAGGGTTGTGTAGCGGCGGTAAGATCGGAAGAGCGGTTCAGC
00873	0778	ENSG00000142949	PTPRF	+	chr1:43602407-43602552	ATACTTGTTTTTGAG	TAATACGACTCACTATAGCCTGGAGTGAAAAATCACCTGCTTTAGGGCCCAGGCTGGGAGGGCTGTCTGGAGAGTCGGATTCTGGCATTGGTGCATTCTGGAGCCCCAGCCCTGGGAGACCCTCCAGCTGTGGCAGGAGGGGTCCATGAGGGGGTGGTGGCAGCATACTTGTTTTTGAGAGATCGGAAGAGCGGTTCAGC
00874	0779	ENSG00000123562	MORF4L2	-	chrX:103687774-103687919	GCTGCGCGCAGTTCG	TAATACGACTCACTATAGTTCTCACAGGAAAATTGTATTTGTGCCAAGAGAACTGCACGCAACCTTGAAGGGAGGGGGTAGGTGTGGAGGAGGGGAGGGAGGACGATACTAGAGAACTTGAAAGAAGCCTCCCTTTGGAGTTGCTAATGCGGCGATGGAAGGGTGCTGCGCGCAGTTCGAGATCGGAAGAGCGGTTCAGC
00875	0780	ENSG00000184277	TM2D3	-	chr15:101651926-101652071	GAGTGGAATACAAGG	TAATACGACTCACTATAGGAGCCCGCCATCGCGGCTGCGGAGCCCTGGCACGGAGATGGAGCGCTTGGGGGCTGGGCCGGGGAGGCGGAACTGGAGCGCGATGTCATCCTTCGGTCCCTCGTTGCCGGCTGACCTGAACTGATGTCTACTCTGTTGACGTTTCGGAGTGGAATACAAGGAGATCGGAAGAGCGGTTCAGC
00876	0781	ENSG00000100138	SNU13	-	chr22:41688394-41688539	ACGACGCCTCGCCGC	TAATACGACTCACTATAGCTGCAGCGAGCGGAGGGGGCATGGCCCAGCCTGGGAGAAAGAGACCAACCCACGTGGGAGAGGGCAAAAAGTTGGGTGAAGAAAACTTGGCTCCAACTTTTTTTTTTCCTTGTTTCTTTTCATACGAAATCTACGATGGCGTGGGAACGACGCCTCGCCGCAGATCGGAAGAGCGGTTCAGC
00877	0782	ENSG00000095787	WAC	+	chr10:28535300-28535445	GTATCTCACCAGGCT	TAATACGACTCACTATAGCAGTGTGCAAGGTGGTTTATAAGATAATGGAGTGGGTTTTTTTTGTGTTTAGTGTGATTTGTTATCAGGAGTCTTATTGTAACGCTTAAGCATTAGGTTTTTTGTCTGAGAAACTTTAAAGAGTAAAGCAGAATTGAAAGTGGAAAGTATCTCACCAGGCTAGATCGGAAGAGCGGTTCAGC
00878	0783	ENSG00000178927	CYBC1	-	chr17:82446653-82446798	TCAGTCCCCAAACCG	TAATACGACTCACTATAGAGCGTGGGCTCTGGCCAGCGTCTGGGGGAGGCTGTGCTAGGCGGGGCCTCCCGTGGGCATGTCCCTGGAGCTCACAGGCTGGCGCCCTATGCCCATCTCCAGATAGCCTGGGCTGGAAGCTCTTCTACGTCACAGGCTGCCTGTTTTCAGTCCCCAAACCGAGATCGGAAGAGCGGTTCAGC
00879	0784	ENSG00000130511	SSBP4	+	chr19:18430948-18431093	GTTAGTGTTGACGCA	TAATACGACTCACTATAGGTCCACTGGCCCCCAACTCTGGCTGAACATGCGTTTGAGGGTGGGGGGGGTCCCACGTGGGCAGAGGTCATGAGGCCGGCAGGCTGGAGTTGGGTGGGAGGGTCCTCTGTGCCGCAGGTGTGCCCAGGTGGGCCTTTCAGGGGCCAGTTAGTGTTGACGCAAGATCGGAAGAGCGGTTCAGC
00880	0160	ENSG00000068438	FTSJ1	+	chrX:48476533-48476678	TTGAACAGTTTGCAC	TAATACGACTCACTATAGGTGGGTTCTAGACCCAAGGTTTGTCTGCAGAAGGGGACCAGTAGACGGGGTGGATTCGAGGTGGGGACATGGGACGCAGCGGTCGGAGCCGCCTGGAGGGGTACCCGGTGGTCCCGATGGAGCTATCATCTTTGAGGTATTGATGATTGAACAGTTTGCACAGATCGGAAGAGCGGTTCAGC
00881	0785	ENSG00000105323	HNRNPUL1	+	chr19:41264777-41264922	ATCACTTATATCGAG	TAATACGACTCACTATAGTACTCGGGGCCGGACGGACATTGTGAGAGTGCGCGGGGCGGGGGCCGGGGAGCCCGGAGCCTGGGCCGAGGAAAGGGCTGTGGGACGCGGGAGTCCAGCGCCTGAGGTCGGGGAGACGACCTGAGGATCGGGGGATCCCGCTACCCATCACTTATATCGAGAGATCGGAAGAGCGGTTCAGC
00882	0786	ENSG00000169592	INO80E	+	chr16:30001146-30001291	GAAGGCTGATAGGCA	TAATACGACTCACTATAGTCTGGGTGTGGCCCAAGTGTCCCGTGGAGGGTGTGAGTCGGGGCTGCCCCCTTCTCTCTGGTATAGGAACGGGGCCAGGCCTGACTGAGGAGAGCAAAGCCCAGGACAGCATCCTGCTGCTGCCCGGCCCTTCTGTGCTCGGGAGCGAAGGCTGATAGGCAAGATCGGAAGAGCGGTTCAGC
00883	0140	ENSG00000116350	SRSF4	-	chr1:29181225-29181370	AGACCTGGTGGTGCA	TAATACGACTCACTATAGGGGGCACAGCTCCAGGGCGCCCGGGAGACCTGGGTTTTCCCTTCCTAGGCCCGGAACTGGGGCCCTATTCGTTTCTGGGTAGACACCAACCTTTCCCGCTCTGAGGACTACTGGAAATAAACAGGATTTCCTGCTCCCTTTCACCTAGACCTGGTGGTGCAAGATCGGAAGAGCGGTTCAGC
00884	0787	ENSG00000196586	MYO6	+	chr6:75913782-75913927	TTACCGAATACATTT	TAATACGACTCACTATAGGTGGGAATCTGACAGGGGTTTGTTGCTGGTAGTGGTGGTGGTAGTGGTATGTGTGTGTTTGTGTTGGCAATGCTAAGAAACATCTTAAGGGAAAGACAATTCTAAGAAGTAACACTCTGAATTTTATTAATTTGTAGGCAATAAATTTACCGAATACATTTAGATCGGAAGAGCGGTTCAGC
00885	0368	ENSG00000108846	ABCC3	+	chr17:50687723-50687868	ATTCGTCATGAGCTA	TAATACGACTCACTATAGTACACCAGGTGGGACACGGAAACCTGAGCAATGGGGAACCTGGTGGGGCCACCTGGGGCATCAGGAATGGGCAGGGCAGATTAGGGTTATCTGAACAAGGCAATGTTCCTGGGATTGCTAGGGCATGGCAGGCAGAGCAGAGTTTCATTCGTCATGAGCTAAGATCGGAAGAGCGGTTCAGC
00886	0651	ENSG00000130702	LAMA5	-	chr20:62326429-62326574	CACCTCGTGTGTTAG	TAATACGACTCACTATAGAAAACAGCCCAGGAGCAGAAGCGGGGTGGGGGCTGGGGAGGTCCCCACACCCATTGTCAGATATCTTCTGTGCTGGTCACCCTGGGGGGTGTCATGCTGTCTTCCCACCTGCTTTGTGAGTCCCTGATCCCTGAGGGGTGAGCAGCCACCTCGTGTGTTAGAGATCGGAAGAGCGGTTCAGC
00887	0788	ENSG00000146540	C7orf50	-	chr7:1028116-1028261	AATCTGGACTATTTT	TAATACGACTCACTATAGAGAGGTCAGTGCGCGGGGCCAGGGCCCGCATTCGGGCTGCAGGGAGGGGATGGGAGGGGCCCTGCCCCAGCCCCGCCCCGCGGCGACAGGTGGGCGCTCCCGTGGGAGGCCGTGGCGTCCAGACGCTGCTGCGGGCCCCGCTCCGCAATCTGGACTATTTTAGATCGGAAGAGCGGTTCAGC
00888	0789	ENSG00000112062	MAPK14	+	chr6:36100050-36100195	GCGCGCCTCAAATCT	TAATACGACTCACTATAGGTGGGCTCTCGGGTAGGGGGAATGGAGGGTAGGTTTTTTTGTCTGTTTGGGGGTGGCTTTTTGACCTTTTTAAAAACTTGAGTTGAAAATTATTTTTTGCACTGTATGTTTAACAATGCCCTTGACTAGGCATCTAAGATATTAACGCGCGCCTCAAATCTAGATCGGAAGAGCGGTTCAGC
00889	0790	ENSG00000133961	NUMB	-	chr14:73409456-73409601	TTACCCGTGTGACCG	TAATACGACTCACTATAGTTGTTCATATATTTGCAGTTTGAGCAAGGCTTGATTGGTAGGGATGCTTGTCTCTGTTAACATACAGCATGAGGTGGGGTGGCTGGAAGGGTTGGAGTGGCTCAGTGGCTGGGAACTGGGATCCTTTGAAGGTAGGCTTGCTCACTTTACCCGTGTGACCGAGATCGGAAGAGCGGTTCAGC
00890	0756	ENSG00000169045	HNRNPH1	-	chr5:179615939-179616084	GGCCTACAGTTATGC	TAATACGACTCACTATAGAAGCCTGTTCATTACTGTACTTAGAGTAAGTTATGGTAAAGCCTGTTACTGTACTTAGAGTAAGTCGCAGGCAGGTGCCTTTAGTTGGGAAGATGCAGGCTCCTTTCGGTGAAATTGGGTTATGAAATGTATGCTTTCAATCCAAAGGCCTACAGTTATGCAGATCGGAAGAGCGGTTCAGC
00891	0714	ENSG00000117859	OSBPL9	+	chr1:51730135-51730280	CTTGATTAAAGATTC	TAATACGACTCACTATAGCGACGTGGCTGCCCGGGCCCCTCTTCCTTGGGAGTTCTCAGTTCCTCAGCCTAGATGGGGTGGAGGCTGAGGTCAGGGCCTCCAGTTCCACCGAGAGGGCATTCGCCCCCAAATGAGACTTTGGAGGAGGTCTCTTTTTTTCTATTCTTGATTAAAGATTCAGATCGGAAGAGCGGTTCAGC
00892	0791	ENSG00000141002	TCF25	+	chr16:89908899-89909044	GCACATTCGCCTCCG	TAATACGACTCACTATAGGCTGCCTCTTTCAGACCCAGATGCTGAGAGATGGGGCTCAGGGCTAAGTGGGTCTTTCCCCTCACAGGAAGGGAGAGGAGGAGAGGAACAGTGTTATTTGGGGGTCACAGCTCTGCGTTTGCAGGCCACGTTCTTTCCCATCTCCAGCACATTCGCCTCCGAGATCGGAAGAGCGGTTCAGC
00893	0792	ENSG00000156976	EIF4A2	+	chr3:186788159-186788304	CCCCTCGCTGTGTAC	TAATACGACTCACTATAGTCTTGGTGATTTTTTCTATAGTTGGGATTTTCTTGGTGTCGCCTGGTAGCAATTTGAGTGAACCCTGGTTTAGTTATAGTGGCTTTATCCCTAAATAAATTGAATTGTACTTTGTTATATGATGTAAAAAAAGACTTTTTAAAAAACCCCTCGCTGTGTACAGATCGGAAGAGCGGTTCAGC
00894	0793	ENSG00000169241	SLC50A1	+	chr1:155137176-155137321	TGCTCAAAGACCAGG	TAATACGACTCACTATAGCTGCCTGCCCTGGGCTTCAGCCAACAAGCTAAGGGGAAAGGGCTTTTGTCTCTGATATTTCTTTCAGAGCCAGGGCCTGTGGGTGAGAATGAGATGATTAGCTCTGCGTCCCTGCTAAATCACACAAGCATTTATGAAGCTCCTACTGCTCAAAGACCAGGAGATCGGAAGAGCGGTTCAGC
00895	0794	ENSG00000122566	HNRNPA2B1	-	chr7:26190589-26190734	GCTTGACGTCGCCAA	TAATACGACTCACTATAGATGTATCCAGTACTAAATAGGTGGGTTAAATGTGGTAATTCTAGTTCAGTGTCTTACCCTGAAGAGAAAGTTGTAGGTTGGCTGTTGAAATTCATTCCTTAGATATGATCAGTTTGATTGCCCGGCTTTATTGCCTTTACAGGAATGCTTGACGTCGCCAAAGATCGGAAGAGCGGTTCAGC
00896	0795	ENSG00000117362	APH1A	-	chr1:150268586-150268731	GTGTGGAGCAATGCA	TAATACGACTCACTATAGGGGACCCGCTTCGCGTTATCATCCTGGTCGCAGGGTGAGTAGAGGGCCCGGGAGACGCGGGAGAGCGTCGAAGAGAGAGGTGCGGAAGGGGCTGGAGGAACTGGGGCAAGCCTGGGAGCCTGAATTGGGGACGATAAGTCGGAGGTGTGTGGAGCAATGCAAGATCGGAAGAGCGGTTCAGC
00897	0796	ENSG00000122566	HNRNPA2B1	-	chr7:26191695-26191840	TATGCAGGTAACTCT	TAATACGACTCACTATAGTGTAATTATAGACTTTTTATTTTAAATAAGTTAAGGAGTGGGTAGTATAATTAAGGTCCGTTGCAAAGCTGTTGTTATATTTGTATAAGATAAATGCTGGTCAGATGTAAGTGTGTTGTCTGCAATTCATCAGGATTAAATTATGTTATGCAGGTAACTCTAGATCGGAAGAGCGGTTCAGC
00898	0343	ENSG00000177410	ZFAS1	+	chr20:49281323-49281468	AAGCTATCATAGGCG	TAATACGACTCACTATAGACTAGTCCTGATTGGCTATTTTAAACAGGAGGCATGTGGGTTACAGCTGTGGGAAGGGCAGGAAACTTGTTTACAGAGCTGGTTGCTAGGAGTGAGGGGGACTTTTCCAAATAGGGAACAGGTTACAGGTTGAGATTGGCCGGAGAAAGCTATCATAGGCGAGATCGGAAGAGCGGTTCAGC
00899	0797	ENSG00000141376	BCAS3	+	chr17:61380235-61380380	TATGAGCTCATTTGG	TAATACGACTCACTATAGCCCAGCCCTGTGCAGCAGGCAGGAGTGTAGGAACTCAGGCAGCTGGACTGGGGAGGAGGGAGAGAGGGAAGGATGATACCAGTTTAGGCTAGTGAGAAATCTGTAAAACCCTAGATGTGCTGTGCCTGGGAACAGACCATGAACACTATGAGCTCATTTGGAGATCGGAAGAGCGGTTCAGC
00900	0798	ENSG00000156976	EIF4A2	+	chr3:186787998-186788143	ATACGAAGCACCCAG	TAATACGACTCACTATAGGTAAGATGATGTAATTAAATTTGTACTAGGGAAGGTTGATGAGAACAAAGTGGGAAAACTTGTAAACATTGCCCAGATTGTGGACATAGGGTTTTTTTCCACAATTGTTGGTCTTACCTTATGCTTGAGCTTTTAGTGATGTTCTTATACGAAGCACCCAGAGATCGGAAGAGCGGTTCAGC
00901	0799	ENSG00000178927	CYBC1	-	chr17:82446438-82446583	GTTCTTAATGAAAAG	TAATACGACTCACTATAGTCAGCTCCTGGGTTTTTTGCAATGGGAATGAAAGGAGGAGGAAGGGCCCTGGGTGGCCTAGCGCCTCCCCGTCCTGAAGCGTTGGTCCCTGCTTGGAGGTCTCCGTTCATCAGGACATGGCCCCTGCACTCATCTGGGACCGTTCTGTTCTTAATGAAAAGAGATCGGAAGAGCGGTTCAGC
00902	0380	ENSG00000132952	USPL1	+	chr13:30618325-30618470	TTTACATCAAAGCTA	TAATACGACTCACTATAGCGGCTTCTTAGTTTGGGTGTTGAAACTCACCTCCTTTGGTCCTGTTCGTCTCTGATTCAAGACAGTTGGGTTTGGTACCTGACAGGGCTGGGTGCAGAAAGCTGACCCTGTTCCTCGGCTTCCAGGTCGGTTGTGGCCTCGCTTTTTTTACATCAAAGCTAAGATCGGAAGAGCGGTTCAGC
00903	0800	ENSG00000115685	PPP1R7	+	chr2:241150887-241151032	GGCTAGTCTTGTCAA	TAATACGACTCACTATAGCTCGGTCAGCTGACGAGGAAACTGAGGCGCTGGGATCTACCAGAGTCTGCTCCTTGGTTCACGTGGTGAGGGTGGAGAAGGGTCTTCTCTTGAAATCGAATGGACTGTTGGGAAGGGGTAACAAGGAACCGGAAGATTGAGTTACAGGCTAGTCTTGTCAAAGATCGGAAGAGCGGTTCAGC
00904	0801	ENSG00000006282	SPATA20	+	chr17:50548015-50548160	GCTCCCACGCCCATG	TAATACGACTCACTATAGACCTCACAGCCATCCTTCCCACCGCCAGGCCCAGGAGGTTGGGGGAGACTAACCTGGCAAGGAGCCCCCAATGAGCCACCTCTCCTCACCCCCCAAAAAACATAAGGGGGAGCACAAAGGCCACAGTCTCCCCCATGGTTCAGAAAGCTCCCACGCCCATGAGATCGGAAGAGCGGTTCAGC
00905	0802	ENSG00000114316	USP4	-	chr3:49311156-49311301	GCGGTTAAGCTCAAC	TAATACGACTCACTATAGTCCCCACAGCCTACATCACAGGTAGTCTCGGAGGGTGGGGGGGTCACTGCATTTGTTTATGAAGGGATGGGCTGGCCCGTATGGCAGAATAGTTGTGAAGGGACAGTGCTCAGCTGTGGATGGCCGTGATCCTTTCTCCAGGCATTGCGGTTAAGCTCAACAGATCGGAAGAGCGGTTCAGC
00906	0803	ENSG00000225663	MCRIP1	-	chr17:81823715-81823860	TGAGTGTACGTGCTC	TAATACGACTCACTATAGGTGCTGGGGCCGGGGAGGTGCGTGGATGAGGTGGGAAAGATAGAGGCCTAGCTGAGGAGGATGCGCTGCCTCCGAGGCGCAGGGAAGCCTGGGGTAGGGTCATAGGGGTCCCTCTGACCACAGTCCTGGTCATCTTGCGGGGAAGGTGAGTGTACGTGCTCAGATCGGAAGAGCGGTTCAGC
00907	0804	ENSG00000115282	TTC31	+	chr2:74483699-74483844	TCTTGACATTCTAGG	TAATACGACTCACTATAGGGGCGCGGTGGCTTGTGCCTGTAATCTCAACACTTTGGGAGGCTGAGACGGGAGGATTGCTTGAGCCCAGGAGTTAGAGACCAGCCTGGGCAACATAGTGAGACCCCATCTCTACAAAAATGTTTTTAAAAAATTTAGCCCGCGTGTCTTGACATTCTAGGAGATCGGAAGAGCGGTTCAGC
00908	0805	ENSG00000130202	NECTIN2	+	chr19:44882100-44882245	TCCTGCAGCACAGTG	TAATACGACTCACTATAGATGGGAGAGGACATAGACAGGCAGGCGATGATGTGGGGTGGGATGGTCGCTTGGAATAAGGAGCTGTGGCTTCCTCCTGGAGACCCCCTCACGCTGTCCCTCTCCTTGCAGAGACCCCCAACACAGCAGGCGCAGGGGCCACAGGCTCCTGCAGCACAGTGAGATCGGAAGAGCGGTTCAGC
00909	0806	ENSG00000007255	TRAPPC6A	-	chr19:45165130-45165275	AAAATCTCGGAATCT	TAATACGACTCACTATAGTCCCCTGGCAGGTCCCCCCCTGGGTGGCCCCGGGTTCGTGGTGGCTAAGGGCCCCTGAGCATCTCTCCCCTGGCCTTCTAGGGACAGAAGATGAGCCTGTCGGTCCTGGAGGGTATGGGGTTCCGTGTGGGCCAGGCTCTAGGCGAAAAATCTCGGAATCTAGATCGGAAGAGCGGTTCAGC
00910	0807	ENSG00000119689	DLST	+	chr14:74882077-74882222	CTTGGTACGAGCCGA	TAATACGACTCACTATAGGGCCTGGAAGGCAGGGGCGCGGCGCGCCGGCCGGGCCGGGCACCAAGGGCACTGGGACGCGGAGGCCGCGCGGGCTGGGCGGCCCGGGGCCGTGGTTGCCCTCGGGACCGTTTTGCGGAGCCCAGCGGCCCCCTGCCTTCTCCAGGCTTGGTACGAGCCGAAGATCGGAAGAGCGGTTCAGC
00911	0808	ENSG00000197451	HNRNPAB	+	chr5:178209653-178209798	AGAGCATGTCGGCAG	TAATACGACTCACTATAGCCCAGGGCAGAGAGAGCATTTGTGTTACACTCTGGGGGAGGGGATGTGATGGGTGTCTTGGCTTTGTGGATGTCCTGAGTCTGGTACACCTGTGAGCAGGTAGGCAGAAGGGTGGGTAGGGCAGAGCTGTGCCAGGCATTTATCCCAGAGCATGTCGGCAGAGATCGGAAGAGCGGTTCAGC
00912	0809	ENSG00000217930	PAM16	-	chr16:4351094-4351239	GCTACATGAGACCGT	TAATACGACTCACTATAGCTGCCATGGTGAGCCCCGAGTCGGGCGCTACCGGGGAGGGGAAGCCGAGTCGGGCCGGGGGCCGGGGGCCGGGCGGCGAGCTCCGGGCTGGGCGGCGGGCGCCGTGCGCCCCCTGCGTGCCCGGCGGGAAGCATGGTCTGGGGGCGGCTACATGAGACCGTAGATCGGAAGAGCGGTTCAGC
00913	0186	ENSG00000130202	NECTIN2	+	chr19:44878866-44879011	TAATGCCATGCGAAC	TAATACGACTCACTATAGGACTTGGTTTTGGCTCCAGCCTTCCCCTGGCCCCGTGACACTCAGGAGTTAATAAATGCCTTGGAGGAAAACATCAGGGGTGTCTTGTAATACATCAGACCCCCTCCTTGCATGTTGGGGAAAGAGAGGGTGGGACAGGGACTCCTTAATGCCATGCGAACAGATCGGAAGAGCGGTTCAGC
00914	0810	ENSG00000197302	ZNF720	+	chr16:31713682-31713827	ACCTGGAACGATGGT	TAATACGACTCACTATAGGCGTCTCCCGAGATTGTGCGGTGAGAACGTGAGGGTCTTAGGGGAAATCCCGGGTCGGCGTGTGATTCGTGTGTGGGAAGATACTGTGCCCCGTGGTGTCCCAGTCTCCTTTTTCCTCTTACAAATTAAGGGGAGTCACCCTTAAAACCTGGAACGATGGTAGATCGGAAGAGCGGTTCAGC
00915	0811	ENSG00000093144	ECHDC1	-	chr6:127326603-127326748	AAGCCAAGACCTGGA	TAATACGACTCACTATAGTAGCAGAACACTCTCAGTTGTGTTAGATATTTTGGAGGGTGGGATTCTCTCTCTCTCTTGCTGTTAATGTTACTCCAGCCCCCTCAAATGCCCCACTTTGTCTGTTTATTTTTAAGTGTATTGATTTCTTTTTTAAAAAATATTTTAAGCCAAGACCTGGAAGATCGGAAGAGCGGTTCAGC
00916	0812	ENSG00000182872	RBM10	+	chrX:47171159-47171304	GCCGCGAGAGATCCA	TAATACGACTCACTATAGAGGGGAGGAGGAGGAGGAGGAGGAGGATGAGGAGGAGGAGGAGAAGGCCAGTAACATCGTCATGCTGAGGATGCTGCCACAGGCAGCCACTGAGGATGACGTACGTGCCCCCCATGGCCCCGGGCAGGAGGCCAGGCTGGGTCTCCGCCGCGAGAGATCCAAGATCGGAAGAGCGGTTCAGC
00917	0553	ENSG00000130669	PAK4	+	chr19:39125967-39126112	TAGACTACATAGTAT	TAATACGACTCACTATAGCGGCGGGACGGCGTTTCCGCGAGGAGGGGGGCGGGGCCGCCGGGGTCAAAGGTCACTGGTGGAGGGAAGGGTCGCGTCCGAGGGGTCGGGGGTTAACGCAGACTGGAGGGAGTTGTAGTGGAGGTCGGAGATCAAACCAGCGAAGGTAGACTACATAGTATAGATCGGAAGAGCGGTTCAGC
00918	0813	ENSG00000114209	PDCD10	-	chr3:167734453-167734598	ATTAATGACAGCTTC	TAATACGACTCACTATAGGGCCCGAACGCCTCCAGGAAGTCTCCTCTAGGTGGGGGCGGGAGGGGAAGGGCGAGGTTGGCCCCTGGTGCCCCGGGAGAGGGGACAGGGCGGATGTGCCTGGGGTGGGGTCCTTTGAAGGTGTGGCTTCGGACCGAGAGGTGAGGATTAATGACAGCTTCAGATCGGAAGAGCGGTTCAGC
00919	0814	ENSG00000214078	CPNE1	-	chr20:35633101-35633246	CGACCTGTGGCGGAT	TAATACGACTCACTATAGTGGGTTTGGACAGCCCTATTGGGATTAAGACAAATTTTAGGGTGAGGATAGTTTGGGGTCACAGTTGTAGATGGAGGCTAGTACCCCTTTTCAATATCTTCAGACCAGGGTTGGTTGTATCTGCCATCTTCTGTGCCAGTGAGCTCCGACCTGTGGCGGATAGATCGGAAGAGCGGTTCAGC
00920	0815	ENSG00000141376	BCAS3	+	chr17:61391638-61391783	TGTGAGTAACGCGTT	TAATACGACTCACTATAGGCATGAGTGTGTGCAGGCGTGGGTACGGGCTCATGAAGAGCTGTGTAGTCCACACACATCGTCAGGGTGGCCGTGCTTCGGGCCTAAAGGGCTTCCCGCAGCAGGGAGACGGTGCTCTCACACCAGAGTCTGCCAGCCAGGGGGCTTGTGAGTAACGCGTTAGATCGGAAGAGCGGTTCAGC
00921	0008	ENSG00000017260	ATP2C1	+	chr3:130894468-130894613	GGTGCGACCGGCGTT	TAATACGACTCACTATAGTTGCGGGCACACGACGGGGCGGGTGCGGGATCTTGGGGAGGGGGGCTCCCGAGATAGTGGCTGGGCGGGGAACTCCTTCCTCAGCCTCTCGTCAGCGCCGCTTCTCCTGGTTTCTCTTGCAGATGCTGCTGCTAGGGGTGGTGGGAGGTGCGACCGGCGTTAGATCGGAAGAGCGGTTCAGC
00922	0816	ENSG00000111237	VPS29	-	chr12:110501611-110501756	ATCATCTGGTAGGCC	TAATACGACTCACTATAGGCCAGGGAAGGCCTTTGGTCCTATACCTCGAATGTTCCGGGGATAGGGGCACGGTCCTCCGTTTCCAGACGGTTCCTACTCGTTTCCCGCAAAAAGCACCTCCCGCTGGTTGGGGTGTAGTGGTGGAAGCTGGCCTCTCGAATGCAATCATCTGGTAGGCCAGATCGGAAGAGCGGTTCAGC
00923	0817	ENSG00000132780	NASP	+	chr1:45606737-45606882	CAAGTAAACGCGTCG	TAATACGACTCACTATAGGGGGATAGCTGTTTACTGAAGCTGACAGCAGATTTTTGAAAGAGAATAACTTATTTTCTCAAGTAAATCCAGTTATTTCGATTGGGGTTTTTTAAATCAAAAAGATAAAAGCAAGATTAAATTGGTGTTTTAAATACTATTACAACCAAGTAAACGCGTCGAGATCGGAAGAGCGGTTCAGC
00924	0335	ENSG00000103423	DNAJA3	+	chr16:4454682-4454827	ACGGATAGGAATAAT	TAATACGACTCACTATAGCTTGAGGTGGCACTTGGCCGCTTCTTGAACGTGGGCCCCTGGGTGGCCAGGCGGGGGTAGGTGGGCCCTGGGATGTGACTGTGGAAGTGCAGGCCCATGACGCCAGTTCTTTCTGCTGTTTGTGCCCAGGTGGCAGCACCATGGATACGGATAGGAATAATAGATCGGAAGAGCGGTTCAGC
00925	0818	ENSG00000168137	SETD5	+	chr3:9429305-9429450	CCGAGCGCCACAATA	TAATACGACTCACTATAGTGTTACTACCTGCTTCTGTAGAGTTAATGATTCTGATGGAGGGAGATAAGAAGGTGTTCTTTCCAACTGATTTTCCTTGAAGTCCTCTTCCTATGTACTTCCCATTGTTCTAGAGTAAAGGGGCCGAAACTATATGGGCAGGTTGCCCGAGCGCCACAATAAGATCGGAAGAGCGGTTCAGC
00926	0819	ENSG00000139842	CUL4A	+	chr13:113232770-113232915	TTCCACCCTCCCACG	TAATACGACTCACTATAGAGAGAGTGTACCCTGAGGGCTGTTGGAGACGGTGGCGGGAGGGGCAGGTGGGGCAGGCAGGGTCGTGGTGCCCAACTGCCTGAGTGTCTCCCGTCGCTCAGCAGGAAGGTGGCGAGGACCCCGGGCTTCTGCCAGCAGCTTGTGTGTTCCACCCTCCCACGAGATCGGAAGAGCGGTTCAGC
00927	0820	ENSG00000064787	BCAS1	-	chr20:53953873-53954018	GCTGAAGTATACATC	TAATACGACTCACTATAGTTGCCTGGACCACACGGAGTAGATGAGGAAGAAGGGTGTTTCCCCAAGGAAAAGCCAAGTTCTGGTTCCAGAATAAGGGATAAAGAGTGCTTTCTGGGATAGCATAAAATGTATTAATGAATTATTAGATAACTAAATAAATGTCCGCTGAAGTATACATCAGATCGGAAGAGCGGTTCAGC
00928	0818	ENSG00000168137	SETD5	+	chr3:9429305-9429450	AAAGATAGTGTACAT	TAATACGACTCACTATAGTGTTACTACCTGCTTCTGTAGAGTTAATGATTCTGATGGAGGGAGATAAGAAGGTGTTCTTTCCAACTGATTTTCCTTGAAGTCCTCTTCCTATGTACTTCCCATTGTTCTAGAGTAAAGGGGCCGAAACTATATGGGCAGGTTGCAAAGATAGTGTACATAGATCGGAAGAGCGGTTCAGC
00929	0821	ENSG00000214655	ZSWIM8	+	chr10:73796098-73796243	GACATATTCCAAAGG	TAATACGACTCACTATAGCATGCCTGTAATCTCAGCACTTTGGGAAGCAGAGGCGGGAGGATCGTTTGAGACCAACCTGGCCAACATAGTGAGACCCTGTCTCTACAAAAAATTAGAAAATTAGCCGGGCATGGTGGCGCGCGCCTGTAGTCCCAGCTACTCGGGACATATTCCAAAGGAGATCGGAAGAGCGGTTCAGC
00930	0822	ENSG00000135506	OS9	+	chr12:57720175-57720320	GGCTCTAGGTCAGAT	TAATACGACTCACTATAGCCTCGAGATGAAACGGGAAAACCCACAGCTGAAACAAATCGAGGGGCTGGTGAAGGAGCTGCTGGAGAGGGAGGGACTCACAGCTGCAGGTGGGCCCTGGAGGGCGGCTGGACCCAGTGCTGTCGGAAGGGCAAGCTGCCGGAAGTGGCTCTAGGTCAGATAGATCGGAAGAGCGGTTCAGC
00931	0334	ENSG00000141376	BCAS3	+	chr17:61391840-61391985	ATGAGCATCTACGAT	TAATACGACTCACTATAGAGCAGGCGGGGATCCCCCTGCGGAAGGACACAAGTGAACCCAGAATGGTGCCTCAAGGCAGGCAGCCTGGCCCAGATGGTGCCCCCACTCCCCAGACCCAACTCTAACCAGGCCTGGCCCTCTCCTGTGTCTTGCAGAACTTCAGCATGAGCATCTACGATAGATCGGAAGAGCGGTTCAGC
00932	0823	ENSG00000115685	PPP1R7	+	chr2:241150717-241150862	ATCAATAAGAGAGGA	TAATACGACTCACTATAGCGGGGGAGCCCCGGCCCGGGGGCGGCAGCGGCCGGGAAGGACCCAGAGCTAGGGGGAGAGCGGCGGCGCGAGGCCAGGCCGGGGGTGGGGCTGAATGGGACGCGGTGGCTCCATTCAGTCCAGTTGGAGCCTCGCCCCGAGCCTCTATCAATAAGAGAGGAAGATCGGAAGAGCGGTTCAGC
00933	0824	ENSG00000136699	SMPD4	-	chr2:130157431-130157576	ATCTGAGTCCTAGTG	TAATACGACTCACTATAGGCACATCTGGGTGCCAGGCACAGTGGTGCCCCATGGGGTGGCCCCACTCCTGGCCTGGCTCATGCCTCCCGTGGGGGCAGCAGAGCAACTGGCTCAGGGCGGGATGTGGTCAGACCTGGAGGCGGAGTGCTATGGGTGCCACGCTCATCTGAGTCCTAGTGAGATCGGAAGAGCGGTTCAGC
00934	0825	ENSG00000143793	C1orf35	-	chr1:228101612-228101757	TCATCCCGCTACACT	TAATACGACTCACTATAGTAAGAGTGGCCTGGTGGGTGCAGGTAGGAAGGTGTCAACCTGCCAAGGGCACGGCTGGGGTGGGGCAGGGGCGTGCTGTGGAGATGGGGATATTGCATCTGTTTCTAACCCACGTAGCCACTGGCCACGTGACTACGTAACTGAGGTCATCCCGCTACACTAGATCGGAAGAGCGGTTCAGC
00935	0756	ENSG00000169045	HNRNPH1	-	chr5:179615939-179616084	AGATCATGGAGTCAC	TAATACGACTCACTATAGAAGCCTGTTCATTACTGTACTTAGAGTAAGTTATGGTAAAGCCTGTTACTGTACTTAGAGTAAGTCGCAGGCAGGTGCCTTTAGTTGGGAAGATGCAGGCTCCTTTCGGTGAAATTGGGTTATGAAATGTATGCTTTCAATCCAAAAGATCATGGAGTCACAGATCGGAAGAGCGGTTCAGC
00936	0612	ENSG00000169045	HNRNPH1	-	chr5:179615819-179615964	TTTTCCCTTCCATTC	TAATACGACTCACTATAGTATGAAATGTATGCTTTCAATCCAAATGTAACTGTTTTTACTAGCTAATTTTCAGAAACAATCATTGGGAGGGGGAAGTGTTCTTTGAATTAAGAACTAGTCATTGCAGCTTTGGAATACTGTCGAGCCAGAAAATATCTGCCTCCTTTTCCCTTCCATTCAGATCGGAAGAGCGGTTCAGC
00937	0826	ENSG00000130714	POMT1	+	chr9:131503414-131503559	AAGCCTAGAGGCGCT	TAATACGACTCACTATAGGGGGAGAGGAGGCACTCCCAGGACAGATGGGACCTTTTGGGACGAAGGCGCTCAAGGCAGATGCAGCTCAGGGAGGGAAGGGCGCGTCCAGGGTAGATGGGGCCTGAGGAGACCAGCGGGGCGCCAACGGCCAGATGCGGCTTTGGAAGCCTAGAGGCGCTAGATCGGAAGAGCGGTTCAGC
00938	0827	ENSG00000112983	BRD8	-	chr5:138159385-138159530	TCTCGGATGAAAGGT	TAATACGACTCACTATAGGTGGTGTTGCCACAAAGATTCTCAGCTCTTAATGGGGGTGGGTGGCAGAGGGAAATCCAACATGCAGACTGTGGCAGTGTCTTGAACTTCTGTTTATTCAGGTCATTGAATAAGAAACTCTTTTCTTCTGCATTCCTGTCTTTCTGTCTCGGATGAAAGGTAGATCGGAAGAGCGGTTCAGC
00939	0828	ENSG00000123562	MORF4L2	-	chrX:103686181-103686326	CTGCGGCTTCAACCA	TAATACGACTCACTATAGATGAGAAAAATTATAAATTATATAAATTCGCTAATTGTAGTGCCCTTTCTGCCATCAACTTCTTTCCTAGAATAAATTAAAGATAAAATAGATATACCAATTTTTACCAATGAAATAATTTGTTATTTGGGAATTGCCTCAAAATACTGCGGCTTCAACCAAGATCGGAAGAGCGGTTCAGC
00940	0767	ENSG00000198176	TFDP1	+	chr13:113636805-113636950	CTCGAAAATAAGCTG	TAATACGACTCACTATAGCCCACGTGTGTAGGGCCAGGAGCAAAGACAAAGGGGCTGTGAGGGGGATGAGGGCAGGGGTGTGGCTGGGGTGGGGTCCAGCCAGTGCCGTGACCCACTGGATATGGGGGCCTTGAGTCCACAGGTGGCTCGTGTGGATTTCCTATCTCGAAAATAAGCTGAGATCGGAAGAGCGGTTCAGC
00941	0608	ENSG00000196498	NCOR2	-	chr12:124388374-124388519	AGTTAGTATCCGGCC	TAATACGACTCACTATAGCTCTCCCTGCTGGGCTGAAGCTCTCCTGGAAGCAGGGGTGGGACCTGGATCTGTGCCTGGGAAGGTCTGTGATGCTGTGTGCACAGGGGGTCTCTCCAAGTGGACGGGGGCTTCAAGCTGGGTCTGGCGGGGTGGTCTCCAAGGCAAGTTAGTATCCGGCCAGATCGGAAGAGCGGTTCAGC
00942	0829	ENSG00000122566	HNRNPA2B1	-	chr7:26192424-26192569	TGATAACTAATCTTC	TAATACGACTCACTATAGGGTCCAGGAGGCAGTGGAGGAAGTGGGGGTTATGGTGGGAGGAGCCGATACTGAGCTTCTTCCTATTTGCCATGGGTAAGTAGCTTTTGAGTTTTACAATTATTATTATCTTGGGAGACATAGCTGCAGGAGTAAAAGCTTTTTAGTGATAACTAATCTTCAGATCGGAAGAGCGGTTCAGC
00943	0830	ENSG00000123159	GIPC1	-	chr19:14492967-14493112	GGTGTTATGTCATAT	TAATACGACTCACTATAGGTGGGCCTGGAGTAGGTATTGGCAGGCAGAGAGGGTTGGGATATTCCTGGGCAGGGCAGGGCAGAGGAGGAGACACCCATAGTAATGACAACAGCGTCCTTAAATGGAGTCTGAGGCAGAGTGTAGATGGGATACGTGGGTAATCTGGTGTTATGTCATATAGATCGGAAGAGCGGTTCAGC
00944	0831	ENSG00000148291	SURF2	+	chr9:133358033-133358178	GCTGAACACCACGAG	TAATACGACTCACTATAGTGTGCGTGGCAATGCGAGGTGTGAAAGAAACTGGGCGAGGGATGTGGGGTGGGCTTGCGGAGACAGGAGGGCTGGGGAGACTCGCTGAGGGATTCGCTCGAGGCTGAGGCTGGAGGGATGTGGTGGCAGTGGGGTCGGGGGAACAGGCTGAACACCACGAGAGATCGGAAGAGCGGTTCAGC
00945	0832	ENSG00000143217	NECTIN4	-	chr1:161073292-161073437	TTTGCTTCGCCGAAC	TAATACGACTCACTATAGTTTGTTTCCAGGAGAGAATGGACCTGTTGGGTTGGGGGACAGGCAAGTAGGGAGGAGGCTGGTGGAGGACAAGAGGGGAAGAGGCTGAGGGGAGGAGGCTGAGCCCTGTTCTAACTGCCCCGTGTCTGGGCCCTGCAGCCGGAGGATTTGCTTCGCCGAACAGATCGGAAGAGCGGTTCAGC
00946	0302	ENSG00000141376	BCAS3	+	chr17:61380461-61380606	ACACGCTTGTAAAAG	TAATACGACTCACTATAGCCAGTTTGTGATCCGCTTTAAAGGAATATTTTATTTTCAATACAGACACAGCCCTTGACGTAGCAGTAAAAACCTTCCCCCCTGAGAGACACGTGGCAGTGAAGTGTTTTGGTATGTAACGTCCTATCTTTGCCTATGTGGAAGGGACACGCTTGTAAAAGAGATCGGAAGAGCGGTTCAGC
00947	0833	ENSG00000117448	AKR1A1	+	chr1:45568344-45568489	CATATGCTGGCACTA	TAATACGACTCACTATAGCCGATGGGAAATGGTGAGAAAAGCAGGCTGAAGGGGAGTGGAGGAGTCAGCAATAGGGGGTGGTCCAGACATGCATGTCTGGGATGGGCCAAGCAAGCTGGGTGTCACCACTTCATGGTGATGGGTTATTCTTTGGCTCAGGTGGACATATGCTGGCACTAAGATCGGAAGAGCGGTTCAGC
00948	0688	ENSG00000111237	VPS29	-	chr12:110499388-110499533	GTGCTAGAATAAGAT	TAATACGACTCACTATAGTAAGTTTCTTCACTTAGCTCCTACTAACAGTGGTGGTTGGGTGGCTGTTTACTGACTGGATTTCTTACCCTTTTAAGGTCTGTTGAAAGGAAGTAACCGAATTCCCATGCTTTGATTGGGTTGGCTCTTTATTTTAATTTAATAAGGTGCTAGAATAAGATAGATCGGAAGAGCGGTTCAGC
00949	0834	ENSG00000131165	CHMP1A	-	chr16:89657445-89657590	ACACATCCTCGGTGA	TAATACGACTCACTATAGCCATGGACGGTAAGAGGTCGCGGCCGTCCTCCGGGGACTCGCGCGCGGGGCGGGGCCGCTTCTCCCACTGGCGTGGGCTCCGCCCACCTGGGGCCGCGGGCAGGACTCAGGAGAGCTCGGGCCTCGACCGTCGATCCCCCGGGACCACACATCCTCGGTGAAGATCGGAAGAGCGGTTCAGC
00950	0835	ENSG00000168255	POLR2J3	-	chr7:102567125-102567270	TGAGTCCGGAGCTGG	TAATACGACTCACTATAGATGTCATGTCAAATTGTAATTCCCAGTGTTGTGGGAGGGACCTGGTGGGAGGTGATTGGCTCATGGGGGCCGACTTCCCCCTTGCTGTTCTCGTGATATTGAGTGAGCGCTTGTGGGATCTGGTTGTTTAAAAGCGTGCAGCCCTCTGAGTCCGGAGCTGGAGATCGGAAGAGCGGTTCAGC
00951	0836	ENSG00000158941	CCAR2	+	chr8:22605083-22605228	TGATAACCACTGCAA	TAATACGACTCACTATAGCCGGCGCTGGCGGCTGCTGAGGCCGGAGCGGAGGGCCCGGGAGCGTGGGAGCAGGAGGGTGGCGCGCAGCCGGTTTCGCGTTTGGTCGGCCAGGGAGCTGCCTTCCCACCAGCCGGTCGAGGAAACAACGGGTCGGGCTTCCGGGGTGATAACCACTGCAAAGATCGGAAGAGCGGTTCAGC
00952	0837	ENSG00000124664	SPDEF	-	chr6:34539383-34539528	AGATTGCTATAACCC	TAATACGACTCACTATAGGATTCACTACTGTGGTGAGCCAGGCAGCGGCAGGGTGGAGGCGGGGGCTCGGGTGGGGTGGAGGGGTGGCTGCCAATGAAGCCGGGACTGGCCTCCCATTCCCACTCACCGCCACCCTCCCTGGCCACCCAGCCTCGACCAGTGAGAGATTGCTATAACCCAGATCGGAAGAGCGGTTCAGC
00953	0838	ENSG00000173818	ENDOV	+	chr17:80421721-80421866	CGTAGAGGCCCCCTA	TAATACGACTCACTATAGTGACGTAAGGGAGAGGGAAGGATGAGGGGGGCAGGGCATGGACGGACTGGGGATGGAGCAGGTGGCCGAAGGCTGTGCTTCCCACTGAGCTGCGTGCCTGGTGTCAGGTGGTGTATGAGGAGAGCCGCATGGTCAGCCTCACAGCCCGTAGAGGCCCCCTAAGATCGGAAGAGCGGTTCAGC
00954	0839	ENSG00000006194	ZNF263	+	chr16:3285776-3285921	ATTCTAACCTGCCAG	TAATACGACTCACTATAGTCTCCCCCCAGCACCCTTCCTCCCCTGAGTGTTGGGGGTGGGGGTTCTCCATGTGGAAGGTCCTTTGTCCCTTACCACAGCGTCTCCCCCACTGCTTTGTCTATTTCACACCTCACTTGGAGGCCTGATACCCTTCTTCCCCCCTGATTCTAACCTGCCAGAGATCGGAAGAGCGGTTCAGC
00955	0840	ENSG00000177426	TGIF1	+	chr18:3451321-3451466	TCGCGGCCGATCCTT	TAATACGACTCACTATAGTGGTTTAAAAACAAAATACACCGGAGGGGGACGGGGGGTGGAGAAACCACACAAAACACCCCGAAAGGTCAGAGTGTGAAGTCCCTTTTGAAGTTAACAAAAATTGAGTCCCTGGCTGGGAGGTCCCCCGAGTGTTCCGCTGTGGGTCGCGGCCGATCCTTAGATCGGAAGAGCGGTTCAGC
00956	0841	ENSG00000100813	ACIN1	-	chr14:23071122-23071267	AGGCCGTACTATTGA	TAATACGACTCACTATAGGGAACAAGGAAGGTGTGGTTTTTTTTCTTTATTTTTTTTAGGATTTTTTTTGTTTGGTTTTTGTTATTTCTTCCATTCCAGAAAGGGATAAACAGCACTTCCAGGGGGAGAAAAAAAATCATGTTATCAGAAAGCAAAGAAGGGTGAGGCCGTACTATTGAAGATCGGAAGAGCGGTTCAGC
00957	0842	ENSG00000143774	GUK1	+	chr1:228141568-228141713	TGTGTGCAGGACCAA	TAATACGACTCACTATAGCCCTCTGTTAGCATCTCCTCGAACAGTGGGCCGGGGGCAAGGTGGTGACTCTGTTCAGTCCTTAGGATGGCTGGAAGCCAGAAGGAGGAGATTATGCCGCCACAGCAGGGAGTGCCTTTCCAGGAAAGCGGCTGCTGGGGCAGCATTGTGTGCAGGACCAAAGATCGGAAGAGCGGTTCAGC
00958	0843	ENSG00000126453	BCL2L12	+	chr19:49666937-49667082	CAGCCGGTAATTAAA	TAATACGACTCACTATAGGCGGGGGAGGGAGGGAGTTGGGGAAAGAGACTGCTTGCAGGGGATCTCTGGTGGGGTCAGTCTCTGAAGTCCTCCTCTCCAGAAGCCCTGCCCAAGAAGAGCCAACAGACTTCCTGAGCCGCCTTCGAAGATGTCTTCCCTGCTCCCAGCCGGTAATTAAAAGATCGGAAGAGCGGTTCAGC
00959	0844	ENSG00000258315	C17orf49	+	chr17:7017120-7017265	CCGACTCCCCAAAAA	TAATACGACTCACTATAGTCAGAAGAGAAGGTGCTCTCATACACAGCGCAGGGCATTGGATCAGTACGTAGCAGGGTGTTTCAGGGAGGTGGGAGTGGCCTTGGAAGCACACTGGGGGCTCGCTCCATCTCGGCCCATTTTACTTCCTGTTCCAGACAGCCTGACCGACTCCCCAAAAAAGATCGGAAGAGCGGTTCAGC
00960	0845	ENSG00000141258	SGSM2	+	chr17:2365356-2365501	GAGACTTCAATTTAA	TAATACGACTCACTATAGCTTCATCCCGGGGGAGGAGAGGAAGACGCTCTGGGAGGCGGGGAGCGCAGCGTCACCCAGGAGGGCAGCAGGCAGGGCCCACTGACCAGGCCAGGTTAACACCAGAGGCTCATCGCCTAGCCTCTCAGCTGGACCTTTTACCCACAGAGACTTCAATTTAAAGATCGGAAGAGCGGTTCAGC
00961	0846	ENSG00000166886	NAB2	+	chr12:57093281-57093426	CGACTCGTCTAGTGA	TAATACGACTCACTATAGTGCCTGAAACAGGGTTGGGAGACCTGGCTGGAGGGGGGGCAGAAGGGCCTGTGGGCTGGCTATGTGGTTGAGGGTGGGGGTTCCATTGGCTGCAGCCCCTTACCTGACCAGTGCCCATGCCCACAGCTGTGGGGTCATGTCCAAGGCGACTCGTCTAGTGAAGATCGGAAGAGCGGTTCAGC
00962	0847	ENSG00000134215	VAV3	-	chr1:107687988-107688133	CAGGAGGACACTCAG	TAATACGACTCACTATAGAAATGGGACTGTAAGTACAGAGGGAAGGGTGGCCCTTATCGCCAGAAGTTGGTAGATGCGTCCCCGTCATGAAATGTTGTGTCACTGCCCGACATTTGCCGAATTACTGAAATTCCGTAGAATTAGTGCAAATTCTAACGTTGTTCCAGGAGGACACTCAGAGATCGGAAGAGCGGTTCAGC
00963	0264	ENSG00000153827	TRIP12	-	chr2:229879940-229880085	AGTCTATACGGCAAC	TAATACGACTCACTATAGGTGCCAATGTCCAACCGGCCTAATAACAATCCAGGGGGGTCACTGCGACGTTCACAGAGGAACACTGCCGGGGCCCAACCACAAGACGACTCAATAGGAGGAAGGTATGTATTTCATGGTAATTTGAAAAGGAATTGGGAATAAAAAGTCTATACGGCAACAGATCGGAAGAGCGGTTCAGC
00964	0848	ENSG00000076685	NT5C2	-	chr10:103106720-103106865	TTCATAAAAGCGGCA	TAATACGACTCACTATAGACTTGGGGCAATACAGAACATGGAGTTTGAGGGGGAAGAAGAAAAATGGCAGAATTAGGAGGGGGGAAGAACTGGGAAAGAGCAGAAATTCATTCATTTGCATTCTGTTTTAATTGGCTGTTCTTTCTGCTAACTAATGAAAACCTTTCATAAAAGCGGCAAGATCGGAAGAGCGGTTCAGC
00965	0849	ENSG00000169045	HNRNPH1	-	chr5:179616057-179616202	TCGCAATGGACCTGA	TAATACGACTCACTATAGCGGGGGCCCAGCCAGCCAGCAGCTGAGTGGGGGTTACGGAGGCGGCTACGGTGGCCAGAGCAGCATGAGTGGATACGGTAAAGCCTGTTTGTTACTGTACTTAGAGTAAGTTATGGTAAAGCCTGTTCATTACTGTACTTAGAGTATCGCAATGGACCTGAAGATCGGAAGAGCGGTTCAGC
00966	0850	ENSG00000169045	HNRNPH1	-	chr5:179615456-179615601	CCTTGTGTTAATAAC	TAATACGACTCACTATAGTTGCAGACCAAGTTTTACAGGAAAACTCCAGTGATTTTCAATCAAACATTGCATAGGTAAATATTTTCTCAAAAAATATAAATTCCCAATAGCAAATACTGATATGTTGTAATAATGCTTTCTATAGCAGTCAATGGCTCTGACTTCCTTGTGTTAATAACAGATCGGAAGAGCGGTTCAGC
00967	0851	ENSG00000177426	TGIF1	+	chr18:3451434-3451579	AGTAAGCGTAGTCTA	TAATACGACTCACTATAGGGCTGGGAGGTCCCCCGAGTGTTCCGCTGTGGGCTGGAGGTGGCGTTTCTGTCGTGATTTATGTGGAGTGGTTCAAAACAGAAGTTAATCACTCGGGAAGCGGACGGGAGGGGCGGCGCTACTGCGCATGCCCGGGAGCCGCCTGGAGTAAGCGTAGTCTAAGATCGGAAGAGCGGTTCAGC
00968	0852	ENSG00000115486	GGCX	-	chr2:85561063-85561208	GCCATAAAGACACGG	TAATACGACTCACTATAGGAACACTGCGGTTAGGGGACTGTAGTCTGAGGGGTTCTGGGACATTAGGGGATCGTGGAGAGGGGGCTGCACTGCAGGGATGTTTCCTATAGTCAGATCATTGAGGCAACCTCATTGAGCCGACCCGGGTGGGCGGAAGCTCTGAGGCCATAAAGACACGGAGATCGGAAGAGCGGTTCAGC
00969	0853	ENSG00000123562	MORF4L2	-	chrX:103687645-103687790	CGTACTTACATTCAG	TAATACGACTCACTATAGTGCGGCGATGGAAGGGTTTGGCTCTGAATCATTGGAGGGCTGTGGTTTACGATAGGATTTTGGCACGGAGGAAAACGTAGGAAGTGTATTTTTAAAGTAATTAAATCAGTACGGAAAGCCAAAATATTTCTGACAGTGCCCCTTTACGTACTTACATTCAGAGATCGGAAGAGCGGTTCAGC
00970	0718	ENSG00000169727	GPS1	+	chr17:82052680-82052825	CGGCCGCAACTTAAG	TAATACGACTCACTATAGCCCGGCATGGCGGCTTTTCCAGCCTGCTTTGTGTTAAGCCGAGGTCCTGGCTTCTCTGTGTCTCCCAGCTGGGGGCCATGAGGCTCCCTGAGATGACTCTTTTCCCCTTCTCCCAACTCCGTGGCGTGACTCTCAGCCCAGTATTGCGGCCGCAACTTAAGAGATCGGAAGAGCGGTTCAGC
00971	0854	ENSG00000176974	SHMT1	-	chr17:18363042-18363187	TTGCATCTGAAGCCG	TAATACGACTCACTATAGGCAGCGCCCCAGTTCCAGGCACATTCGGTATGATGGGGTGGCGGCCCGTGGCCTTTGGCAAGAATGCGAAGGCTTATCGGGGATGTGAGTAGTAGCTCTCCACTGAACACTTTTCTCGTTGAGCATTTTCGATTTAAACAATCCTATTGCATCTGAAGCCGAGATCGGAAGAGCGGTTCAGC
00972	0064	ENSG00000125944	HNRNPR	-	chr1:23343991-23344136	ACAGACGACCCTTTC	TAATACGACTCACTATAGCTGGTCCCGTTTCGTTTGCGCTCCGAGGCCCCGGGGTGGGGGTGGGGACGGGCTGGGGGCGGCTTCGGTCTAGTCCGCCCGCGCGGCTGTGGGCCTAGCCCGGCCGAAACGCTTCTCGCCCTCGCTCTTCCTCCCCCCGCCCCTTTACAGACGACCCTTTCAGATCGGAAGAGCGGTTCAGC
00973	0855	ENSG00000189067	LITAF	-	chr16:11587041-11587186	ATCTATGCCTTGAGG	TAATACGACTCACTATAGGGGGGAGACACCAGGTCCGCGCCAGGCGTCTCGGGGGTAAGCCTGGGAAGCTCTGGGGTGGCGAGCGAGCCGGGTGTGGGATGGAGCCTGGGGGCGATCAGAGTGAGGCGGGGAACCGGCGGTGGTCTCGCCTGGGGCCCAGGTGCATCTATGCCTTGAGGAGATCGGAAGAGCGGTTCAGC
00974	0856	ENSG00000182473	EXOC7	-	chr17:76094226-76094371	TACCAGTTTGGTTGT	TAATACGACTCACTATAGGACTGGGACTGTACTGCTTTAGTCCAATCTAGCGTTCGCAGCGTCAGGCCCCTCCAGAGCTTGTCGTCGTGGTAACCCCGACTGTAGGTACACAGGACAGAAAGCAAGTGTCTACCCACCCAGTGAAGCCCCCCAAGAGCAAGACTTACCAGTTTGGTTGTAGATCGGAAGAGCGGTTCAGC
00975	0857	ENSG00000106400	ZNHIT1	+	chr7:101218753-101218898	ATTATGACCATAGGC	TAATACGACTCACTATAGTTTTACTGTGATTTGTGATTTGTGCTATGGCAGAGGGAAGCACAGCGCCTGGGAACAGGGAGACGTGGCATCTAGCCCAGGTTCTGGGAGGCAGGGGACTGTGAAAGCTTGAAGGAAAAATGAAAAAGCTTGAATTGAGTCTTGAAATTATGACCATAGGCAGATCGGAAGAGCGGTTCAGC
00976	0858	ENSG00000160685	ZBTB7B	+	chr1:155014564-155014709	ATGACCGCGGATTTT	TAATACGACTCACTATAGTCCCTCAATAAGTATTGGCTAAAGTTGGTCCTCTTTCCCCAGACCCCTGTGGGCTGAGCGCTCTTAATCTCCCCTCTACTTGACTCTGCAGGAGAAGATGGGGAGCCCCGAGGATGACCTGATTGGGATTCCATTCCCGGACCACAATGACCGCGGATTTTAGATCGGAAGAGCGGTTCAGC
00977	0859	ENSG00000064787	BCAS1	-	chr20:53966523-53966668	GTGATTACTGACTCG	TAATACGACTCACTATAGTAACAAAAAAAGAGGTGCCCTTGGGTTGGAATTTTTTTTATTTCAATAGTTGTGAGCATACAAGTGATTTGAGATTACATGGATTAGTTCTTTAGTGTGATTTCTGAGACTTTAGTGCACCTGTCACCCGAGCAGTGTGCACTACAGTGATTACTGACTCGAGATCGGAAGAGCGGTTCAGC
00978	0860	ENSG00000196562	SULF2	-	chr20:47658676-47658821	CGATTGACGATAAGC	TAATACGACTCACTATAGTAATTTGACATTAAGTTAACCATGTGGGCAAATTATCGCCCTTGGTGAACTGCCACTTGCAACCTCTGGTCTACTCATTTCTTCCTTTATATGCATATAAACCTGTGTGGCTTTAATAGGACATTAGTAACAGGTCACCTAAGCCTCGATTGACGATAAGCAGATCGGAAGAGCGGTTCAGC
00979	0861	ENSG00000082641	NFE2L1	+	chr17:48056858-48057003	ACTGTCACACACACT	TAATACGACTCACTATAGGCTTCAGGACTCTTTCACTCTCTTCTGTTGTTTCTGGGAGTTTGGGACTCGGGGCCAGCCATTAGCCTGGGAATGGGAGGGAGACTGCAGGGCTTCAGCCATTCTGGGAAAGAAGCTTCAGCCCCAGGCAGCCAAGGCCCAGGTCAACTGTCACACACACTAGATCGGAAGAGCGGTTCAGC
00980	0862	ENSG00000100239	PPP6R2	+	chr22:50437139-50437284	ACAACGAGAGTATCA	TAATACGACTCACTATAGCCAGACGAGTCTGATGGCATCTCACTAGCAAAGGGGAGCGGGGGCTCGTCTCCGAGCACGTATGGGGCGGGGTGGGTCTGAAGGGAGAACCCCAAAGTCACTCCACCTTGATGAGAGCACTGAGGACACGGCAGATGGACTCGAAAACAACGAGAGTATCAAGATCGGAAGAGCGGTTCAGC
00981	0863	ENSG00000013306	SLC25A39	-	chr17:44322512-44322657	GTCTGTGCGTCGCCA	TAATACGACTCACTATAGCCACACAGGGACCTGGCCTTTACTGGCCTTCCAGGGATAGGGGCCCACTGCCTCCCTGCAAGGTTCTAGGATCCTGTCATTATAATGCCCCCTGCCTTTCCCCAGTGCCCTCCTCTCTCCAATCCACAGGGAAGTGCCTCCTGTATGTCTGTGCGTCGCCAAGATCGGAAGAGCGGTTCAGC
00982	0864	ENSG00000160087	UBE2J2	-	chr1:1262373-1262518	CAACATACTTTCGCG	TAATACGACTCACTATAGAAGAAGGTTTGCAACCCCTGCTTTGGACTGTCGGGAGGGTTGTGGGTGGGTAAGAATGAAAAAGGCTCTCCTGAAGGCATTTTGGCCGAGTTAACACAGCCACACCTGTGGACTCTCCTTTGGCCCAGGAATCCCAGTTCTGGATCCAACATACTTTCGCGAGATCGGAAGAGCGGTTCAGC
00983	0865	ENSG00000089159	PXN	-	chr12:120221432-120221577	TGGAAAAAATGGTAA	TAATACGACTCACTATAGCATCCTTCTCCTCCCTTACCTCAGTGTGGGTAGCTGGATCTTGGCATCTCAGTGTTTGGGTGCCTTGCCCCTGAGCCAGGGACACTGTCATGCCCTGGCCTTGCTGTGATGCCAGGAGATGGGGAGGGAGGGCCGGGTCAGCCTGCTGGAAAAAATGGTAAAGATCGGAAGAGCGGTTCAGC
00984	0295	ENSG00000099783	HNRNPM	+	chr19:8483133-8483278	AGGATGCGGTGGTAG	TAATACGACTCACTATAGTTTTTTTTCTTCCTGATTTCCTTAGAAATCCTAAGTAATGCACTGAAGAGAGGAGAGATCATTGCAAAGCAGGGAGGAGGTAGGAACCGCTTAGTTTGATGTTTTGTTTTTTTAGAACAGGCTGTTATCGCTGGGGACTGTAGAGCAGGATGCGGTGGTAGAGATCGGAAGAGCGGTTCAGC
00985	0866	ENSG00000103148	NPRL3	-	chr16:117581-117726	CAACTCCCGAAGGAC	TAATACGACTCACTATAGTACTTAGCAGATACAGCCTGGTGGATGCAGGCGGGCACGGGAAGGCAGTGGGGGTGTGGGTCTGGGTCCTCCACCCATTTATGCCCCTCTCCATCTCGTCCCCTGTGGGCATTGTCAGCTCACTTCTGTTAGCGGGGGGGCGAGGGCAACTCCCGAAGGACAGATCGGAAGAGCGGTTCAGC
00986	0805	ENSG00000130202	NECTIN2	+	chr19:44882100-44882245	GCTGCTGGATACTCA	TAATACGACTCACTATAGATGGGAGAGGACATAGACAGGCAGGCGATGATGTGGGGTGGGATGGTCGCTTGGAATAAGGAGCTGTGGCTTCCTCCTGGAGACCCCCTCACGCTGTCCCTCTCCTTGCAGAGACCCCCAACACAGCAGGCGCAGGGGCCACAGGCGCTGCTGGATACTCAAGATCGGAAGAGCGGTTCAGC
00987	0867	ENSG00000137501	SYTL2	-	chr11:85720901-85721046	ACGGTGAAGAATGTA	TAATACGACTCACTATAGTCAGCCTACCATTTCTATGTCCATATGTTAGAGGATTTTTTTTTTTTTTGGTATTGTGCAGTGTTCATCGATTTTGTTTTATAACAGGTTCAGAAGAAGAACCCAGTCCTGTTTTGAAAACTTTGGAAAGGAGTGCCGCTAGGAAAACGGTGAAGAATGTAAGATCGGAAGAGCGGTTCAGC
00988	0868	ENSG00000135596	MICAL1	-	chr6:109451660-109451805	TACGCGCGTGAGGAT	TAATACGACTCACTATAGCCTAAGCTGGGATCCCAGCTCAGAGGTCAGGCCATGTTGGGATGTTTAGGGAAGGTGATGCATTATCAGGAGACATATCTACTGTCCCCTGCCCTGTACCCCCAGGCATTGATCTGGAGAACATTGTGTACTACAAGGACGACACCTACGCGCGTGAGGATAGATCGGAAGAGCGGTTCAGC
00989	0869	ENSG00000179950	PUF60	-	chr8:143820404-143820549	GGTCGACATCCCTGT	TAATACGACTCACTATAGTGGACGAGCGCAGCAGAGCGCCAGGCGTGGTGGGGCCAGTGGTGTGGGCACCCACCCGGGACCGCCCCTGGGGAGGCCTCCATCTGCTCTGAGGGCCCACCTTAAAACTAATCGGCCAGGTAACTGCGGAGGGCAGCCGGCCAGGGGGTCGACATCCCTGTAGATCGGAAGAGCGGTTCAGC
00990	0870	ENSG00000115159	GPD2	+	chr2:156436372-156436517	AAAGAGAATCTGCTT	TAATACGACTCACTATAGCCGCCTCGAGTGACAGCCCCGCGCGCCTCGCTGGGAGCACCCGGGCCGAGGCTCTGATTCTGGGGGGAGGCCGACTCCACCCTGGCTGGAGGAACTGGGTGCTCCTGCCCGCTGGCCCCTCGCGCGTGAGGATCTATCTCAGGTGTAAAGAGAATCTGCTTAGATCGGAAGAGCGGTTCAGC
00991	0871	ENSG00000163875	MEAF6	-	chr1:37501384-37501529	GTACTAGCGACTCGG	TAATACGACTCACTATAGATACTTTTAGAAGAGGAAAAGGAGAAATAGAAATGGAATCTGTGTAATAGTATTTGAAAAATGCCACTGGTACTTATTGGGAAGCTGTAAAGTGGGATAAAGTCTTCTGCTGGTAATTCTGATCTTTGCCTACTCTTATTTCTTTGGTACTAGCGACTCGGAGATCGGAAGAGCGGTTCAGC
00992	0434	ENSG00000112972	HMGCS1	-	chr5:43312902-43313047	GCCTGAGTCATTTAC	TAATACGACTCACTATAGAGAGAGGCAGCTGTGACCGCCTAGAGGTGAGTGGGGGGTGTCAGGAGGGGGAGAGAAGACAGTTGGGCTACCAAGGCGTTTCCAGAGCGTTGGTTAAGGGTGGACGCCAAAGGATGGGCAAGATCCTCTTTAGACGGAGGCTGGTAGCCTGAGTCATTTACAGATCGGAAGAGCGGTTCAGC
00993	0872	ENSG00000197451	HNRNPAB	+	chr5:178210570-178210715	TACACCGTGTGTAGT	TAATACGACTCACTATAGTACGGCAAGAGCCAGCGACGTGGTGGCCATCAGAATAACTACAAGCCATACTGAGGCGGCAGCAGGAGCGACCAACTGATCGCACACATGCTTTGTTTGGATATGGAGTGAACACAATTATGTACCAAATTTAACTTGGCAAACTTTACACCGTGTGTAGTAGATCGGAAGAGCGGTTCAGC
00994	0873	ENSG00000100445	SDR39U1	-	chr14:24441518-24441663	TCCAGGCTCAATGAT	TAATACGACTCACTATAGCAAATCACCAGCCCCTTATATTCGCCAGGGGAACGGGGTAACTCAGACCTCTGTAGCTATGCACACACCAGAGCACTGGTCTTTTCCAGGCAAAATGACTTCCTAGGCCCTTGATCCATGCATGTTTCTCCTAACCTTTGTGTACTTCCAGGCTCAATGATAGATCGGAAGAGCGGTTCAGC
00995	0404	ENSG00000148358	GPR107	+	chr9:130107702-130107847	TAGCCATTGCCCCTC	TAATACGACTCACTATAGGTTTGGAGAAGGAGGTGTTGAGTCAGTTGTATAAGGAGGAGGTTGGGGGTGACTGCTGCTTATTAAGATGATTCATTTCATTTCCACTCGTGGTTGTGATTTTCACCTTCTCAAAACTGAGTCAGCAAGAGAAAATCTTGTCTTAGTAGCCATTGCCCCTCAGATCGGAAGAGCGGTTCAGC
00996	0744	ENSG00000141524	TMC6	-	chr17:78120668-78120813	ACCTTGAAGCAAGAG	TAATACGACTCACTATAGGCCATCCTGGGGACACTGTGCTACCACTGGCTGGGCCGCAGGGTGGGCGTCCTGCAGGGCCAGTGCTGGGAGGATTTTGTGGGCCAGGAGCTGTACCGGTTCCTGGTGATGGACTTCGTCCTCATGTTGCTGGACACGCTTTTTGGACCTTGAAGCAAGAGAGATCGGAAGAGCGGTTCAGC
00997	0874	ENSG00000197111	PCBP2	+	chr12:53468593-53468738	TCAAGACACGCGTCA	TAATACGACTCACTATAGCGAGCATTATTTCTACACCCTTCTCCCCCACTCTTTCCTCTTTGGAGGCTTCCAAGTTAGTGATGAATCCCAACAGCTAATGATGCTGGGTTTCCAGTTTATTTCCTTCTGTTAGTTTAATGTGCAAGTCAGTGAGGTTTTGAATGTCAAGACACGCGTCAAGATCGGAAGAGCGGTTCAGC
00998	0875	ENSG00000092140	G2E3	+	chr14:30559532-30559677	ATCCAAGGCGTTCAG	TAATACGACTCACTATAGAGTAAACCTTGTTTATACGCATCCTCCGTGGCTTTTTTTAAACCCGTAGTTTATTATTTCCACCAATTCGGCTCGAATGCTGAAATTTTAACAGTAGTTAAATCTCACTGTGAAGGCGTTGCCACGTTTAAACAAATCTCTTTTAAATCCAAGGCGTTCAGAGATCGGAAGAGCGGTTCAGC
00999	0876	ENSG00000213593	TMX2	+	chr11:57738251-57738396	GTGACCTGGTTCCTA	TAATACGACTCACTATAGAAGTGTGTATTATTTGGGGGCTGAAATCCTTGGGTTGGTTTGGAAGTAAATTCCCTGTGTAAGGCTTTTTATGTTTCCTTCGACATCTTCTTTCTGTATTTAGTGTTCCTGATGACGTGCAAACCCCCCCTATATATGGGCCCTGAGTGACCTGGTTCCTAAGATCGGAAGAGCGGTTCAGC
01000	0877	ENSG00000196924	FLNA	-	chrX:154355107-154355252	GAGCTATCCTAACTG	TAATACGACTCACTATAGCCTTCTGAGAAACCACTCGCCATCCCAGCTTGGAGGGGCAGGGCGGGGCAGGAGGCCTGGCGGCCTGGCTGTGCTTGGTGGTGGCAATGAGAGGCCTGTGTGGGCGGCAGGCGGACGGGAACAACCTGAACCCGAGCTCACACGCTGAGCTATCCTAACTGAGATCGGAAGAGCGGTTCAGC
01001	0878	ENSG00000177410	ZFAS1	+	chr20:49288703-49288848	TGTGCCGCCAGGTAA	TAATACGACTCACTATAGCCCCCACTGCTCAGCTTCTCATCCTTTAAAAGATTTTTACTGGTAGTGTCCTCATTCTGGGTTTTTGTCTTCTGTGTTTACTGTGACATGAAGTCATTTTTAGATGAAGGTTAAACATTTTGCCAACGCAGGTACAATATGGGATTTGTGCCGCCAGGTAAAGATCGGAAGAGCGGTTCAGC
01002	0879	ENSG00000198917	SPOUT1	-	chr9:128823599-128823744	TGCCCTTAAACACGA	TAATACGACTCACTATAGGAGCCCGCCTGCCTCCCCGACTGCCAGCCACTGGGGCCTTGGGATCTGTCCGAGGGGCGGGTGCTACTCTTGCCCTGTCACCCACCCTTGCCCGTGGCTGCCTTGTCTGGAGGTGGTCCTCTCATCCCCCTTGGCCTCTTGCCACATGCCCTTAAACACGAAGATCGGAAGAGCGGTTCAGC
01003	0880	ENSG00000050426	LETMD1	+	chr12:51058948-51059093	CAGTAAATCAATTAT	TAATACGACTCACTATAGATCTGAGGGTATGTATTAGGCTTGTTTGCCCCCTGTTTAGGCTAGGTCTTGATGTTTTGTGGGCCTTTGGATGTTAGGGTAGGCCTACTAATCTTGAAGCTGAGAAATGTCCCTAGAGCACCAACTTCTACCAGAAGAATCCCAACCAGTAAATCAATTATAGATCGGAAGAGCGGTTCAGC
01004	0881	ENSG00000110075	PPP6R3	+	chr11:68582802-68582947	GGAGACGTGGCCATC	TAATACGACTCACTATAGCGATGTCAGTAGTGAGGAGTGGAATAACTAGAAGGGAGTGGCAGGGCAGCAGCCTGGCCCGAGGGAAGGAAGGGTGCCCTTGACACATTGGGCGGGTTTGGCAGCTTAACTGTGACTGACTTTCATTTTTTTCTGTTACACGTTGAGGAGACGTGGCCATCAGATCGGAAGAGCGGTTCAGC
01005	0699	ENSG00000161813	LARP4	+	chr12:50401312-50401457	ACTCAACATGGATTT	TAATACGACTCACTATAGATATGGACCTCCTAAAGGAGGCAGCATTGGGGGGTTGGGGGGCGGAGTCTGAGGGAGGAGAGGGTAATCAGGTGGGCGCGTTCCGGGGGCCGAGCGCGGCCTCGCGGGGCCCCTCTGGGAGGGAGGCGAGCAACATGTGGGGCCACACTCAACATGGATTTAGATCGGAAGAGCGGTTCAGC
01006	0882	ENSG00000167978	SRRM2	+	chr16:2759605-2759750	ATCCAACAATTTTCT	TAATACGACTCACTATAGGGCCCACCGTTCAACTTCTGCTGACTCTGCTTCCTCCTCCGATACTTCCCGCAGTCGGTAAGGGGTAGTCCAGGAGGAAGGGAGGGAGAGGGAATGATGGGTTAATTAATTTAATATTTATTGAGCGCCCACGGTGTGCTAGGCGCATCCAACAATTTTCTAGATCGGAAGAGCGGTTCAGC
01007	0883	ENSG00000110080	ST3GAL4	+	chr11:126409404-126409549	CACGGTCATTATTAG	TAATACGACTCACTATAGTTAAGCAGGTGATGATGGGAAGTCAGGCCTGAGGGCTAGGATCCTGGGCGGGAAGTAGGAGGGATGATCCTATGGGCTTAGGAAGCCCTGGAAGGATCCCATAACAGAGGCGGCGGTTTGCATTTTCCCTCCAGGAACACACCTGTCACGGTCATTATTAGAGATCGGAAGAGCGGTTCAGC
01008	0884	ENSG00000102317	RBM3	+	chrX:48576194-48576339	CGTATTGCATCTACA	TAATACGACTCACTATAGCAGAACCTGGTGCCCAGCAGGAATTTTTGGCCTCTTTTGCCCACTTACCCTTGCCTGCTCTTCCCTCACCATTGCCCTGACTGACTGCCAACCCATCATCCTTGTGTCTCCCACACTTAGTCTCTGGATGGTCGTCAGATCCGTGTCGTATTGCATCTACAAGATCGGAAGAGCGGTTCAGC
01009	0885	ENSG00000124222	STX16	+	chr20:58659995-58660140	AACATTACCGGCAAG	TAATACGACTCACTATAGAGTATAGAAGGCCAGCATGTCTGTGAAGGCCCTAAATGAGAAGGACTGTAGCCACGGCAACTGTGGGAGGGTCTTCCTTGTCACTCCTGTCTGGAATGAGATGACACCCAGTGGATGCACCTGGAGCTATTGTCACCTGGGCCCAGAACATTACCGGCAAGAGATCGGAAGAGCGGTTCAGC
01010	0719	ENSG00000169045	HNRNPH1	-	chr5:179616459-179616604	ATCTTTCCAAAGAGA	TAATACGACTCACTATAGAAATCAATAGCAAAACAGGATTAAGATAAATGTGGGCATAATTAGGTGTATTGACATGCCTTTGATGTATCAAACTGAGGGGGAACCCACTAAATCCAGTCAAGCAGTTTCATAAGATCTTCACAAAATGCCTCTACTTACGGAATATCTTTCCAAAGAGAAGATCGGAAGAGCGGTTCAGC
01011	0886	ENSG00000160325	CACFD1	+	chr9:133467791-133467936	CTTGTAGGCAAAAGA	TAATACGACTCACTATAGCAGTTGATTTTTGGGGATCCTTCCTGTGCCCTGGGTGTCTAGGAAGGATGCTGGGCCGAGTCTGGGAAGCGGGGAAGGATGTGGTGGCTGTGGGGCCGGAGTGCCCCCTTGACCTCTGCTTTCCCCCCAGGATGGCGGTCGTTCCCCTTGTAGGCAAAAGAAGATCGGAAGAGCGGTTCAGC
01012	0568	ENSG00000107372	ZFAND5	-	chr9:72364595-72364740	CGTGGAAGACCACCG	TAATACGACTCACTATAGCGGCTTCGCGCGCGAACCCGGCTTTCGCATTTGGGACCCTGCAGGGTGAGTGATACGGGGCTGCGGGTGGGAGCCGGGCTCCTTGTTGCCGGGCCGGGGGCGGGAGTGAAGGGACCGGGGCGCCGCGGGCCAATGGCGAAGCCGGACGTGGAAGACCACCGAGATCGGAAGAGCGGTTCAGC
01013	0887	ENSG00000159842	ABR	-	chr17:1108702-1108847	GTCATCAAAGCCTAA	TAATACGACTCACTATAGGAGCGCGCGGCCGGGTGGAAGCCCTCGGCGGAGGGTCCCGGCCCCGGCAGCTGTTCCCGGGGGAGAGGGGCGGGCCTGCCTCCCCGACCGGTGTCCTCGGGGCAGTGGTGGCCGCCCCCTCCAGGCCAGCCCAGCTCAGGGCTCCGGTCATCAAAGCCTAAAGATCGGAAGAGCGGTTCAGC
01014	0726	ENSG00000185485	SDHAP1	-	chr3:195971109-195971254	TATGTTTTGTTTTGG	TAATACGACTCACTATAGTTTTAAAAACAGATCTAGGGGGATGCAGGTGCAGCTTTGTGTGGATGTACTGGGAGGTGGTGGAGTCTGGGCTTTTCATGTACCCGTCACCCAAGTCGTGTGTGTTGTACTCAGCAGGTAATTGCTCATCCCCACCCCTCCCGCTTTATGTTTTGTTTTGGAGATCGGAAGAGCGGTTCAGC
01015	0815	ENSG00000141376	BCAS3	+	chr17:61391638-61391783	CACGGACATAGCCGA	TAATACGACTCACTATAGGCATGAGTGTGTGCAGGCGTGGGTACGGGCTCATGAAGAGCTGTGTAGTCCACACACATCGTCAGGGTGGCCGTGCTTCGGGCCTAAAGGGCTTCCCGCAGCAGGGAGACGGTGCTCTCACACCAGAGTCTGCCAGCCAGGGGGCTCACGGACATAGCCGAAGATCGGAAGAGCGGTTCAGC
01016	0888	ENSG00000123159	GIPC1	-	chr19:14492635-14492780	AATGGCTGCGTTATC	TAATACGACTCACTATAGCACTTTCCTCACTGCTGTTAATGCCTCCTCACGGGTGGGGACACGGAAGCTGGCATGAACCAGGGCAGTGGGGTGGGCAGAGAGAGAGAGTAAGGAGGCTGGGAATTGGTGGTCAGGATGTAGGGATCTTGGGAAAAGGAGGAAGCAATGGCTGCGTTATCAGATCGGAAGAGCGGTTCAGC
01017	0889	ENSG00000092841	MYL6	+	chr12:56161128-56161273	TGAGTAAATCATTGC	TAATACGACTCACTATAGGTGTAGTGGAGAACTTTTCTGCCTCTGCTGTGTTCTTGCTGCTTAGGTTTGGGTGGGGGACTAACAGCTGCTGGGAGGGGAGCTAGGGGCATGGAGAACTGGTCAGACTCAAGGTGGCTCCTCTGCAAACTGACCCCAGGGTTGGTTGAGTAAATCATTGCAGATCGGAAGAGCGGTTCAGC
01018	0890	ENSG00000130669	PAK4	+	chr19:39125897-39126042	GCGAATTGTCAGTCA	TAATACGACTCACTATAGCGAGCGACTGCGGCGCCGAGCCGGTAGGATAAGGGGTCCGGCCAGGGGCTTGCGGTGGGCCGGGCGCTGGCGGCGGGACGGCGTTTCCGCGAGGAGGGGGGCGGGGCCGCCGGGGTCAAAGGTCACTGGTGGAGGGAAGGGTCGCGGCGAATTGTCAGTCAAGATCGGAAGAGCGGTTCAGC
01019	0833	ENSG00000117448	AKR1A1	+	chr1:45568344-45568489	CCAAATGAGACAGTA	TAATACGACTCACTATAGCCGATGGGAAATGGTGAGAAAAGCAGGCTGAAGGGGAGTGGAGGAGTCAGCAATAGGGGGTGGTCCAGACATGCATGTCTGGGATGGGCCAAGCAAGCTGGGTGTCACCACTTCATGGTGATGGGTTATTCTTTGGCTCAGGTGGACCAAATGAGACAGTAAGATCGGAAGAGCGGTTCAGC
01020	0891	ENSG00000172590	MRPL52	+	chr14:22830522-22830667	CTTACTATGCGCGCG	TAATACGACTCACTATAGAAGACTTCTGCGTTTTTCAAAGGGGGACATTTTTTTTTAACCAAGAACCACTTTTCTCTGTGGTTAGTGAATTTTCAGTATTTGGTACCAAATGCAGGGAGAGCTCTTTGAAAAGCTGCAGAAATAAGCGTCTCAGAGGGGTAGAACTTACTATGCGCGCGAGATCGGAAGAGCGGTTCAGC
01021	0892	ENSG00000160087	UBE2J2	-	chr1:1257399-1257544	TTGTCACAACCTGAC	TAATACGACTCACTATAGCAGGTGGGGTGGGGAGGGGCATTGGGTCTGGGTGGTCATGACAGTGGGTGGTAGTGGAGAGCAAGGTCAGTGGGGGACTGAGCCTGGGAGCCGGCTGGGGACGGAGAGTGCAATGAGGACTCGGGAGCCGAGCTGAGGGGGGGGGGTTGTCACAACCTGACAGATCGGAAGAGCGGTTCAGC
01022	0308	ENSG00000089597	GANAB	-	chr11:62633870-62634015	CGGCCAGAGTGTGAG	TAATACGACTCACTATAGGGTTCTGGGCAGAGCTACTTGCCCTTGAAAGCATTTTTTGGCAGAATCTCTTGAAGTCCCTATGTATGTCTGTAGAGGCTTGGTATAGTATGACCCACATGCCTTTGCAAAGCCATTGTGTCAGGCCAGGAGGCTGAGGCCCAGGGCGGCCAGAGTGTGAGAGATCGGAAGAGCGGTTCAGC
01023	0893	ENSG00000196924	FLNA	-	chrX:154355066-154355211	TTCTGTATTTGCCAG	TAATACGACTCACTATAGGGCGGGGCAGGAGGCCTGGCGGCCTGGCTGTGCTTGGTGGTGGCAATGAGAGGCCTGTGTGGGCGGCAGGCGGACGGGAACAACCTGAACCCGAGCTCACACGCTGGCCCCCCTTTGGGGACCCACCCTGCCCCACCAGGTGCTGGTTCTGTATTTGCCAGAGATCGGAAGAGCGGTTCAGC
01024	0894	ENSG00000111237	VPS29	-	chr12:110499200-110499345	ACAATGGATCTTCCC	TAATACGACTCACTATAGCATCTATGTCTATCCCGATTTGTCAAAGTGTGGAATTTGGGCGGGAACATGTTTCAAAGTATGACACGTGTTATGTAACACTATTTCCCCATAACTTTGTCATCAGCAGGAAACCAGAGGATTCTGTCCTAGTAAGGATCCCTACTACAATGGATCTTCCCAGATCGGAAGAGCGGTTCAGC
01025	0751	ENSG00000112972	HMGCS1	-	chr5:43313226-43313371	AAACACGCCTGATGC	TAATACGACTCACTATAGCGCTCGGTCACGCTTGGTGAGTGTCCCGCGCTGGGGAGTAGAACTGGGCTGCGGAGGTGCCGCGGGCGGGGTGTGGGCCAGACAGAGGCGGTGTCCTTGACTAGGCCCGAAGGAGCTGGGGCTCTGGGTCAGGACGTAGGCGTGGAAAACACGCCTGATGCAGATCGGAAGAGCGGTTCAGC
01026	0895	ENSG00000213024	NUP62	-	chr19:49929198-49929343	TCCAAGACGGATACT	TAATACGACTCACTATAGGCGGAGAGCGCAGGCGTGGTGAGCGCGGAGACGGGCCGGGGGCACAAAGGGGTCGAGGCTACAGAGCCATGGCCGGGGCTACGCAGGCAGAGGCGGCGACACTGTAGTGAGAAGAGACTGTGATCCGAGGACAGGGAATGAGGCGGTCCAAGACGGATACTAGATCGGAAGAGCGGTTCAGC
01027	0896	ENSG00000117335	CD46	+	chr1:207769934-207770079	CGTCATTTTGAATAA	TAATACGACTCACTATAGTTTTGTATTTTTAGTAGAGACGGGGTTTCTCCATGATGGCCTGGCTAGTCTCGAACTCCTGACCTCAAGTGATTCACCTGCCTCGGCCTCCCACAGTGCTGGGATTACAGGCGTGAGCCACCACACCCATCCTCACATTACTTTCACGTCATTTTGAATAAAGATCGGAAGAGCGGTTCAGC
01028	0897	ENSG00000140153	WDR20	+	chr14:102140189-102140334	ATTGATTACGCGTGT	TAATACGACTCACTATAGCACCGGAGCCAGCCAGCGGCGTAGGCAGAGGCCGGGAGCAGGGCGGTGACAGTGGGGCCAGGGTGACCGAGAGGGGTGGCCGTCGCTCTTACTTTTGAGTGGGCCGGTAACTCCACTGGGGTACTCCTGAGGAGAGGGGATTCAGGATTGATTACGCGTGTAGATCGGAAGAGCGGTTCAGC
01029	0898	ENSG00000112062	MAPK14	+	chr6:36100016-36100161	AGGACCCGTTCTGTT	TAATACGACTCACTATAGTGTCATTCACAGAAGTGTACTGTAGCATGCAGCTGTGGGCTCTCGGGTAGGGGGAATGGAGGGTAGGTTTTTTTGTCTGTTTGGGGGTGGCTTTTTGACCTTTTTAAAAACTTGAGTTGAAAATTATTTTTTGCACTGTATGTTTAAGGACCCGTTCTGTTAGATCGGAAGAGCGGTTCAGC
01030	0899	ENSG00000215845	TSTD1	-	chr1:161038468-161038613	CTTAGACCTGGAATA	TAATACGACTCACTATAGTCGACGTGCGCTCTCGCGAGGAGGCGGCAGCTGGGACCATCCCAGGGGCGCTCAACATCCCGGGTATAGGGTGGAGAGGGGACGCCCAGGTGGTGGAATAGAGACCGTTCAGGAGGTTCTTTGCCAATGGGACCTCATTTAGGATGCTTAGACCTGGAATAAGATCGGAAGAGCGGTTCAGC
01031	0900	ENSG00000137501	SYTL2	-	chr11:85717625-85717770	ACGAAGGATAAGCCT	TAATACGACTCACTATAGGAATTACAGGAAGGATGCTCCGTATCTCTTTTGTTTGATCCCAGATTTTTAGTTGAACAGGAGACCTTAAAGAGGCTAATGAAGAAGAGTCACAGTGAGGAATGGATGAAAGCAAGATGAAAACCTGTCAGATGTATTCTGCTGTCACGAAGGATAAGCCTAGATCGGAAGAGCGGTTCAGC
01032	0901	ENSG00000110075	PPP6R3	+	chr11:68582795-68582940	GGAACTGGCCAGTAT	TAATACGACTCACTATAGTTTCTGGCGATGTCAGTAGTGAGGAGTGGAATAACTAGAAGGGAGTGGCAGGGCAGCAGCCTGGCCCGAGGGAAGGAAGGGTGCCCTTGACACATTGGGCGGGTTTGGCAGCTTAACTGTGACTGACTTTCATTTTTTTCTGTTACGGAACTGGCCAGTATAGATCGGAAGAGCGGTTCAGC
01033	0902	ENSG00000089597	GANAB	-	chr11:62633663-62633808	AAAATTCTAGTCGTG	TAATACGACTCACTATAGCCAGGCCCCTGAATCATTCTGCCTTTCTCTTCTGGGATGTTGACAGAGGCTGGTGTTCAGGCCTGTGCCTCCTGGTGGCACTTATTCCTCATTTTCCTTTCTCATTTCTCTCCCCATCCTTTGCAAACTTATCTGCTCATTGTGGGAAAATTCTAGTCGTGAGATCGGAAGAGCGGTTCAGC
01034	0255	ENSG00000184277	TM2D3	-	chr15:101651900-101652045	ACTCGGTGGAACCGT	TAATACGACTCACTATAGCTGGCACGGAGATGGAGCGCTTGGGGGCTGGGCCGGGGAGGCGGAACTGGAGCGCGATGTCATCCTTCGGTCCCTCGTTGCCGGCTGACCTGAACTGATGTCTACTCTGTTGACGTTTCGTCCCTAAGCTTTGTGTTTTCTGGCTGACTCGGTGGAACCGTAGATCGGAAGAGCGGTTCAGC
01035	0903	ENSG00000249859	PVT1	+	chr8:127988731-127988876	TAAAGCCGCGGAACT	TAATACGACTCACTATAGGCTGGGCACCCAGGGACAGGCTATTCTCAGAATGGGGTTATTGGGTGTGTTTCTTATTCCTCTCTACCTAGTATTCTTGGAAGAAGGTGAATGAAAATGCTCTAGTAGGGGAGGGAAACATGATTAATGGGTGGGGGCTTATGAGTTAAAGCCGCGGAACTAGATCGGAAGAGCGGTTCAGC
01036	0904	ENSG00000116350	SRSF4	-	chr1:29181534-29181679	CGTCGGCTGAGATCT	TAATACGACTCACTATAGACGGGAAGATCCTGGAGGTGGATCTGAAGAACGGGTGAGGAGGGCGAAAGAGGGTCCGGCCGGGCGGGGACAGACCCCATAGGTGGTGGGGAGGCCGCGGGGACGGGAGAGGGACGCCTGGTCCGCGCGGAGCGGCTACCGGCCTGCGTCGGCTGAGATCTAGATCGGAAGAGCGGTTCAGC
01037	0774	ENSG00000104312	RIPK2	+	chr8:89758577-89758722	GATCCGATTGAGGAG	TAATACGACTCACTATAGATGTGTGTTTATATATAGTGGGTGTGGGTTTTGTTTGCTTTGTTTTTTCCTTATTTTTGAAATTGGGCTGTAGGGCTGCACTGTCCAGTAGGTAGCTCTTAGCCACAGGTGGCTATTGAGCACTTGAAATGTGCCCGTCCGAATTGGATCCGATTGAGGAGAGATCGGAAGAGCGGTTCAGC
01038	0905	ENSG00000137501	SYTL2	-	chr11:85717176-85717321	GACGATCATTGTACT	TAATACGACTCACTATAGTTTTACTATTGTCTGTGTTGAAAGAATGATTTGTGGTTCCACTGAGGGAGAGTTGTATATTAAATATATATATATATGTTATTGCTGATATTATTGTGCTTTTGTCAGTCTCTATGCTGTTTGAATCTCTGCTTAAAAGCAAGTTGGACGATCATTGTACTAGATCGGAAGAGCGGTTCAGC
01039	0894	ENSG00000111237	VPS29	-	chr12:110499200-110499345	AGTCATGTTAACTTC	TAATACGACTCACTATAGCATCTATGTCTATCCCGATTTGTCAAAGTGTGGAATTTGGGCGGGAACATGTTTCAAAGTATGACACGTGTTATGTAACACTATTTCCCCATAACTTTGTCATCAGCAGGAAACCAGAGGATTCTGTCCTAGTAAGGATCCCTACTAGTCATGTTAACTTCAGATCGGAAGAGCGGTTCAGC
01040	0906	ENSG00000213024	NUP62	-	chr19:49928928-49929073	CAATCCCGATTGATA	TAATACGACTCACTATAGGGATCCGAGCCTTTCCTTCCCACTCCTAGGGTCCGGGACCCTCCTCCCTCTCAGCTGGGGATCCGACCTCTTCCCTCTGAGCCGGGGATCCAGCCCTCTCCTTGTGGCTCCGGGGTCTGGTTTCCTCCTCCTGACTCTAAGCTCTGCAATCCCGATTGATAAGATCGGAAGAGCGGTTCAGC
01041	0447	ENSG00000146540	C7orf50	-	chr7:1010299-1010444	TTGGTACCACCACCG	TAATACGACTCACTATAGCAGAGCCTCGGGAGCCGGGAGTCTGTGGGAGGTGGACCACGGGGGTGGGGAAGGGGCCTCTGGGCAGTTAATCCTGGCACCTGGCGCCTGCCCGCAGGACTGGCCATCCTCATGTGACCTGTCTGTCTCTTCGTCGTAGCACAGGCTTGGTACCACCACCGAGATCGGAAGAGCGGTTCAGC
01042	0907	ENSG00000137817	PARP6	-	chr15:72250719-72250864	GCGTGAATTAAAAGC	TAATACGACTCACTATAGGGCAGCACCTTTGCCTTCCAGTGAGGAGGCTGGGGGCTGGGCAGTGGGGGTGGTGAGGGGGCGGGGATGAGCAAGAAGGATGCCCTTGAGATATGAGTTTGTGTTACATGTGTCCATCAACCAGTCAGCAGATACTTACTAAATGCGCGTGAATTAAAAGCAGATCGGAAGAGCGGTTCAGC
01043	0908	ENSG00000169727	GPS1	+	chr17:82053114-82053259	TAGCGGACCTCGTAA	TAATACGACTCACTATAGGTGACTGGGAGGGCACACCTGGGGGACAGCAGCGGCGGGAGTGTGGTCCGACTGGCCTGGAAGATCTTGGGCAGAGCTGACCTCAGAGAACAGTGCGGGTCTCTCGCCCTCCTGGGGCAGTCCCCAGGACGAGGTGCCAGGTGCCTTAGCGGACCTCGTAAAGATCGGAAGAGCGGTTCAGC
01044	0909	ENSG00000178927	CYBC1	-	chr17:82446653-82446798	GTCACAAGCACGGTC	TAATACGACTCACTATAGAGCGTGGGCTCTGGCCAGCGTCTGGGGGAGGCTGTGCTAGGCGGGGCCTCCCGTGGGCATGTCCCTGGAGCTCACAGGCTGGCGCCCTATGCCCATCTCCAGATAGCCTGGGCTGGAAGCTCTTCTACGTCACAGGCTGCCTGTTTGTCACAAGCACGGTCAGATCGGAAGAGCGGTTCAGC
01045	0910	ENSG00000092841	MYL6	+	chr12:56161145-56161290	CGATGATCCACAAGA	TAATACGACTCACTATAGTCTGCCTCTGCTGTGTTCTTGCTGCTTAGGTTTGGGTGGGGGACTAACAGCTGCTGGGAGGGGAGCTAGGGGCATGGAGAACTGGTCAGACTCAAGGTGGCTCCTCTGCAAACTGACCCCAGGGTTGGTTGCTGTGGGCATGTTCCCGATGATCCACAAGAAGATCGGAAGAGCGGTTCAGC
01046	0911	ENSG00000017260	ATP2C1	+	chr3:130894355-130894500	GATGAAGAGTTAGGA	TAATACGACTCACTATAGCTCCTGCCCCCATTTCTAGAAACTTCCAGGTTCTGAAGGAAGGGGAGGTTCGGGTATCCCCTGGATGGGGGGGCATCTCTAGGGCGCCGCCCCGCTGGCGTGAGCTGGGGACGTTGCGGGCACACGACGGGGCGGGTGCGGGATCTGATGAAGAGTTAGGAAGATCGGAAGAGCGGTTCAGC
01047	0550	ENSG00000138668	HNRNPD	-	chr4:82356726-82356871	TTGACAATATCCCAT	TAATACGACTCACTATAGAAGGAACAATATCAGCAACAGCAACAGTGGGGATCTAGAGGAGGATTTGCAGGAAGAGCTCGTGGAAGAGGTGGTGGTAAGCTAGAGCCTAAGTTTACTCTATCTTAAGCTTTTCTGCTTTTTAATTATCCTGAAGTAAAGATCTTTTGACAATATCCCATAGATCGGAAGAGCGGTTCAGC
01048	0912	ENSG00000115875	SRSF7	-	chr2:38746144-38746289	GATTGGCGAGTACGG	TAATACGACTCACTATAGCAGTCTGACATTTTAAGCTTAGGACATTTGGGGGTTTTACGGTATTGGTGACTACAAGAAAGGGATTGGTTAGTACTCTTTCTTTAATAGAATTTCTCATGTTTTGACAGCCGATCAAAGTCCAGATCTCCATCTCCAAAAAGAAGGATTGGCGAGTACGGAGATCGGAAGAGCGGTTCAGC
01049	0913	ENSG00000114209	PDCD10	-	chr3:167734470-167734615	GAGATTCCTACTCGG	TAATACGACTCACTATAGTGCCGCCTGCCGGCTTGGGCCCGAACGCCTCCAGGAAGTCTCCTCTAGGTGGGGGCGGGAGGGGAAGGGCGAGGTTGGCCCCTGGTGCCCCGGGAGAGGGGACAGGGCGGATGTGCCTGGGGTGGGGTCCTTTGAAGGTGTGGCTTGAGATTCCTACTCGGAGATCGGAAGAGCGGTTCAGC
01050	0845	ENSG00000141258	SGSM2	+	chr17:2365356-2365501	TAATTCAAGAGCCTA	TAATACGACTCACTATAGCTTCATCCCGGGGGAGGAGAGGAAGACGCTCTGGGAGGCGGGGAGCGCAGCGTCACCCAGGAGGGCAGCAGGCAGGGCCCACTGACCAGGCCAGGTTAACACCAGAGGCTCATCGCCTAGCCTCTCAGCTGGACCTTTTACCCACATAATTCAAGAGCCTAAGATCGGAAGAGCGGTTCAGC
01051	0914	ENSG00000149182	ARFGAP2	-	chr11:47172617-47172762	TGAAAGGAGAGGAAA	TAATACGACTCACTATAGTTCTCCTCCAGAGTCCGTGTATCTGTCAGCTAAAGGGGCCCTTCCTGCCAGAGGTAACTGACAGCTGCTTGGGGAGCCCAGCCCCTGTTCTCAGCTTCCTGCTTTAGAAGCGGAGCCTGGTGCTCACCATATGCTCCCTGCCTCGCTGAAAGGAGAGGAAAAGATCGGAAGAGCGGTTCAGC
01052	0915	ENSG00000101972	STAG2	+	chrX:123962103-123962248	ATGCTGATGCGAGGA	TAATACGACTCACTATAGCCAGGTAGGCAGCCTGTGCGTTTTCACTCCACACTTTTATTCTTGCTCGGGGTCGACTTTCTTTTTTCTTCTCCCCTGGATCCGGAGATCTGCGGACGGCGATTTTGGGACGAAAAGGGTCGGATGGGCCGTGGGAGAGAGAAGGTATGCTGATGCGAGGAAGATCGGAAGAGCGGTTCAGC
01053	0916	ENSG00000141376	BCAS3	+	chr17:61391670-61391815	CTCCCACTTGGTCCG	TAATACGACTCACTATAGATGAAGAGCTGTGTAGTCCACACACATCGTCAGGGTGGCCGTGCTTCGGGCCTAAAGGGCTTCCCGCAGCAGGGAGACGGTGCTCTCACACCAGAGTCTGCCAGCCAGGGGGCTTTCCCTCCCCTGGCTGAGCCTTCCTGTGACCTCTCCCACTTGGTCCGAGATCGGAAGAGCGGTTCAGC
01054	0917	ENSG00000173933	RBM4	+	chr11:66645606-66645751	TTAGCGTGACTCCAC	TAATACGACTCACTATAGCTTGGCAGTAACTCCTAGATAGAAAATACTGTTAATTTTTTTTTTTTAAACCTCAGGGAGCTAATTGGAACCTTTCCATTTTTCCTATCCTCTGCTGACAGCTTGTGATGTGGAATTACCTTCTCTGAGGAATGCTAATGTTAACATTAGCGTGACTCCACAGATCGGAAGAGCGGTTCAGC
01055	0918	ENSG00000123159	GIPC1	-	chr19:14495950-14496095	CCCCGTCTCCGCCAT	TAATACGACTCACTATAGCGCACGGGGAGGCGGAGGCAGCGGCGGCGGCGGCGGCGGCGGCGGCGGCGGCGGAGCAGGTGAGTGGCCTCTGCGAGAAGGATGTGTCTGCTCCGGGGGCCTCGGGGGTCGCGGGCCTGCGAGGATCCGGCCGATCCTGCAGGGTGCCCCGTCTCCGCCATAGATCGGAAGAGCGGTTCAGC
01056	0919	ENSG00000090621	PABPC4	-	chr1:39564241-39564386	GAGTCAGCAGGTGAA	TAATACGACTCACTATAGGGAGGGAGTCAGGATGACTAGGCTCTGTCCTGGGTTGGTCAGTTTGTTGGGCTCGAATTTATCGAGTCCTGGTTCTGTAATCTTAGCTGTGTGCTTAGGTGGCCACTTCAGGAGCAGAGAAACAGTATGAGTTCTAGGTGTGTCAGGAGTCAGCAGGTGAAAGATCGGAAGAGCGGTTCAGC
01057	0920	ENSG00000185808	PIGP	-	chr21:37071895-37072040	TGCGTACTAGAGAAC	TAATACGACTCACTATAGCTGGCACTGATGCTGATTAGGAAAGAGTAAGAGGGAGGGAAGAAGTGGAAAGGCCTTGAATGAGGGCGTGAGAGGGTTTGGACCCGAGGAGCTTGTGATGTCACCAGTGTGCCCTGCGGGATCTGGGGAACAGGAGAAGTAGGCCATGCGTACTAGAGAACAGATCGGAAGAGCGGTTCAGC
01058	0319	ENSG00000169764	UGP2	+	chr2:63842529-63842674	AACATTCCTAATACG	TAATACGACTCACTATAGCTGTGTCAAGGTACCTGTGCGTGCACGCAGACGGGAAGGGCTGGGGAAGCGGGAGGACTGAGAAAAGCCGGGTGGGTTTTGCCGGGACTGTTGGGGAAGCTTTAGTGTTCTCCGCTTCTACTTCGTTTGTGTGTACGTGGTTTGCGAACATTCCTAATACGAGATCGGAAGAGCGGTTCAGC
01059	0215	ENSG00000160685	ZBTB7B	+	chr1:155013877-155014022	GATTTTAGGACTCAC	TAATACGACTCACTATAGGAGCTGTGTTTCCCGTTTGGCCTGGAGAAGTGGGGGATCTAGAAGGGGAGATGAACTTTTGGTAGCCAGGGGAGGGGCAAGAGGAGGAAGAGGATGATGCTTGGAAGCTGCCTTCTCTTGTTTGCATATGTTTTACAGTGTCCTAAGATTTTAGGACTCACAGATCGGAAGAGCGGTTCAGC
01060	0921	ENSG00000162144	CYB561A3	-	chr11:61350873-61351018	AAAACGATGTTCCCG	TAATACGACTCACTATAGAGAGCCGGGGATCCTGACCGACAGACAGGTATGGGTTCCAGTCCCACATTCCAGGGTGGGACAGGGCCAGGTCTAGAGAAGGATCTCCCACGAAAGGCTGGGGCCTTGACAAGAAGACTTACCCTGTGGCACAGCAGGAAACCAAGAAAACGATGTTCCCGAGATCGGAAGAGCGGTTCAGC
01061	0922	ENSG00000082641	NFE2L1	+	chr17:48057288-48057433	TCTGCTGGAGTAAAT	TAATACGACTCACTATAGAGGAAAGCACAAGGTTTTTCCTTCCCCCTTGTTAAAGCCTCTGTGTTTTGCCCTAGTTTCCAGCAGACATTTCCAGCATAACAGAAGCAGTGCCTAGTGAGAGTGAGCCCCCTGCTCTTCAAAACAACCTCTTGTCTCCTCTTCTGTCTGCTGGAGTAAATAGATCGGAAGAGCGGTTCAGC
01062	0887	ENSG00000159842	ABR	-	chr17:1108702-1108847	AGGAAGTCTTGAATC	TAATACGACTCACTATAGGAGCGCGCGGCCGGGTGGAAGCCCTCGGCGGAGGGTCCCGGCCCCGGCAGCTGTTCCCGGGGGAGAGGGGCGGGCCTGCCTCCCCGACCGGTGTCCTCGGGGCAGTGGTGGCCGCCCCCTCCAGGCCAGCCCAGCTCAGGGCTCCGAGGAAGTCTTGAATCAGATCGGAAGAGCGGTTCAGC
01063	0923	ENSG00000089159	PXN	-	chr12:120221346-120221491	ACACCATGTCGCTAA	TAATACGACTCACTATAGGTCATGCCCTGGCCTTGCTGTGATGCCAGGAGATGGGGAGGGAGGGCCGGGTCAGCCTGCCTGAGGATTGCAGTAGCCAGTGAAGGCAGACAAGCTGGAGAAGTGCTCAGCTGGGACATTCCTTCCTCCCTGGGTGCTCCCAGCCTACACCATGTCGCTAAAGATCGGAAGAGCGGTTCAGC
01064	0924	ENSG00000166908	PIP4K2C	+	chr12:57600228-57600373	ACCCGTAATTAACTG	TAATACGACTCACTATAGTCTAACTGAGCTAGCATAGAGCCCTAGACAGAAGGTGGGGTTCTGAGACCTTGGGGAAGGGATATGTTCCCAAGATGTCCCTTTACATATTCTTAGGTTAAAGAATTGCCCACCCTTAAGGATATGGACTTTCTCAACAAGAACCAACCCGTAATTAACTGAGATCGGAAGAGCGGTTCAGC
01065	0925	ENSG00000198909	MAP3K3	+	chr17:63632806-63632951	GGTATCGCTTTAGCT	TAATACGACTCACTATAGTGTGTGACCCTGGCAGAGCTAAGTGAGATTTGTTGGGGAGGGGTTTTCAAATGGGAAATATACGAAAAGCCAAGGAGACTACATTACCAGGGTTGAATGCTTTTGACCCCTTCCTTTCACAGTCTGTTAAATGGGAAGTAATACATGGTATCGCTTTAGCTAGATCGGAAGAGCGGTTCAGC
01066	0926	ENSG00000129351	ILF3	+	chr19:10684476-10684621	CCGTTTCTTACGACT	TAATACGACTCACTATAGAGTATTGCACACAAAATCAACTTTTTACTCCAATTTCCTCCAACTCCAAAACCCAAAGTGTCCGTGCTGTGTCCCTGTGCTTCACTGGGTTTCTCAACCGTGGCTTTTCACCGCAGCTTGTCTGAAACTCTTAGCCTGCAGAATTTCCGTTTCTTACGACTAGATCGGAAGAGCGGTTCAGC
01067	0927	ENSG00000169241	SLC50A1	+	chr1:155137801-155137946	AATCCGAATGTAATG	TAATACGACTCACTATAGGGAAGGGGAGATCCAAACCCTGGAAGAAGACAAGGCAGTAGAAGTGGGCGAGTGGGAGGCAGGAAAGGTTGGGTGACAGATCAGGGAGGGTGTCTGACCTTTTTCTTGAGGAAATTCTTAGGCAAGTGAAGCTTTACGATGTGCTTAATCCGAATGTAATGAGATCGGAAGAGCGGTTCAGC
01068	0608	ENSG00000196498	NCOR2	-	chr12:124388374-124388519	TTTGGAATTAATTGC	TAATACGACTCACTATAGCTCTCCCTGCTGGGCTGAAGCTCTCCTGGAAGCAGGGGTGGGACCTGGATCTGTGCCTGGGAAGGTCTGTGATGCTGTGTGCACAGGGGGTCTCTCCAAGTGGACGGGGGCTTCAAGCTGGGTCTGGCGGGGTGGTCTCCAAGGCATTTGGAATTAATTGCAGATCGGAAGAGCGGTTCAGC
01069	0928	ENSG00000171302	CANT1	-	chr17:78998217-78998362	TTCGGACGCGCCGCT	TAATACGACTCACTATAGCAAAAACAACAACAGATACGAAAAAGAAGGAGTGTTTTTATTTGGTTTGGATGTGTTTGGTATTCCAATGCTGCAGGAGCCTAACCCAGAGGAAGTGGAGACTCCTTTACTGCACATCTGTCTGCTCCAGGCCAGGCACTGTTCTATTCGGACGCGCCGCTAGATCGGAAGAGCGGTTCAGC
01070	0511	ENSG00000125447	GGA3	-	chr17:75244203-75244348	GAGACGTCGCCGAGC	TAATACGACTCACTATAGGACTCTAGGCACCTGGCACATGGCAGTTGTGGGTTTTGTGGGTTTTCTTGGCCTGTGTCACGTGGATACGGGGAGCTGGCCTCCGTCATTGCTCCGATGCTCAGCTGGCCGTGTTCTGTTGCACGCTGGTGTGGCGCAGCTCTGGGGAGACGTCGCCGAGCAGATCGGAAGAGCGGTTCAGC
01071	0341	ENSG00000166886	NAB2	+	chr12:57093760-57093905	CGGAAAGAATACGTG	TAATACGACTCACTATAGGCAGACCCTGCCGAGCTGCTCCCACCATGGAAAGTCTGGTCCTAGTGTAGATCTGTGAAAGGGGAACTGGGGAATGGGGGGACAGAGAAAAGAGGATGAAGGAGCAGGAAGGAGGAGCATCAATAAGGGAAGCTCAGATGGCACTTCGGAAAGAATACGTGAGATCGGAAGAGCGGTTCAGC
01072	0194	ENSG00000124222	STX16	+	chr20:58668271-58668416	CGCAGATCTTGTCTA	TAATACGACTCACTATAGTCCAGCTGTCAGCGTAGGTACCTGTGAGGCCTTGGAGGTATGGGGACTGTTTTTCAATTGTTGGCAGATAACTGCTGTGGACGGATTAAGTAAATATGAAATTTCAAACATTATCGAGTTCAATCATTTGATTTTAAAATGTATAACGCAGATCTTGTCTAAGATCGGAAGAGCGGTTCAGC
01073	0929	ENSG00000184277	TM2D3	-	chr15:101652074-101652219	GCTAACAGCGTAAAC	TAATACGACTCACTATAGCCCGGGAGCTGCGAGGAGGCCGGGCCCACGGGCGGACGCTGACGCGGGGAGGAGGCCGAGTGCCGGGCTCCGGGCCGCTTGTCGCTGCATCTGGAGTCTGGCGCCCTGGCCGCCCGGCCCGAGGCCGCCCCTCCGCTCCGGCGACAGCTAACAGCGTAAACAGATCGGAAGAGCGGTTCAGC
01074	0930	ENSG00000061938	TNK2	-	chr3:195885283-195885428	TTATACTCCCGCTTT	TAATACGACTCACTATAGGGCTCCATCGATGCGGGTTAGGGCTGGAGTCTGCGGGGTGGCGGGTGCAGGAAGGGAGGGTGGGGCAGGACTGGGAGGAGACTCCGACCTTGGCTGGGCGGTGCCCTCCCTCTCCACACAGCTGGGTGTGGGGCCGCTCAGCCACATTATACTCCCGCTTTAGATCGGAAGAGCGGTTCAGC
01075	0931	ENSG00000112715	VEGFA	+	chr6:43779011-43779156	GAACCAACGGCTCTG	TAATACGACTCACTATAGCTCCCTGGGTCAGGGACTTGGTCTTGTGGGGGACTTGTGGTGGCAGCAACAATGGGATGGAGCCAACTCCAGGATGATGGCTCTAGGGCTAGTGAGAAAACATAGCCAGGAGCCTGGCACTTCCTTTGGAAGGGACAATGCCTTCTGAACCAACGGCTCTGAGATCGGAAGAGCGGTTCAGC
01076	0932	ENSG00000181090	EHMT1	+	chr9:137752768-137752913	TTCCGAGACACAAAT	TAATACGACTCACTATAGCTGGATTTGAAGGTTTCCAGGTAGAACGGCAGAGGGAGAGGGTGTGGCGGGAGCCGGCAGCAAGGACAGCTGTTTGGGATTCCGCTGCATCGGCTGACGTGCGAGAAGGAAGGGCTGGATTTGAGGGTTTCCAGGTAGAATGGACATTCCGAGACACAAATAGATCGGAAGAGCGGTTCAGC
01077	0933	ENSG00000099783	HNRNPM	+	chr19:8483171-8483316	TACTGCTTTCTTCGT	TAATACGACTCACTATAGTGCACTGAAGAGAGGAGAGATCATTGCAAAGCAGGGAGGAGGTAGGAACCGCTTAGTTTGATGTTTTGTTTTTTTAGAACAGGCTGTTATCGCTGGGGACTGTAGAGCTTAGTGGTGAGAAGTGCGGGTTCTGACACAGACTGCCCTACTGCTTTCTTCGTAGATCGGAAGAGCGGTTCAGC
01078	0934	ENSG00000111907	TPD52L1	+	chr6:125153972-125154117	GCTTGTTCTGGCACC	TAATACGACTCACTATAGTGAGTGGTCGCCGATCGCCCCGAGAGTCAGGTCCTGGGGCGCGCATAAAGGCTCTTTTCCTGCACCACCTAACTTCGCTCTCGGACAGAACAGATTGGTGCCGTGTTGCACATCCAGAACTCCACTCCCACCCGCGCCTTTGGTATGCTTGTTCTGGCACCAGATCGGAAGAGCGGTTCAGC
01079	0583	ENSG00000125447	GGA3	-	chr17:75242935-75243080	TCAATTCTTACCTAC	TAATACGACTCACTATAGGATGAGGAGAAGTCCAAGGTAAAGGACACCCTGGGCCTGGGATTTTCTCATACGAGAGTGGGTGGCAGCAGGGGAATGTGGTTTGCACTGTGCTGCGGGGAGCCTCTGGGGTTTCCCTGGGGTACGGGTGCTGCCTCTTCCCTTCATCAATTCTTACCTACAGATCGGAAGAGCGGTTCAGC
01080	0935	ENSG00000160679	CHTOP	+	chr1:153642348-153642493	GTAGGATAAAGTCGC	TAATACGACTCACTATAGATCCAGAGAGGCTTGCCCAGAGGAGGACTACGTGGGGGACGTGCCACCAGAACCCTACTTAGGGGCGGGATGTCACTCCGAGGTCAGTGCTGTGTACCCTGATAATTGTCGGGCCCTACTCCCTTCCCTTTTCTCTTGGGCTGCTTGTAGGATAAAGTCGCAGATCGGAAGAGCGGTTCAGC
01081	0936	ENSG00000249859	PVT1	+	chr8:127939956-127940101	CCACGTCGAGTGTAG	TAATACGACTCACTATAGTCTGCGTCAGGCCTGAACCCTGCATTTTGTGGAGGTGGGTGGGAGAATGTTCCCCTGGGGAACATGCCTAGACACGGGGGACAACAGTTGCCCTCATGGGGAGGTACCTGTTTACTCGCTGTTATGGGACCGCTTTCACAAAACCACCACGTCGAGTGTAGAGATCGGAAGAGCGGTTCAGC
01082	0468	ENSG00000089597	GANAB	-	chr11:62633962-62634107	AGAAATATTGGCCAT	TAATACGACTCACTATAGTTCGGGAATGTAGGGAGCTTATTGCTTTGCCAGGGGATGGAGAGATGCTGCCTATTGCTGGGGTTCCTGACTCTCAGCTGAGGGGCACCTGAGGTTCTGGGCAGAGCTACTTGCCCTTGAAAGCATTTTTTGGCAGAATCTCTTGAAGAAATATTGGCCATAGATCGGAAGAGCGGTTCAGC
01083	0190	ENSG00000167522	ANKRD11	-	chr16:89291249-89291394	CCACGAACTGTCAGC	TAATACGACTCACTATAGTTAAATGGTCTCACAGTCACTGCTGAGAGGTGAGGTGGGCGGCACCAATGCTCCCAGCACCGCTGTGCTTTCCCCATACACAGACCTTCCTTTCTGCTCTGTCAGCTGTCAGGTGGACGCAGGGGGCTCCGTAACATTAGGTAAGGCCACGAACTGTCAGCAGATCGGAAGAGCGGTTCAGC
01084	0416	ENSG00000082641	NFE2L1	+	chr17:48056868-48057013	CGGTTCTTATGTAGG	TAATACGACTCACTATAGTCTTTCACTCTCTTCTGTTGTTTCTGGGAGTTTGGGACTCGGGGCCAGCCATTAGCCTGGGAATGGGAGGGAGACTGCAGGGCTTCAGCCATTCTGGGAAAGAAGCTTCAGCCCCAGGCAGCCAAGGCCCAGGTCAATCAGACTTACGGTTCTTATGTAGGAGATCGGAAGAGCGGTTCAGC
01085	0428	ENSG00000160685	ZBTB7B	+	chr1:155003082-155003227	TGGCTACCGTATGTA	TAATACGACTCACTATAGTGCTTTCCCAACACCCCGGGTCTCTGGAATTGGTTTTAACTGAGATGAAAGACAGAGAAGGAACTGCGGATGCCCCCCAACCCTAGGCGGAGGGTCCCCAGAAAGTTTATCTGCACTTCTCCTGGGATCAGACAGACAGACGGCTTTGGCTACCGTATGTAAGATCGGAAGAGCGGTTCAGC
01086	0937	ENSG00000101972	STAG2	+	chrX:123961960-123962105	ATGCTATCACAACTT	TAATACGACTCACTATAGGGGCGGAGGGGGGAAGGGCGGGAGTGGAAGGCTGTTTGTTGGGGGGTTTTGGCGCCACTTTTGTTTTAGTTTTAGTGCTGCTTTTCATTCCCACCCCCACCCGCACTGTCTTTCTCAAGGCACGAACTGAGCTGATCCTTGCCCCAATGCTATCACAACTTAGATCGGAAGAGCGGTTCAGC
01087	0938	ENSG00000148660	CAMK2G	-	chr10:73819314-73819459	TATGCGAAGCCCTTT	TAATACGACTCACTATAGACAGCTGTCAGTCCCACCCACCTGCCCGTGGTAGTAAGCTCTGGGAGCATGGCCTCTGCTGGGGGTGGGGGGTAGACTGGAGGTGCTGTTGAGACCAGGCAGGGGCCCCTGAGTCTGGGGCCCAAAGAAATATGAGAAGTGTGGGTTATGCGAAGCCCTTTAGATCGGAAGAGCGGTTCAGC
01088	0939	ENSG00000166886	NAB2	+	chr12:57093779-57093924	ATAATCCCTCACGCT	TAATACGACTCACTATAGTCCCACCATGGAAAGTCTGGTCCTAGTGTAGATCTGTGAAAGGGGAACTGGGGAATGGGGGGACAGAGAAAAGAGGATGAAGGAGCAGGAAGGAGGAGCATCAATAAGGGAAGCTCAGATGGCACTTCCACCAACCCAGGAGTGGGATAATCCCTCACGCTAGATCGGAAGAGCGGTTCAGC
01089	0940	ENSG00000169592	INO80E	+	chr16:30005245-30005390	CCCTATGGTGCTCAC	TAATACGACTCACTATAGCCTGTGGGAGGGCCGCTGACCTTCCCTGGCCGGGGTTCTGGGGCTGGGGTCGGGACAACCCTGACCCCCCTCCCACCCCCTAAGATGCCCCCCCCCACGATCCTGAGCACGGTCCCTCGGCAGATGTTCAGCGATGCAGGTAGCGGCCCTATGGTGCTCACAGATCGGAAGAGCGGTTCAGC
01090	0941	ENSG00000167196	FBXO22	+	chr15:75904136-75904281	CTCTGATCGATAAGC	TAATACGACTCACTATAGCTGGGGACACGCCGTGGGCATGTCCCAGGCTGGCGGGGTGGGGGGAGAGACCCTTGGGACCCACCAGGGCCGTCCCCGGCTCGCTCGCCCTACCTGAGGTGACCCCCTACCCGCGAGGTATCTCCCAGCCGTGGTGCCCCGGGGGGCTCTGATCGATAAGCAGATCGGAAGAGCGGTTCAGC
01091	0078	ENSG00000125952	MAX	-	chr14:65101299-65101444	CGCAAATGAAGAATC	TAATACGACTCACTATAGGTAAACTCTAATGTTAACCACTAAGGTGAGGTGGGGCCTGGTTCTGGAGGGTGGGGGGGTTGCAAATCCCATTATTCTAGATTCTCAGGTGATAAGTTCAGTGATTCTAGGTGAGTAAGAGGAGCTGTATGCAAAGAATTGAATTGCGCAAATGAAGAATCAGATCGGAAGAGCGGTTCAGC
01092	0942	ENSG00000146540	C7orf50	-	chr7:1028559-1028704	GGTTCGGACGGATTA	TAATACGACTCACTATAGATGGAGGCAGATGGGGGAGATGAGGGAAGTAGGGGGACGATAGGGGCTGGGTGGGGGCGGTCAGAGGCAAGTACGTGCAGCTGGCAGGGGCCCTGCGCGGGCGGGGGTGCGCCCTCCCCGCAGTTCGCGCAGGTGGACCGGAGACCGGTTCGGACGGATTAAGATCGGAAGAGCGGTTCAGC
01093	0943	ENSG00000141376	BCAS3	+	chr17:61388900-61389045	TGAGATCGCCTAAGT	TAATACGACTCACTATAGGCCCCCGATTCTTTCAGTTAGTCTGTGTTGAAGAATGGGCCCCCACCTCCCCTTACCACATCATTCATTCATTCATTCATTCATTCATTCATTCATTCATTCATGCTAGAAATGTTTAGGGCACCCATGATTTTCCAGGCCACTAGTGAGATCGCCTAAGTAGATCGGAAGAGCGGTTCAGC
01094	0422	ENSG00000196776	CD47	-	chr3:108051658-108051803	TCTCTCCGTGCCACT	TAATACGACTCACTATAGTTGCATGAATGGGTCCAGTTCTATTTTAAAACCTGTGTTTGGTCATTTTAGTGTCAATGGGATGGAATAAATGATTTCTTAAGATTGTACTGACTTCTCACACCCAAAACTGGAAAGTAGGAATAATGGCTATATTATCTCTGCAATCTCTCCGTGCCACTAGATCGGAAGAGCGGTTCAGC
01095	0944	ENSG00000167522	ANKRD11	-	chr16:89300901-89301046	AGATTCTCTCGAACT	TAATACGACTCACTATAGCCCTGGGGTTCTGGGGAGCCTCCTGCCCCGCTGTTTCTCCTGCGCCTTCGTCTGTGACCCTGAGTCTCGCTTCTCCCTGCCTAGGACCGCCGGGGTCCTGCTTGTCCTGGGGCAGCCACGAGGGAGCCCTCGTCAGGAGCGCCATGAGATTCTCTCGAACTAGATCGGAAGAGCGGTTCAGC
01096	0945	ENSG00000141376	BCAS3	+	chr17:61388344-61388489	GATAGCTTGCGGATG	TAATACGACTCACTATAGGTTGAACCTGTGACTCCTCTCCCCCTCCCCCACTCTGAACGGGGTCTTGGCCCCCTCTGTCACAGCAGATCCATCTCTGGGACCCCCAAGACAGATTGGTCCCCAGCCCCTACACATGCATGTCACTGTCCTCCTTGACTGCAAACGATAGCTTGCGGATGAGATCGGAAGAGCGGTTCAGC
01097	0946	ENSG00000112972	HMGCS1	-	chr5:43312964-43313109	GCAGGCTGCGCGTGA	TAATACGACTCACTATAGGGGGAGAACGCGAGAGGGCGTTGAGGTCTAGGTATTCTAACGACAGAGGAGTTGGAGGTGCCAGAGAGGCAGCTGTGACCGCCTAGAGGTGAGTGGGGGGTGTCAGGAGGGGGAGAGAAGACAGTTGGGCTACCAAGGCGTTTCCAGCAGGCTGCGCGTGAAGATCGGAAGAGCGGTTCAGC
01098	0947	ENSG00000092841	MYL6	+	chr12:56160394-56160539	ACCAAAGAACAAGCT	TAATACGACTCACTATAGCCTATCCCTGGACTTGGGCTCCAAAAAGAGCCAGGAGGCAAGGTGCAGGGCCCTGCCCAGCCCAGCCCAGGAGTGGGAGGTCAGGGCGGTATAACAGGAAAGGAAGGGGGTAGTATTGTAGAGGGTGGGAAGGAATGAGAAGTGAAACCAAAGAACAAGCTAGATCGGAAGAGCGGTTCAGC
01099	0938	ENSG00000148660	CAMK2G	-	chr10:73819314-73819459	CGGTGTGTACCCGAT	TAATACGACTCACTATAGACAGCTGTCAGTCCCACCCACCTGCCCGTGGTAGTAAGCTCTGGGAGCATGGCCTCTGCTGGGGGTGGGGGGTAGACTGGAGGTGCTGTTGAGACCAGGCAGGGGCCCCTGAGTCTGGGGCCCAAAGAAATATGAGAAGTGTGGGTCGGTGTGTACCCGATAGATCGGAAGAGCGGTTCAGC
01100	0948	ENSG00000173933	RBM4	+	chr11:66643364-66643509	AATCCAAGAACCTAC	TAATACGACTCACTATAGAGCCATTGCTATGACCAGTGTCTGGGGTAGGGGCTGGGGCTATGACTAAGAGTGATAGCAACCCTTCTTGCGTCTGTTTCTTCAAGGCAAACGAATGCACGTGCAGTTGTCCACCAGCCGGCTTAGGACTGCGCCCGGGATGGGAGAATCCAAGAACCTACAGATCGGAAGAGCGGTTCAGC
01101	0949	ENSG00000115694	STK25	-	chr2:241508103-241508248	TGGCTGATTCGGTAT	TAATACGACTCACTATAGCCCGGCGGCCTGGGGGGTCTCCTGGGCCCCCCCCCACCCATGGAGCCCGCCGCCCCGGAGGTCGGTCTCAGATGACTGAACTGGGCACCGAGCGCCCCTGGTGTCCCTCGCAGTGGACTGACGCCGCAGGGGCGAGCTAGCCGGCTTGGCTGATTCGGTATAGATCGGAAGAGCGGTTCAGC
01102	0950	ENSG00000166526	ZNF3	-	chr7:100081172-100081317	GATTCGAACCCTGAT	TAATACGACTCACTATAGCAGCGACCCTAACTTGGTATTTCTCCCAGACGTTTTTATTTGATGTTAACACAGTTATTCGCGCCCGTGGCAGGAGAGGAAGTTTATTTTTACGCAGCTGGGTCCAAGGATCAGAGAAATTCTGCTAAGCGTACGCAGTTAGCACGGATTCGAACCCTGATAGATCGGAAGAGCGGTTCAGC
01103	0951	ENSG00000140105	WARS1	-	chr14:100375874-100376019	GGACTCGTGTCGAAT	TAATACGACTCACTATAGCCTGTTCGCTTTTCCCGAGGAGAGAGGCCCCCATTTTTATTTAGCGCCTGCCATGTGCCAGAGGCTTTGCGTAGTGTTGCACTTAGTCCCCTCAACGGTAATGTTAGCAGGCTTCTCCATGCCCATTCCACAGATGAGGAAACCGAGGACTCGTGTCGAATAGATCGGAAGAGCGGTTCAGC
01104	0952	ENSG00000102317	RBM3	+	chrX:48575696-48575841	CGAGTGGCTCTGTTC	TAATACGACTCACTATAGTGTCCCCATCTGCGGCTTCCTTCATTCTTTTTGTTTTTCCCTCTGTGTCTGCTCGGGGCAGCGTGGCCACCAAGCCCCGCAGTGCCCACTCACAGGAGCATGACTGCCTTTTGTTCTAGGGGGTGGAGGGCAGCGGCAGACAGAGCCGAGTGGCTCTGTTCAGATCGGAAGAGCGGTTCAGC
01105	0953	ENSG00000106682	EIF4H	+	chr7:74194728-74194873	ATATAAGGCCCAGCA	TAATACGACTCACTATAGGTTTCTTCCTCAGGCTTCAGGGATGACTTCTTAGGGGGCAGGGGAGGTAGTCGCCCAGGCGACCGGCGAACAGGCCCCCCCATGGGCAGCCGCTTCAGAGATGGCCCTCCCCTCCGTGGATCCAACATGGATTTCAGAGAACCCACATATAAGGCCCAGCAAGATCGGAAGAGCGGTTCAGC
01106	0954	ENSG00000132780	NASP	+	chr1:45608329-45608474	CACACCTTGATTCTG	TAATACGACTCACTATAGAGGGTGAAGGTAACCGGGATATGCAAGAGCTGCAGTGGGTGGAGTACATTCTGGATTTGACTCACTAATTATGGGTAAAAGTCAGCCTTCCATTCAGGATTTTCCGTCTGCCTTTGGATTAGGAAAGGGCTAAATGAAAAGGGGGGCACACCTTGATTCTGAGATCGGAAGAGCGGTTCAGC
01107	0135	ENSG00000104177	MYEF2	-	chr15:48151822-48151967	CGAAGTTCCTAGATG	TAATACGACTCACTATAGCTCAAAATTAATCTTTATTCCATAGGAATAGGGTTTGGTGGTCTGGAAGCAATGAATAGCATGGGAGGATTTGGAGGAGTTGGCCGAATGGGAGGTAGGTAAATGTATGCAGTGGGAAGTGTGTGCATATTTAGTTTTCCCTATTACGAAGTTCCTAGATGAGATCGGAAGAGCGGTTCAGC
01108	0955	ENSG00000102317	RBM3	+	chrX:48575770-48575915	AACTATGCGTATGTA	TAATACGACTCACTATAGCCCCGCAGTGCCCACTCACAGGAGCATGACTGCCTTTTGTTCTAGGGGGTGGAGGGCAGCGGCAGACAGAGCCTGGCCGCCTGGGAGGCGACGACTGGTCCTGCATGAGGCCGAGAAGCCACCTGTGGATGGTTGACCTGCCTTGGAACTATGCGTATGTAAGATCGGAAGAGCGGTTCAGC
01109	0956	ENSG00000116299	ELAPOR1	+	chr1:109201544-109201689	AAAAAGGCCCTCACA	TAATACGACTCACTATAGCTGACTACTGCTCTGAACCAGTTCATCCCAATAGGAGTGGGTGGGGAGGGCGGAAAGAGGGAGGAGGGTATTGGGAGGTGGTGAAGAAAGGACCGTGCTTGGGTGTTTAGATTGCTAAGTCTTGTTTCCTTTGTGCTGACCTGCTAAAAAAGGCCCTCACAAGATCGGAAGAGCGGTTCAGC
01110	0957	ENSG00000249859	PVT1	+	chr8:128100815-128100960	ATCCCTATACTTGCG	TAATACGACTCACTATAGCTTTTGTAAAGCTGTTAGGGGGCCATCAGGGTGCGGGGAGGAGAAGAGCCTGAATCCTACTAAGCTGCAGACATTATTCCGAAGGTTATAAGATATGCAACTTTCCCAATTGCTCCTGTGAATAACACTACTATTACAGATTGGCCATCCCTATACTTGCGAGATCGGAAGAGCGGTTCAGC
01111	0958	ENSG00000092841	MYL6	+	chr12:56160685-56160830	ATTAGACGACGCGGA	TAATACGACTCACTATAGAGCCTCTCCTCTAGTTGATCTCCCCAGTGTTTCTTTTTTCCCCAACCTGTGCTCTTTATCCCCTGCCCTTACCCTACTACCATCTGACTTCCTCCTGGCATGTTTCTGCATGGAGCTGACTAGGGAGGGGAGGGATTCCTCAAAGAATTAGACGACGCGGAAGATCGGAAGAGCGGTTCAGC
01112	0959	ENSG00000121741	ZMYM2	+	chr13:19960238-19960383	ATGACGCCACGTGAC	TAATACGACTCACTATAGTGCAATACCAACCTCAGCAACCAGACGACGGGCTTCTGCAGCTGCTCACGTTACCCGGGAGGAGGGGTGGTGCGAAGGAGGGCATATTTCTGGTGCCCTCTAGAGTTCCAAAATGGGAATTAAAGTTATTTCTTGTTGAATGCTGTATGACGCCACGTGACAGATCGGAAGAGCGGTTCAGC
01113	0960	ENSG00000140612	SEC11A	-	chr15:84691732-84691877	GGAGCTACTGACGGT	TAATACGACTCACTATAGTATAAATGTAACTGATGTTTTACCAAACAAAATGGAGCAGGGTGCTTTGGGTGAAAGAAGGGGGGCCTGTTTTGATCTGCTGATGGCATAATTATTATAATGTATTAAAGAATGTCTCAGAACTGTAGTTGTCCTAATAGTACTGCGGAGCTACTGACGGTAGATCGGAAGAGCGGTTCAGC
01114	0961	ENSG00000179195	ZNF664	+	chr12:124004628-124004773	TCCTGTGTTGAGAGG	TAATACGACTCACTATAGTTAGGAACCAAGGCCACACAGCATGAGGTGAGTGGTGGGAAGAAAGCCAGTGAAGCTTCATCTATTTATAGCTGCTCCCCATTGCTTGCATTACCTCCTGAGCTCCACCTCCTTTCAGATCAGCGGCGGCATTAGATTCTCGTAGGTCCTGTGTTGAGAGGAGATCGGAAGAGCGGTTCAGC
01115	0962	ENSG00000125375	DMAC2L	+	chr14:50324156-50324301	TACGTTGGAACGGAT	TAATACGACTCACTATAGTTAAGGTGAATAGTTAGAATTTAATTGACTGTGAGGGGTGGTGTCTTTTTTTAGTTCTAAAAAAGATAATTTTAAAAAATGACCTCACTTTCATCTGTAATATTTTAAAACAGCTAAAATGATCAACCTTAATACATTAATGTTGTTACGTTGGAACGGATAGATCGGAAGAGCGGTTCAGC
01116	0229	ENSG00000123562	MORF4L2	-	chrX:103686483-103686628	TAGAATATGCTTAGG	TAATACGACTCACTATAGTTCGGGGTGGGGGTGGGGAGAAAGGGTCGATGATTTCCTTTTTTCGTCGGGTATAGACGGGATTACCTAGTGCCTTCACAATCGGTCAGAGCTGGATTCAGATTCCTGCTCGCCAACGCCCAGCTTGGGCAAGGCTCCTGTTCTTTTAGAATATGCTTAGGAGATCGGAAGAGCGGTTCAGC
01117	0963	ENSG00000197111	PCBP2	+	chr12:53466915-53467060	TTCTCCTATTTCTTG	TAATACGACTCACTATAGGGCTGCAAACTACCTTCATTAAGTAGCCTCCAAGGGGGATGGTCGTTGGGCAAGTGCTGTTGCTTTTCTATTCCCACACCCAAAAGGCATTCATTCTCTTCCAGGCACCCATTCTATTTCTAACCCTTACCCTTCATATTCTGCCATTCTCCTATTTCTTGAGATCGGAAGAGCGGTTCAGC
01118	0964	ENSG00000182473	EXOC7	-	chr17:76090655-76090800	GTGACTCCAGACTGA	TAATACGACTCACTATAGGCCTCCCGGCCTTCCCATCTTTAGAAAGGGGAGTGTGTGCAGCAGAGGACAGGCAAACTGGGGCTTTCCCCAAATACAGCGAGGTGGGGAACCCCCCTGGGGCCAAGCATCAGCTCTTCAGCCCCTCCTTGGTCCTTCTCCGCTTTGTGACTCCAGACTGAAGATCGGAAGAGCGGTTCAGC
01119	0580	ENSG00000213024	NUP62	-	chr19:49929208-49929353	TCATCCCGTCTTTCC	TAATACGACTCACTATAGGAAGGTGGGAGCGGAGAGCGCAGGCGTGGTGAGCGCGGAGACGGGCCGGGGGCACAAAGGGGTCGAGGCTACAGAGCCATGGCCGGGGCTACGCAGGCAGAGGCGGCGACACTGTAGTGAGAAGAGACTGTGATCCGAGGACAGGGTCATCCCGTCTTTCCAGATCGGAAGAGCGGTTCAGC
01120	0481	ENSG00000140832	MARVELD3	+	chr16:71634896-71635041	CGCCGATTTGGATAC	TAATACGACTCACTATAGAGTGCTGGAAAAGCAGCGAGCCAGCGTTGGTGTGGTGGGCGGAGCTCCCAGTCGCATGGAGCGGTGTTCATGGATGCAACAGACCCTGGCTTCTGGAGTCCTCTGTGAGTGAGGGACCAATCAAAATTATTTTTCAAAAAGCAAAACGCCGATTTGGATACAGATCGGAAGAGCGGTTCAGC
01121	0965	ENSG00000167522	ANKRD11	-	chr16:89300966-89301111	ATTCACCAGAAGACA	TAATACGACTCACTATAGAGATAAATAAATAATCAGTCAACCAGCGAATGTTTTTGAGGTTGCTGTGCATCATTGCCTGGCCTCCCTGGGGTTCTGGGGAGCCTCCTGCCCCGCTGTTTCTCCTGCGCCTTCGTCTGTGACCCTGAGTCTCGCTTCTCCCTGCCATTCACCAGAAGACAAGATCGGAAGAGCGGTTCAGC
01122	0966	ENSG00000167470	MIDN	+	chr19:1252063-1252208	TTCGAACCGACCTTT	TAATACGACTCACTATAGTCTCCCCCAAGATTCACCACCTGACCCGGAGGGCTTTCTCTCCCACGGTGGCTGCCCTGGGGGAAGGGGGCCTGGCTTTCACAAGACTGCCTGCAGGATGACCTTGGCCTATGGGGCCTCATCCCCGCTCACACCCTGGCCTGCATTTCGAACCGACCTTTAGATCGGAAGAGCGGTTCAGC
01123	0967	ENSG00000196562	SULF2	-	chr20:47658424-47658569	TGAGTTATTTGTTTG	TAATACGACTCACTATAGGTATAAGTAAACAAAAAATTGAGGTGACTAGGTGGTGGCAATCCCGTTCTAAGTAACCTAGAAATATTCATTCTCAGCAGCCTTGAAGCAAAGCTTCCTCAGCTATAGGACCGATTAGGAAGTCATGATAAAGACCATGATAGCTATGAGTTATTTGTTTGAGATCGGAAGAGCGGTTCAGC
01124	0968	ENSG00000136270	TBRG4	-	chr7:45105286-45105431	TTGGCTCACACTCCA	TAATACGACTCACTATAGCTGAAAGCAGGTGGCACCCAGCCTGCCTCCCCTGGGCTTTGGGCTTGTTCTTTGGGTGACAGTTGTCTGCAGAGGGGTGCGTTGTGTGCACTGGGATCAGAGCCCTGGGAGCTTCTGTCTGGAGCCTCAGGCATCACATGGGGCAGTTGGCTCACACTCCAAGATCGGAAGAGCGGTTCAGC
01125	0969	ENSG00000122566	HNRNPA2B1	-	chr7:26193523-26193668	CACCTCACTAGACGG	TAATACGACTCACTATAGTATGGAGGAGGAAGAGGAGGATATGGTGGTGGAGGACCTGGATATGGCAACCAGGGTGGGGGCTACGGAGGTGGTTATGACAACTATGGAGGAGGTAATAAATTCACCTGCAACCTTTATGTGGGAATTTGGAATTAATGTCTTTGCACCTCACTAGACGGAGATCGGAAGAGCGGTTCAGC
01126	0970	ENSG00000198715	GLMP	-	chr1:156294567-156294712	GTGATGGCCGCGCTT	TAATACGACTCACTATAGGTTCATCCCAATTAGAGGGTGGAACTAAAGACTGGGGGTGGGTGAAATAGACTCAGATATGAAAGCCTTGGTAGGGGGTGAGTGGGAGGTGTGGTCTCGGGAGAAAAACTGAGGCAAGCCCAGTTCCACCCTACCCCCACCCTCCAGTGATGGCCGCGCTTAGATCGGAAGAGCGGTTCAGC
01127	0959	ENSG00000121741	ZMYM2	+	chr13:19960238-19960383	GCCCAGACCAAAAGA	TAATACGACTCACTATAGTGCAATACCAACCTCAGCAACCAGACGACGGGCTTCTGCAGCTGCTCACGTTACCCGGGAGGAGGGGTGGTGCGAAGGAGGGCATATTTCTGGTGCCCTCTAGAGTTCCAAAATGGGAATTAAAGTTATTTCTTGTTGAATGCTGTGCCCAGACCAAAAGAAGATCGGAAGAGCGGTTCAGC
01128	0843	ENSG00000126453	BCL2L12	+	chr19:49666937-49667082	GTCGGATCGGACCGA	TAATACGACTCACTATAGGCGGGGGAGGGAGGGAGTTGGGGAAAGAGACTGCTTGCAGGGGATCTCTGGTGGGGTCAGTCTCTGAAGTCCTCCTCTCCAGAAGCCCTGCCCAAGAAGAGCCAACAGACTTCCTGAGCCGCCTTCGAAGATGTCTTCCCTGCTCCGTCGGATCGGACCGAAGATCGGAAGAGCGGTTCAGC
01129	0971	ENSG00000160087	UBE2J2	-	chr1:1261994-1262139	GAACGCCCCCGGATG	TAATACGACTCACTATAGCACGCCTGTAATTCCAGCACTTTGGGAGGCTGAGGTGGGCGGATCATCTGAGGTCAGGAGTTCGAGACCAGCCTGACCAACACGGAGAAACCCCATCTCTACTAAAAATACAAAATTAGCCGGGTGTGGTAGTGCATGCCTATAATGAACGCCCCCGGATGAGATCGGAAGAGCGGTTCAGC
01130	0440	ENSG00000257267	ZNF271P	+	chr18:35290547-35290692	CGAAGTTCGTCACAA	TAATACGACTCACTATAGCGGTTTGTTCCCAGTCAGCCCTTGCTGGCCTTGGGTTCAACCGAATGAACGCCAGAAACTCTGTGGGGTGGGGGGAGTCACCAACCGTGGTGCATCCATACGAATCAGCCTACCGTACTGGGAAAGAGCCACCTGAATTTGTGAATCGAAGTTCGTCACAAAGATCGGAAGAGCGGTTCAGC
01131	0972	ENSG00000125447	GGA3	-	chr17:75242871-75243016	CAAGCTTCAATGAAC	TAATACGACTCACTATAGGCAGCAGGGGAATGTGGTTTGCACTGTGCTGCGGGGAGCCTCTGGGGTTTCCCTGGGGTACGGGTGCTGCCTCTTCCCTTCACCTCTGATTTCCTCCTCTCTCAGCTTTTAGCCAAGCTGCTGAAAAGCAAAAACCCAGATGACCTCAAGCTTCAATGAACAGATCGGAAGAGCGGTTCAGC
01132	0973	ENSG00000205336	ADGRG1	+	chr16:57620018-57620163	ATCTGTCTTAATTGG	TAATACGACTCACTATAGGGGGCTGCCCGCCAGCCCAGACAAGCTCAGACTGGGTGCCTGTGGCCCTGGGAGGAGGTGGAAGGGGAGGAGCAGGCCACACAGGCACAGGCCGGTGAGGGACCTGCCCAGACCTGGAGGTAAGAGACGGGTGGGGGACAGGGGTGATCTGTCTTAATTGGAGATCGGAAGAGCGGTTCAGC
01133	0974	ENSG00000130669	PAK4	+	chr19:39167919-39168064	TATCGTCCAATTACC	TAATACGACTCACTATAGACAAGACAGAACAGAAACTCCACCTGCATGTCCCCTCGTCCCCTGGTCTCAACTCTTCCCCTCTTCCTGGAAGCCTTCCTGCTGCCCACCCCGCGTCCCTCCAGACTGGGTCCCGTGCTCCCGTCCCCCAGCCCTGACCACCCTGGTATCGTCCAATTACCAGATCGGAAGAGCGGTTCAGC
01134	0975	ENSG00000143569	UBAP2L	+	chr1:154269673-154269818	TTCTCGAATCGCGAA	TAATACGACTCACTATAGCTGAGGCCTCAGACTGCCTCTCATACCTGCCTGAAATGGGCTCACAGATGTGATGTGTGGTAGGGGTGGGGATCTGTGGGGCGATGCAAGTGGCCTCTTGAGAGCTCCATTATAGGTGGCTGGAGCTAGAATAAGGGCTTCCTTCCTTCTCGAATCGCGAAAGATCGGAAGAGCGGTTCAGC
01135	0976	ENSG00000140365	COMMD4	+	chr15:75338381-75338526	AATATTGATACGGAC	TAATACGACTCACTATAGCAGCCAGGTACTAAAGGAGCTGCTGGGACAGGGGATTGATGTGAGTACAAGATCCAGCACCCCATTGTCCCATGACCTTATGACCACCACTGCCCTGAAACTCTGCACTAGGCCCAGGGAGACGGGTGAGCCAGCCTCTCAACCTCAATATTGATACGGACAGATCGGAAGAGCGGTTCAGC
01136	0977	ENSG00000115540	MOB4	+	chr2:197516443-197516588	CATTATGACTGACCA	TAATACGACTCACTATAGCTCGCCTTGCCCCTGAGCCCCAGCTGACTAGCATTGGAGGGGCGCGACCAGCCTGGTGGAGACCCCCGGGGTTTCCTGAAGGTCGGGGCCGCTGAGGTGGGAGGGGGTGTAAACACAGCCTACCTCGACCCGGCGTCCAGTTCCTACATTATGACTGACCAAGATCGGAAGAGCGGTTCAGC
01137	0978	ENSG00000143569	UBAP2L	+	chr1:154269678-154269823	GGTCTCGCTAGTGTT	TAATACGACTCACTATAGGCCTCAGACTGCCTCTCATACCTGCCTGAAATGGGCTCACAGATGTGATGTGTGGTAGGGGTGGGGATCTGTGGGGCGATGCAAGTGGCCTCTTGAGAGCTCCATTATAGGTGGCTGGAGCTAGAATAAGGGCTTCCTTCCTCAAAGGTCTCGCTAGTGTTAGATCGGAAGAGCGGTTCAGC
01138	0979	ENSG00000089159	PXN	-	chr12:120215461-120215606	CAGTCGTGTAAATTA	TAATACGACTCACTATAGCTCGGGACGGCGGGCGGAGCAGCCCCGGAGGGCAGGACGAGGGAGGGGTCAGTGCCAAGGCTGGGCTGGGTGTCCTGCGTGTCGTGCTCTCCCTGGGCTTGGCCATGCCTGCTGGGTGCCCTCAGCCTTTCCGACCCTGGTGGGCCCAGTCGTGTAAATTAAGATCGGAAGAGCGGTTCAGC
01139	0980	ENSG00000165458	INPPL1	+	chr11:72238135-72238280	GCGGATTGCCATTTC	TAATACGACTCACTATAGGGCCTGGTGCATAATGGCTGGGACGACCTGGAGTTTCTCAGGTGGGGGAGGGGCTGGCCCCGGGGGCGGAGCTGGGGCCCTCAGGATCCCCTTGCCCATCTCACTTCCCAGCCTGTTTTACTCCACAGTGACATCACCGAGGAGGAGCGGATTGCCATTTCAGATCGGAAGAGCGGTTCAGC
01140	0981	ENSG00000149658	YTHDF1	-	chr20:63196673-63196818	TAGGCCCTATACACG	TAATACGACTCACTATAGAAGGGGCAGCCTCGGATCTCACTTTTGGGAGGGATTCATTGGTGTGGTTACTCTGCGTTCAACTTTTGTTTTTTCTTTTTACAGGAACGGCAGAGTCGAAACAAACAATGAGGGCGAACCAGTTTCTTACATGTTCTAACGTTTGATAGGCCCTATACACGAGATCGGAAGAGCGGTTCAGC
01141	0982	ENSG00000105323	HNRNPUL1	+	chr19:41264962-41265107	GTCAATCCTTTCCAA	TAATACGACTCACTATAGCCGGAGGGTGGATCCTGACACTCAGTGCAGGGGGGACACTGGGGGAGGGGCCTCTGGGTTTCGGAGGTGAGGGACGGGGGTGGCGGGGAGGATTCCGTACCGTAGGGATCGGAGACCGGAAACTGCTTTCTGGAGCCGAAGAGAGTGTCAATCCTTTCCAAAGATCGGAAGAGCGGTTCAGC
01142	0983	ENSG00000115694	STK25	-	chr2:241508224-241508369	TAATTGGTCCCGCTT	TAATACGACTCACTATAGGGTGGCGGGGACACCGGGGCGGGGGCACCGGGAGGAAGCTGCCTTGGAAGAGGTGGGGGCGGCGACGGGAGGGGCGGCGAGCCCCCGGGAGCCTGGGCGTTAGGCCCGGGCGTGGCGGGGCCCCGGCGGCCTGGGGGGTCTCCTGGTAATTGGTCCCGCTTAGATCGGAAGAGCGGTTCAGC
01143	0984	ENSG00000137497	NUMA1	-	chr11:72010829-72010974	TTAAAGAAAAATTGA	TAATACGACTCACTATAGTGAGTTTATTCTAGGAACACTGGGGATCCTGGTCTGGGAAACCCCATGATGGGTGGACATCCAGGATGAACATCCAGGGGAAGTCCTCCTGAGTCTTCTGTCCTCCTCTTCCCTCCCCAGGTGGAAGAACTGAGTAAGAAACTGGCTTAAAGAAAAATTGAAGATCGGAAGAGCGGTTCAGC
01144	0985	ENSG00000092841	MYL6	+	chr12:56160596-56160741	CAACGCCAAGAGCTG	TAATACGACTCACTATAGTTCACCATGAATGTCTCTTCCTTCCTGCAGCGTTTGTGAGGCATATCCTGTCGGGGTGACGGGCCCATGGGGCGGGTACGGCTCCTCCCAGCCTCTCCTCTAGTTGATCTCCCCAGTGTTTCTTTTTTCCCCAACCTGTGCTCTTTCAACGCCAAGAGCTGAGATCGGAAGAGCGGTTCAGC
01145	0725	ENSG00000115648	MLPH	+	chr2:237541242-237541387	TATCAATAATCTGAT	TAATACGACTCACTATAGTGACCCAGGATGGGGGCCTAGAAGCAGGCCTGGAATTTAGGACAGCCCCAGACCTCAGCACTGGACTCTGTCCGGAGGGCCATCTGTGAGTCTGAGTTGTGGCTGCAGAGCTTGAATCTGGGTGAGGAACCCATCAATAGTGCACATATCAATAATCTGATAGATCGGAAGAGCGGTTCAGC
01146	0986	ENSG00000119013	NDUFB3	+	chr2:201072054-201072199	CTATTCCTCTCAGCC	TAATACGACTCACTATAGTGTCAGGTAAATTAGGGAGTTGGTGGGAGGCCCGTTGATTAGGATTAAGAGCTAGACTCTATTCTGGGGAGTGCAGAAAAGGAGAGACTAAATGGAGAAGGATGGGAGGCTGGGAGGGAGATCAAAGAACTAGCAGGCGAGAACTACTATTCCTCTCAGCCAGATCGGAAGAGCGGTTCAGC
01147	0987	ENSG00000117362	APH1A	-	chr1:150267964-150268109	TGCAGATGATTTAGG	TAATACGACTCACTATAGCTCCCTGCTCCTGGCCTCTGTGGTCTGGTTCATCTTGGTCCATGTGACCGACCGGTCAGATGCCCGGCTCCAGTACGGCCTCCTGATTTTTGGTGCTGCTGTCTCTGTCCTTCTACAGGAGGTGTTCCGCTTTGCCTACTACAAGCTGCAGATGATTTAGGAGATCGGAAGAGCGGTTCAGC
01148	0988	ENSG00000167470	MIDN	+	chr19:1253777-1253922	TATCGTTAGCGACGC	TAATACGACTCACTATAGACAGGCAGAGAGGATCTAGGGGCCCATGAGGGTGGGGGAAAGGCAAAGTGAAGGTTGTTTGAGGTCAGTGACTGCCAGCTGGGCCCCGCCCCCTCTGGCCTCAGTTTCCCCTTGCAAGACCGACCTAGTTGGCCAGGGAGGGGCAGTATCGTTAGCGACGCAGATCGGAAGAGCGGTTCAGC
01149	0989	ENSG00000167842	MIS12	+	chr17:5488262-5488407	GTTGATGTTCGTAAC	TAATACGACTCACTATAGGAGGCCTAAAATGAATAAGGAAAGAAGAGAAGTGGCAGAGGCTGAGAACAGAAAGAGAGGGTGGAGGGGCTGTAAATCTTGAAGATTAGGGTATAATATGAGTATATGGGTAAGAATTGGAAGAATTGTGTAGGAGGCAGTAGTCAGTTGATGTTCGTAACAGATCGGAAGAGCGGTTCAGC
01150	0990	ENSG00000136699	SMPD4	-	chr2:130161391-130161536	GCGACTAGATACACT	TAATACGACTCACTATAGAGGAGAGTGTGGCCACAGCCCTGGCCTGGTTGTGGAGGGGGGTGCTGCGCTGGCCCGCGGCTGCTGGGACTGCAATTGTTTGGATTGTCACTGACCGTGCTTTGTTTTTGTTTTTTTCTCCTCACTCCTGGGCTCGTTCTCATTGCGCGACTAGATACACTAGATCGGAAGAGCGGTTCAGC
01151	0991	ENSG00000198858	R3HDM4	-	chr19:901020-901165	ACGTCACCTGTCTTT	TAATACGACTCACTATAGATCCCCCCCACCCCGAGACAGCTGGGCCCACCCCGGTTCCCCGCTTCCCTGCGCTCAGCTCAGGGCCCGACACAAGCAGCGGCCCCTCAGTGGACAGAGGTGACCGCAGGAGCGCGTCCACGTGCTTGGCGGCCTTACCGTGCCCAACGTCACCTGTCTTTAGATCGGAAGAGCGGTTCAGC
01152	0992	ENSG00000135506	OS9	+	chr12:57720282-57720427	TTGTAGCTGTAGCTA	TAATACGACTCACTATAGCTGGACCCAGTGCTGTCGGAAGGGCAAGCTGCCGGAAGTGGAGGGGCTGGGACCAGTGGGGCAGGGGGCCTGCCCTGAGGCTCCCAACCATCCTCTCCTCTCACTGCATACTGCTCCTTTCCAGGGAAAATTGAGATCAAAATTGTTTGTAGCTGTAGCTAAGATCGGAAGAGCGGTTCAGC
01153	0993	ENSG00000147133	TAF1	+	chrX:71459420-71459565	TTTTGCCGGTACTAT	TAATACGACTCACTATAGATTACTTAACTTCTTGTGAGGCAGCAAGTGGAGGGATGGGCGGGGCGGGGAGGGGGGGTGTGCCTGGTGGTGGCTTCTGGTCTCTTATGTGGTCAGTTGATAGGACTTTGACCCCCAACTGGTCTCATTCAGGAAGGTGAAGATGGTTTTGCCGGTACTATAGATCGGAAGAGCGGTTCAGC
01154	0994	ENSG00000114503	NCBP2	-	chr3:196941900-196942045	AGTACCGCTACTCGG	TAATACGACTCACTATAGTCCTGATGCAGATGCGGGGCTTTTTGCTTTGTTTTTTAAATCGGCGAAGCAGTGCCCTTCGGCGATTCGGGCCCCTTCTCTGGGAGGATGGTGTTACGGAAGCTGTACGCGGTGCGTGGGAGACACAAGTGGAGTCCTCACTCCGCAGTACCGCTACTCGGAGATCGGAAGAGCGGTTCAGC
01155	0995	ENSG00000167081	PBX3	+	chr9:125962203-125962348	CTAGTACTTAGGCAC	TAATACGACTCACTATAGGTGCAATCACAGGTAGGAGAAATGCCCCAGTGGGGCCTTTCTAGCAGGGTAGGGTTTGGGCTCAAAACTCCTTCCTCTGACCCCATGGAAGTGGTCTACACATCCATGCAGAACCTGTGCTGGGTGCTTCCAACCAGGACCCATCTCTAGTACTTAGGCACAGATCGGAAGAGCGGTTCAGC
01156	0185	ENSG00000141376	BCAS3	+	chr17:61368554-61368699	TCCAAGGATGACTAA	TAATACGACTCACTATAGAGCTTCTCTGGAATCGTTTGTGGGCATATGTTTGTTTTTGCTGTTGGTTTCTTTAGTTAGCACTCCAGTGGCTATCCGTCTGAGGAGCTCTGGTGTTGGGAAACCCTGTGTAAAGGGGAGCTCCCAGTGGAACTGCCCCTCCCACGTCCAAGGATGACTAAAGATCGGAAGAGCGGTTCAGC
01157	0996	ENSG00000181392	SYNE4	-	chr19:36003470-36003615	GAGGCCCCCACAAAC	TAATACGACTCACTATAGAGGGTGAGGTGCCTGAGAGATGGGACTAGGGTGTGGGGGACAGAGCTCCTAGCAGCAGCCCACCTGTATGTTTAACACTGCATTTCCCTTCACAGGGCCCCCGATCCTGCATCCAGGCAGCCTCTGACCTTCCTCCTTATCCTCTTGAGGCCCCCACAAACAGATCGGAAGAGCGGTTCAGC
01158	0997	ENSG00000116299	ELAPOR1	+	chr1:109202610-109202755	GAGCCTCATACGCCG	TAATACGACTCACTATAGTTTGTATTTTCGGTAGAGACAGGGTCTCACCATGTTGGTCAGGCTGGTCTCGAACTCCTAACCTCAGGTGATCCACCTGCCTTGGCCTCCCAAGTGCTGGGATTACAGGCATGAGCCACCACACCCCGCCTAAAAGAAAAAGATTTGAGCCTCATACGCCGAGATCGGAAGAGCGGTTCAGC
01159	0998	ENSG00000197111	PCBP2	+	chr12:53462754-53462899	AGTGGTCCCGAACTT	TAATACGACTCACTATAGGAAGTTTTGTAGGCACTCGGAAGAGGTAACTTACTTGTGGGTTGGGTTAGAATATAAGAGTTGAATTGACTTACTGTCTCTACTTCTCTCCCTGTCCCCACCCCATCCATGTTTTATGTGTGTGGGGTGATATTTAGAGGTCTAAAAGTGGTCCCGAACTTAGATCGGAAGAGCGGTTCAGC
01160	0999	ENSG00000214655	ZSWIM8	+	chr10:73795823-73795968	TTCGTGCAAGACTCG	TAATACGACTCACTATAGTGTGGTGGCACATGCCTGTAGTCCCAGCTACTCGGGAGGCTGAGGTGGGAGGATTGCTTGAACCCAGTAGGCAGAGGTTGCAATGAGCTGGGTTCACGCCACTGCACTCCAGCCTGGGTGACAGAGCAAGACCCTGTTTCAAAAAATTCGTGCAAGACTCGAGATCGGAAGAGCGGTTCAGC
01161	0867	ENSG00000137501	SYTL2	-	chr11:85720901-85721046	CACGACTTCCGATCA	TAATACGACTCACTATAGTCAGCCTACCATTTCTATGTCCATATGTTAGAGGATTTTTTTTTTTTTTGGTATTGTGCAGTGTTCATCGATTTTGTTTTATAACAGGTTCAGAAGAAGAACCCAGTCCTGTTTTGAAAACTTTGGAAAGGAGTGCCGCTAGGAAACACGACTTCCGATCAAGATCGGAAGAGCGGTTCAGC
01162	1000	ENSG00000134265	NAPG	+	chr18:10526440-10526585	CCACCATCTTGTACC	TAATACGACTCACTATAGGCTTCTCTACTTGGGCGCTCTGCTCCTGAAGATTGTGGTGGGGGCTGTCTGTGCATCGGAGGCTCGTTAGCAGCATCCTTGGCCTCTACCTGCTGGGTGCCGGTCGCATCTCTTCCCCATTTGTGGCAACCCAAAATGTCATCTGGCCACCATCTTGTACCAGATCGGAAGAGCGGTTCAGC
01163	1001	ENSG00000115648	MLPH	+	chr2:237540742-237540887	GTGAACTACCTGGCG	TAATACGACTCACTATAGCTGGGTGAAACCCCACACTCCCTCCTGCTGCTGGTCAGCCTCCGTCCTTCTCTTTCCTAGGTGGGCACGGCTGCCCATCAAACCAACAGACAGGAAAAAAGCCCCCAGGACCCTGGGGACCCCGTCCAGTACAACAGGACCACAGAGTGAACTACCTGGCGAGATCGGAAGAGCGGTTCAGC
01164	1002	ENSG00000197111	PCBP2	+	chr12:53468504-53468649	TTTGAAAAGAAAGTT	TAATACGACTCACTATAGGCCCTTGCTTCCATCCCCCATCCCTAATAGGCTGGGCTTTGCAGGAAATGGCATGAAATCAGCTCTTCTGAGTGTACAGAAGAACCTTTCGAGCATTATTTCTACACCCTTCTCCCCCACTCTTTCCTCTTTGGAGGCTTCCAAGTTTTGAAAAGAAAGTTAGATCGGAAGAGCGGTTCAGC
01165	0896	ENSG00000117335	CD46	+	chr1:207769934-207770079	GCGAAGAGTCCGAGA	TAATACGACTCACTATAGTTTTGTATTTTTAGTAGAGACGGGGTTTCTCCATGATGGCCTGGCTAGTCTCGAACTCCTGACCTCAAGTGATTCACCTGCCTCGGCCTCCCACAGTGCTGGGATTACAGGCGTGAGCCACCACACCCATCCTCACATTACTTTCAGCGAAGAGTCCGAGAAGATCGGAAGAGCGGTTCAGC
01166	0732	ENSG00000263956	NBPF11	-	chr1:148124781-148124926	GAACCAGCTAAGGAT	TAATACGACTCACTATAGAGCAGCTCAAGCAAGCTGAGGAGCTCAGGTGAGGGGACCCCGTAGGGGGAGACAGGCAGGTAGGTGTGTAGATCTCTGAAGTACAGCAGCTCGGCGGGGAGAAGTAAGAACGAAGCTGGGCCAGGGGAAGGGCAGAAATTGCCATGGAACCAGCTAAGGATAGATCGGAAGAGCGGTTCAGC
01167	1003	ENSG00000148660	CAMK2G	-	chr10:73817525-73817670	TGATATTCTCAACGG	TAATACGACTCACTATAGGAAGAGGGATGTCTTTGTCATAAGCGATCACAGGGGACTCCTGAGGACTGGGGAGGGCTCTCTGTAACTTGGGAGGTTCCCCAGTAGGTAAATTGATGGATTTTTCTCCCCCACAGTGCGAAAACAGGAGATCATTAAGATTACAGTGATATTCTCAACGGAGATCGGAAGAGCGGTTCAGC
01168	1004	ENSG00000112031	MTRF1L	-	chr6:152992581-152992726	AACCAGTATAGATGC	TAATACGACTCACTATAGGATTTACTTAGAATCCTTACCTGATACTCCGTGGGATAACTGCAAGGCGAGGAAGAGGGAGGGATCCAAACTCAGGGAATGTCTGTATTAATTACTATTTATAGAAGGTGTGGATGGTCCTTTCAGGTGGAGTTCTGAGTTTTACAAACCAGTATAGATGCAGATCGGAAGAGCGGTTCAGC
01169	1005	ENSG00000196562	SULF2	-	chr20:47757672-47757817	GAATTAGTTCCTACA	TAATACGACTCACTATAGTGCTGTTCCTCTCCCTGGGGACGATTTGTCTGTGGAGTTGGGTGGATTATTCAGAGACGGCTGTTATCTGACTCGGGTCTTGGGCTGCCACCGACACATCAGAGGCTCACTGGATCCAGGGAAGAAATTGTTTCTGCAGAAGTGGCGAATTAGTTCCTACAAGATCGGAAGAGCGGTTCAGC
01170	1006	ENSG00000140365	COMMD4	+	chr15:75338455-75338600	GGACAGGACAGACAC	TAATACGACTCACTATAGACCTTATGACCACCACTGCCCTGAAACTCTGCACTAGGCCCAGGGAGACGGGTGAGCCAGCCTCTCAACCTCTCTGGGCACCTCCCTTCCTTCTTTCCAGCCTGTCTGTTCCTTATCGCAGGATCCAGGCTGGGGGTGAGGGGCTGGGACAGGACAGACACAGATCGGAAGAGCGGTTCAGC
01171	1007	ENSG00000173156	RHOD	+	chr11:67066951-67067096	TGCAGGCGTGAGAAG	TAATACGACTCACTATAGTGATATTGATTCCAGAGCTTTTGGTGTATATATGGGGAAACTGAGGCTCAGAGTGGGGCAGTGGCTTGCCCAGGGTTGCTGGCACAGGGATTTGGTGGCAGCGTCTGCCCTTCTGACTCCCAGTACAGTGCTCCTTGCCTACCCTATGCAGGCGTGAGAAGAGATCGGAAGAGCGGTTCAGC
01172	0908	ENSG00000169727	GPS1	+	chr17:82053114-82053259	CACCAGCAGATTTGC	TAATACGACTCACTATAGGTGACTGGGAGGGCACACCTGGGGGACAGCAGCGGCGGGAGTGTGGTCCGACTGGCCTGGAAGATCTTGGGCAGAGCTGACCTCAGAGAACAGTGCGGGTCTCTCGCCCTCCTGGGGCAGTCCCCAGGACGAGGTGCCAGGTGCCTCACCAGCAGATTTGCAGATCGGAAGAGCGGTTCAGC
01173	1008	ENSG00000115694	STK25	-	chr2:241501534-241501679	TAGAATCGCGCCTTT	TAATACGACTCACTATAGCACCAAGCTCGACCGCATTGGCAAGGGCTCGTTTGGGGAGGTCTACAAGGGCATCGATAACCACACAAAGGAGGTGGTGGCCATCAAGATCATCGACCTGGAGGAGGCCGAGGATGAGATCGAGGACATCCAGCAGGAGATCACTGTAGAATCGCGCCTTTAGATCGGAAGAGCGGTTCAGC
01174	1009	ENSG00000167645	YIF1B	-	chr19:38305731-38305876	TACAAACACACCAAC	TAATACGACTCACTATAGGTCTTCAGAAATTGCCGTGTGGCCAGCATAAGGGGGGGCAGCATCCTGGGCCACGTCTCCCACCCCCTCAGGCCGGGTGTCCACCGGGAAGTCCCCCTTCACCCGCTCCAAGACCTTGCCTGGCATTTGAGTATGGAACCTTCTCATACAAACACACCAACAGATCGGAAGAGCGGTTCAGC
01175	0749	ENSG00000126453	BCL2L12	+	chr19:49667295-49667440	ACAAGCTGGTACTCC	TAATACGACTCACTATAGCCCCTCCCCAGTTAGATTTCTGTCAATTCTGTGGGTTGGCTTTCAGAGAGCATTTGGTCAATCTGGTTGTTGTCTCTTTCCTTCCATAACTACTTCCCTGCCCCTAGGACTTTTGTAGCCAGGAATACCCCTGATAGAGGGGCAGAACAAGCTGGTACTCCAGATCGGAAGAGCGGTTCAGC
01176	1010	ENSG00000118513	MYB	+	chr6:135197678-135197823	AATCCCTAGAAAGCT	TAATACGACTCACTATAGTTGTTCATTTATTCTTATGCGATTCACTGACCCAGGGGAGGAGGGAACCAAATTGTGTTTATATAACATTTGGGTTGCAACTAGAAAATTTAAAGCTAGAAAATTTAAAGGTTCCAATTCATCTTTAAATGGAAGAGTTTGGGAAGAATCCCTAGAAAGCTAGATCGGAAGAGCGGTTCAGC
01177	0814	ENSG00000214078	CPNE1	-	chr20:35633101-35633246	CTGAACGTGCAATCG	TAATACGACTCACTATAGTGGGTTTGGACAGCCCTATTGGGATTAAGACAAATTTTAGGGTGAGGATAGTTTGGGGTCACAGTTGTAGATGGAGGCTAGTACCCCTTTTCAATATCTTCAGACCAGGGTTGGTTGTATCTGCCATCTTCTGTGCCAGTGAGCTCCTGAACGTGCAATCGAGATCGGAAGAGCGGTTCAGC
01178	1011	ENSG00000036054	TBC1D23	+	chr3:100315927-100316072	TGCTTATCTGATGTC	TAATACGACTCACTATAGTTCTTTTAATTTCCTTAACATAGCTCTCCTAAAACTATGGGTAGTACATGGGGTTTTGGGGGGGTCAGGTAAGGAATAATTACATTTTGTGTGAATATTCAAATGATGCTTGGTAAAAATCTTTGATAACTTCTTAAGTGATTATTTGCTTATCTGATGTCAGATCGGAAGAGCGGTTCAGC
01179	1012	ENSG00000112062	MAPK14	+	chr6:36100109-36100254	GTCGGTCGAAAGAGG	TAATACGACTCACTATAGTTTGACCTTTTTAAAAACTTGAGTTGAAAATTATTTTTTGCACTGTATGTTTAACAATGCCCTTGACTAGGCATCTAAGATATTAACCAGCTTCAGCAGATTATGCGTCTGACAGGAACACCCCCCGCTTATCTCATTAACAGGATGTCGGTCGAAAGAGGAGATCGGAAGAGCGGTTCAGC
01180	1013	ENSG00000076928	ARHGEF1	+	chr19:41906589-41906734	TGCCGGTTGTTGCAA	TAATACGACTCACTATAGTCAGCTTGGAGGAGACCATGAAGCAGCTGGAGGTGGGGCGGGACGGGCCAGGGGTGCCCTGAGTGGGCTGGGGAAGGAAGGGGCCCCCCTCATCCATGACCCCCACCCCACCAGGAGTTGGAGGAGGAATTTTGCCGCCTGAGACCTGCCGGTTGTTGCAAAGATCGGAAGAGCGGTTCAGC
01181	1014	ENSG00000136710	CCDC115	-	chr2:130340464-130340609	GATTAAGTGCTGCAC	TAATACGACTCACTATAGAGGCTGTGAAAATTGTTATGAAAAACACATAATGGAGTGGGACAGGAGTGGGCCAGGGGAGGTCTCTCTGAGGAGGTGAAGGAAAAGCTTTGTGGGTGATTTTGGGGAACAGTGCTCTAGATGGAGGAACCAGCCAGGACAAAAGCGATTAAGTGCTGCACAGATCGGAAGAGCGGTTCAGC
01182	1015	ENSG00000140612	SEC11A	-	chr15:84715622-84715767	CGGCAGAGCGCGTGG	TAATACGACTCACTATAGGAGCAAATGGAAACCGTACGCGCTTGAAGTGGGAGTTGGGGTTGCTTATTGTTTTAGTCATTTTAAGGCGGCGGACTCTTGATTTCTCCAGTCGGAGCGACTCCAGGTGGTTTCGGGAGAGACGAGGTTTAGCCGGTTTCTGGGGCCGGCAGAGCGCGTGGAGATCGGAAGAGCGGTTCAGC
01183	1016	ENSG00000149182	ARFGAP2	-	chr11:47172494-47172639	ATTACACTCTACTAA	TAATACGACTCACTATAGTCACCATATGCTCCCTGCCTCGCAGTCTTTGTTTTGGTTCAGGGAATTTGGACGTCTCTGGTGCTTCGGACGTCTCTGGTGCTTCAGGTCTAGGTTCCTGTCTCACTCTGCTGGGTGCCAGTAAATACCCCAGCCACGTCTGTCTTATTACACTCTACTAAAGATCGGAAGAGCGGTTCAGC
01184	1017	ENSG00000087460	GNAS	+	chr20:58903276-58903421	AACGTTCGCTTCGAC	TAATACGACTCACTATAGCAACTTCTGGTACAGTCATGATTGCTAAGGCAATTTGCTAATCTGCCCCGATTGGGCGTGTCCTCAGGGCACATTTGGGAGGTTATAATTTGCAACTATGTTTATTCAGCTACCTCCAATCTTTGCACAGATCCGAACCCACAACTAACGTTCGCTTCGACAGATCGGAAGAGCGGTTCAGC
01185	0103	ENSG00000169398	PTK2	-	chr8:140879913-140880058	TTGATCGCGAGTCCA	TAATACGACTCACTATAGGATCTCCCTGTTTTTGAAAGTATAACCCCTCCTTGGGTCTGGACCTTAGAAAGTAGTAACTGAAAGATAGCTGGTGTGCTTTGACAGGTTGGGGGGTGATGACAGTGGAATTGCAGAAATGTGTTTTTAAGTTTACATGCCTTGTTTTGATCGCGAGTCCAAGATCGGAAGAGCGGTTCAGC
01186	1018	ENSG00000177426	TGIF1	+	chr18:3452010-3452155	TTATGCATACCAGCA	TAATACGACTCACTATAGGGGGTGGGCTCCCCGCATTGTTCGGGCTCCGGCGGGGGCGGCTCTGATTCCTTTCCATGGCCCGCCTCCCACCCCGGGAATCCCCAGTGCTCCTTTTCCACGGCTTTTCTGGCGTCCCCCCGACTCTCCCGCGGCACTTTGGCCTATTATGCATACCAGCAAGATCGGAAGAGCGGTTCAGC
01187	1019	ENSG00000137501	SYTL2	-	chr11:85707104-85707249	AACCTTAGCACGCGC	TAATACGACTCACTATAGATTCACTCCCCATATATAAACTGCCAGGCTGGTATTGGTATCTGCATCTCACAGATGAGGCAAATGAAACTTGGAGAAATGAAGTAACTTATTTAAAAACACACAGCTTGGCTGGGTGAGGTGGTTCACGCCTGTAATCCCAGCAAAACCTTAGCACGCGCAGATCGGAAGAGCGGTTCAGC
01188	1020	ENSG00000140365	COMMD4	+	chr15:75338157-75338302	AGATTGTGCTATTGC	TAATACGACTCACTATAGGGGTGGAGGAGGGGTGTTGGGGGTGGGGATTGTGGGTGTAGAGGATGGTGAGGTTTCTCTGGGGCTAGGGCCTCAGTGCTCTCAGCCTGTGCTACCATGCTTTGTGACCTTGATCAGTGGCTGGCCTGCTCTGAGCCAGTCCCCAGAGATTGTGCTATTGCAGATCGGAAGAGCGGTTCAGC
01189	1021	ENSG00000153786	ZDHHC7	-	chr16:84989139-84989284	AGAGCTTGCCCGTTG	TAATACGACTCACTATAGGTTTTACTAGTAGAGGTCATGGGCAGCTGTCCTGGGAATGGGACAGTATTATAGGCCCAACCAGAGGGCAGCTGGGGAGTGGTACCTTGGGGACAAACTTGGAAGCAAAGTCTGCCAGTGGCTTTGTAGCCTGATCTGATGGTGGAAGAGCTTGCCCGTTGAGATCGGAAGAGCGGTTCAGC
01190	1022	ENSG00000126522	ASL	+	chr7:66082235-66082380	GCTCCTTCCGCTGGC	TAATACGACTCACTATAGAGGGTGCGCTTCCAGGACTCAGCTCCTGGGCAGGGACAGTCAGTCACCAGGGATAGGGTGGGACCAAGGCAGGGGCTCTCTTGGCTGCTGATGCCTGCTCACCTGACCCCGGCATTGCTGCTACCCACTACAGGTGGCTGAGGAGTGCTCCTTCCGCTGGCAGATCGGAAGAGCGGTTCAGC
01191	1023	ENSG00000082641	NFE2L1	+	chr17:48056564-48056709	ATCGAGCAACAACAT	TAATACGACTCACTATAGTGGATGGAGAGACTGGGGAGAGCTTCCCTGCACAGGTACCATCGCCCCTGCTCACTGGGCTCTCTTCTTGTCCCTACTACCCTGACACAAACCAGGCTGGAGTTCTTCCAGAAACTTCCTTTAGAGAAGACAGGTGGTGTGTGGGGATCGAGCAACAACATAGATCGGAAGAGCGGTTCAGC
01192	0270	ENSG00000089159	PXN	-	chr12:120215427-120215572	ACTGGTACATTGTGC	TAATACGACTCACTATAGGGACGAGGGAGGGGTCAGTGCCAAGGCTGGGCTGGGTGTCCTGCGTGTCGTGCTCTCCCTGGGCTTGGCCATGCCTGCTGGGTGCCCTCAGCCTTTCCGACCCTGGTGGGCCCCTCCGACCACCAGGAGTCCTGCTGACGTCACTCACTGGTACATTGTGCAGATCGGAAGAGCGGTTCAGC
01193	1024	ENSG00000158545	ZC3H18	+	chr16:88587872-88588017	TCAAATCTTGGCGTC	TAATACGACTCACTATAGACGCCCCTGTGCAAGAGATGACCTGATGATGTGGGGCTCATGGGAACCCCGGGTTAGGCTCGCTCCTGTGGGTGTGTGCTTGCTTGGTTTTGCCAAGCAAAAACAGTTGACGTGCCCAAGTCACACGTGCATGTGAGGGGCCCCTATCAAATCTTGGCGTCAGATCGGAAGAGCGGTTCAGC
01194	0782	ENSG00000095787	WAC	+	chr10:28535300-28535445	AAGCCTGAAGCGCTC	TAATACGACTCACTATAGCAGTGTGCAAGGTGGTTTATAAGATAATGGAGTGGGTTTTTTTTGTGTTTAGTGTGATTTGTTATCAGGAGTCTTATTGTAACGCTTAAGCATTAGGTTTTTTGTCTGAGAAACTTTAAAGAGTAAAGCAGAATTGAAAGTGGAAAAAGCCTGAAGCGCTCAGATCGGAAGAGCGGTTCAGC
01195	1025	ENSG00000121741	ZMYM2	+	chr13:19960265-19960410	GCTTTGTTCATGTGC	TAATACGACTCACTATAGACGGGCTTCTGCAGCTGCTCACGTTACCCGGGAGGAGGGGTGGTGCGAAGGAGGGCATATTTCTGGTGCCCTCTAGAGTTCCAAAATGGGAATTAAAGTTATTTCTTGTTGAATGCTGTGCATGCAACCTGAACATTTTTTCTTCCGCTTTGTTCATGTGCAGATCGGAAGAGCGGTTCAGC
01196	1026	ENSG00000049245	VAMP3	+	chr1:7771507-7771652	ATGTGGTCCACTTGC	TAATACGACTCACTATAGATCCCGAGGCCTGGGGGTGGGCGGTGGCCCTTGGGTCGCGGGCTGCAGACGGGCCGGGCGGGTCCCGCGGCCATCGGGCGGACGCGGAAGGGGCAAGGGCGGGGCGGCGAGACGCTTCCCGGAGGAAGTGAGCTGCCCGCCCGCAGATGTGGTCCACTTGCAGATCGGAAGAGCGGTTCAGC
01197	0013	ENSG00000167522	ANKRD11	-	chr16:89301197-89301342	AATCAACTAGATTCA	TAATACGACTCACTATAGGGATTTGCTTCAAATGATACTACTTTGTCTACTTTTTTATATGTGTAAGGTTTCCCAAAACTTAAAAAATCTAAAAGTAGCCAGGCACAGTGGCTCACACCCTTCACCCTTCCAGCACTTTGGCGGGAGGATCCCTTGAGGCTAGGAATCAACTAGATTCAAGATCGGAAGAGCGGTTCAGC
01198	1027	ENSG00000249859	PVT1	+	chr8:127988806-127988951	GAGCCACCACCTCCC	TAATACGACTCACTATAGCTTGGAAGAAGGTGAATGAAAATGCTCTAGTAGGGGAGGGAAACATGATTAATGGGTGGGGGCTTATGAGTCAGAAAGACCCAACCATCACTTCTGCCCTGACTGCCTGTGTGACTTCAGAAATGGGGGATATCAAAGCCTATCTCGAGCCACCACCTCCCAGATCGGAAGAGCGGTTCAGC
01199	1006	ENSG00000140365	COMMD4	+	chr15:75338455-75338600	TATGGAGGTGTCAAT	TAATACGACTCACTATAGACCTTATGACCACCACTGCCCTGAAACTCTGCACTAGGCCCAGGGAGACGGGTGAGCCAGCCTCTCAACCTCTCTGGGCACCTCCCTTCCTTCTTTCCAGCCTGTCTGTTCCTTATCGCAGGATCCAGGCTGGGGGTGAGGGGCTGTATGGAGGTGTCAATAGATCGGAAGAGCGGTTCAGC
01200	1028	ENSG00000160087	UBE2J2	-	chr1:1262248-1262393	AGCGATGTGTTATTG	TAATACGACTCACTATAGCAGGAATCCCAGTTCTGGATCATCTGCAACTAGGGCAGCCAGAGTGCGGGAGTACATCTGTAGGGTGGGCCCTCCATCATCGTGTCATTGCCCATGACCAGCGTTGGGGATGCCAGCAGGCCGTGGTGAGATAAGGCCCGGGAGCAAGCGATGTGTTATTGAGATCGGAAGAGCGGTTCAGC
01201	0516	ENSG00000167081	PBX3	+	chr9:125748861-125749006	CCCTGAGTGCTGTCT	TAATACGACTCACTATAGCGGCCGCCCCTGGCTGCAGGCGGGGAGGGGGCCCGGAGCGCCAGCCGCCCTCTTCCCTCTCCTTTCGCCTTGTTTGTGTGTCAGTTTTTAAAAGGAGCAACGGGAGACTGGATGCCAGGACCGAGTCCCCGGGAGAAGCATCGCCCCCCTGAGTGCTGTCTAGATCGGAAGAGCGGTTCAGC
01202	1029	ENSG00000137501	SYTL2	-	chr11:85704855-85705000	ACAAAGCATTTTATT	TAATACGACTCACTATAGCACAGAAATTGAACCTGTCCATTTGGCATCGGGATACATTTAAGCGCAATAGTTTCCTAGGGGAGGTGGAACTTGATTTGGAAACATGGGACTGGGATAACAAACAGAATAAACAATTGAGATGGTACCCTCTGAAGCGGAAGGTGACAAAGCATTTTATTAGATCGGAAGAGCGGTTCAGC
01203	1030	ENSG00000089597	GANAB	-	chr11:62634627-62634772	CTACGCAACGCAGCA	TAATACGACTCACTATAGGGGGTGTTGTGAGGTCTGGCACGGGGAGGAGACGGTGGTGGGACAGCCAGGTAGGGCCTGGGGGCTGGGAGAAGCTCTCTGTCAGGGAGGGTAGGAACCAGACCCGGGTGCGGTTTTTTCCATTTCCTGTACAGACCAGGAGGCAGCTACGCAACGCAGCAAGATCGGAAGAGCGGTTCAGC
01204	0892	ENSG00000160087	UBE2J2	-	chr1:1257399-1257544	TCCTAGCCCTCATCT	TAATACGACTCACTATAGCAGGTGGGGTGGGGAGGGGCATTGGGTCTGGGTGGTCATGACAGTGGGTGGTAGTGGAGAGCAAGGTCAGTGGGGGACTGAGCCTGGGAGCCGGCTGGGGACGGAGAGTGCAATGAGGACTCGGGAGCCGAGCTGAGGGGGGGGGGTCCTAGCCCTCATCTAGATCGGAAGAGCGGTTCAGC
01205	1031	ENSG00000116350	SRSF4	-	chr1:29181340-29181485	CTACTGACAGATGCC	TAATACGACTCACTATAGGGTTCCCACTGCGCCTGCGCGGGTGGGGGTGGTGGAGGCATAATGGGAGCTGTGCTGAGGCCCTGAGTGGGACGGGGAGAAGGAAAGCCCGAGTGGGGCTGGTGCTCCGGGCAGGGGGGCACAGCTCCAGGGCGCCCGGGAGACCTCTACTGACAGATGCCAGATCGGAAGAGCGGTTCAGC
01206	1032	ENSG00000117362	APH1A	-	chr1:150267774-150267919	GCCGCTCAAGCCGGT	TAATACGACTCACTATAGAGGACTGCACTATGGGAAGTGGGGCAGCCCCTGGGTGCTGGTTTGGAAGAGGAGGCACTAAGGGAGGACATTAGAGGGAAAGGAGCATCCCTGCCCTCCCTCATGTTTCCCCTACCCCACCCCACCCCAGGAAGGCAGATGAGGGGGCCGCTCAAGCCGGTAGATCGGAAGAGCGGTTCAGC
01207	1033	ENSG00000112715	VEGFA	+	chr6:43779235-43779380	ACTTATCATGCAATG	TAATACGACTCACTATAGGCTCTAGGACACCCACAGTGGGGAGAGGGAGTGGGTGGCAGAGAGGCCAGCTTTTGTGTGTCAGAGGAAATGGCCTCTTTTGGTGGCTGCTGTGACGGTGCAGTTGGATGCGAGGCCGGCTGGAGGGTGGTTTCTCAGTGCATGCCACTTATCATGCAATGAGATCGGAAGAGCGGTTCAGC
01208	1034	ENSG00000105698	USF2	+	chr19:35270197-35270342	CCGCTTGCTAAATGC	TAATACGACTCACTATAGCGCAAAATGGGAATGATGTGTCTTAAGAGGAAAGTTTCTTAGAGTGCGAAACGGATTTGCTCAGCAAGTGATCGCTGACCTCCCGCCATGTTCCAGGGCTGTTTGAAACACAGGACAGAATGCTACACGCAGAAGGAGTCCCCACTCCGCTTGCTAAATGCAGATCGGAAGAGCGGTTCAGC
01209	1035	ENSG00000092841	MYL6	+	chr12:56160962-56161107	AACTCGCTTTCAACT	TAATACGACTCACTATAGTCTGGCCCTGGAGCATGGGTAGCTGGCATAGAGGGGTATGGGTTGCCTGCCCCATTCTGCTGCTATAGCTGAACAGTCCTTTCCCCTTCCCTCGCTGGGCAGCTTGGAGGTACCCTAACCCAAAACTCTGTCCTCTCCTCCCGCCAAACTCGCTTTCAACTAGATCGGAAGAGCGGTTCAGC
01210	1036	ENSG00000164919	COX6C	-	chr8:99893535-99893680	TAGAGCGGATACATT	TAATACGACTCACTATAGCGGTTCGTTTTTCCTTTAGTCAGGAAGGACGTTGGTGTTGAGGTGAGTCCGGTCCCTTTTGCATCCCTACCCCGACACTGCGGGTTGTCACAACGGCACCCTCCCGCTTTCTCTCTGCCTCGGATTTAGTCGTGACTGTGTGTCTCTAGAGCGGATACATTAGATCGGAAGAGCGGTTCAGC
01211	1037	ENSG00000132780	NASP	+	chr1:45608557-45608702	TGACGCGCAAGTGAA	TAATACGACTCACTATAGTACTAACTGCAAAATAGGCCTTCTGTGTGATTTCTGAGACTTGGCTAGCTATCAGTAACTTGTTGCAGCATACTAGCCAATAAAGTGGGATGGAAAAGGTAGATGAGGGGTGGGGTAGGTAGGGAAATAGTGGGCTAGGCTGGCAGTGACGCGCAAGTGAAAGATCGGAAGAGCGGTTCAGC
01212	1038	ENSG00000140521	POLG	-	chr15:89318169-89318314	TAGCGATATTGATTA	TAATACGACTCACTATAGACTGATCATTGAGGGAAGCAGTGAGGTTAGGGGAATTGTTCCGAAGGGTGGTACTCACGCTTTTCTATTTGGAAAATCAAATGACAGAAGCCTTTTCTCATTTCATAGAAAATTGAGATGTTTGTTTTTCTTTCTCCCATAAATGTTAGCGATATTGATTAAGATCGGAAGAGCGGTTCAGC
01213	0058	ENSG00000110075	PPP6R3	+	chr11:68582862-68583007	CAGAACTTTGTACTC	TAATACGACTCACTATAGGAGGGAAGGAAGGGTGCCCTTGACACATTGGGCGGGTTTGGCAGCTTAACTGTGACTGACTTTCATTTTTTTCTGTTACACGTTGAGAAAAAAACTAAATGTGATTTTTCCATAAAAATGCTGATACAAATGTCCAAAACTTTTCTCAGAACTTTGTACTCAGATCGGAAGAGCGGTTCAGC
01214	1039	ENSG00000116299	ELAPOR1	+	chr1:109201361-109201506	AGACTAGATGCCTCT	TAATACGACTCACTATAGCTCAGCTGTTCCCCACTGAGCAATTCTGAGCTGGGAGGGCTGGCTTTGTGTGGGTGGGTGAGTATGAAGCTTATAAATGCAATACAGACAATACTGTCACTGGGTGTGGGGCCAGCAGACAGCATACAAGCAGGTCCTCCAGGGCTAGACTAGATGCCTCTAGATCGGAAGAGCGGTTCAGC
01215	1040	ENSG00000090621	PABPC4	-	chr1:39564271-39564416	TACGTATGTCTCACC	TAATACGACTCACTATAGAAACTGGCCTTTAGAAGTGTGGCCTGGGGAGGAGGGAGTCAGGATGACTAGGCTCTGTCCTGGGTTGGTCAGTTTGTTGGGCTCGAATTTATCGAGTCCTGGTTCTGTAATCTTAGCTGTGTGCTTAGGTGGCCACTTCAGGAGCATACGTATGTCTCACCAGATCGGAAGAGCGGTTCAGC
01216	1041	ENSG00000092841	MYL6	+	chr12:56160616-56160761	CCCAGGAACCACGTC	TAATACGACTCACTATAGCTTCCTGCAGCGTTTGTGAGGCATATCCTGTCGGGGTGACGGGCCCATGGGGCGGGTACGGCTCCTCCCAGCCTCTCCTCTAGTTGATCTCCCCAGTGTTTCTTTTTTCCCCAACCTGTGCTCTTTATCCCCTGCCCTTACCCTACCCCAGGAACCACGTCAGATCGGAAGAGCGGTTCAGC
01217	1042	ENSG00000169241	SLC50A1	+	chr1:155137356-155137501	GTGTGGCTCCGTAAC	TAATACGACTCACTATAGTTATCTCCCCCAGAAGTCTCCAGTGTTGTGGGTGGATAAGACTTTCCTATCAAGTTGGTGGTGGGAAAGAAGCTGTGACAGTGCAGTGCTGGAGGCCTAGACAGCTTGGCTTCCCCATTGGAGCACTGGAGAAGGCAGGATGAATTGTGTGGCTCCGTAACAGATCGGAAGAGCGGTTCAGC
01218	1043	ENSG00000112972	HMGCS1	-	chr5:43312996-43313141	CTGTCCCTTCTCCCT	TAATACGACTCACTATAGGAGAAGATCCGAGAACACAGGCGAGTCGCGGAGGGGAGAACGCGAGAGGGCGTTGAGGTCTAGGTATTCTAACGACAGAGGAGTTGGAGGTGCCAGAGAGGCAGCTGTGACCGCCTAGAGGTGAGTGGGGGGTGTCAGGAGGGGGACTGTCCCTTCTCCCTAGATCGGAAGAGCGGTTCAGC
01219	1044	ENSG00000161203	AP2M1	+	chr3:184180700-184180845	TTTTCTTGCGAGCCT	TAATACGACTCACTATAGAGGCCCTGCCCTTTGGGGCTTATAGGGGAAAATGGATTACAGGTGGGGACTAGAAGGGATGGGGAATGAGGGTGGAGTGGGGATAGAGACAGGATGATTAAAGGGACAGAGGAGTGAGGCCATTGCTGTTTGTTTCTGCCCTCATGTTTTCTTGCGAGCCTAGATCGGAAGAGCGGTTCAGC
01220	1045	ENSG00000147804	SLC39A4	-	chr8:144412854-144412999	CGTAACCTAGATAAC	TAATACGACTCACTATAGGGGCGGGGCATGTAGCTAGGAGGGCGGAGCTGTTAATGTGGACTCGCCCGCAGGGGACTTCGCCGCCTTGCTGCACGCGGGGCTGTCCGTGCGCCAAGCACTGCTGCTGAACCTGGCCTCCGCGCTCACGGCCTTCGCTGGTCTCTCGTAACCTAGATAACAGATCGGAAGAGCGGTTCAGC
01221	1046	ENSG00000196924	FLNA	-	chrX:154355355-154355500	ACTATAATTTTGATT	TAATACGACTCACTATAGGCCTCACCGCGTCCACACACAGCAATGGGGGCCGGGGCCAGGCCAGAAGGGCGCAGGCAGCCGTGTGCCCAGCCAGATGCTGGCGTTCAGCAGTGTGGGCCATGGTGCTGGACGAGGCTGAGTAGGCAAGGGAGTGGCTGTCAACAACTATAATTTTGATTAGATCGGAAGAGCGGTTCAGC
01222	1047	ENSG00000141524	TMC6	-	chr17:78119369-78119514	TACTATTTCCGTCAA	TAATACGACTCACTATAGTTATCTGTGGAACGGCCAGGATGTCCCCTGGCTGGGGGCGGGGTGCCTCTGGGTGTGGGGACTCAGGCTGGCCTCCCTGGGCATGGCTTTCCCATCTAACGATCCGGGGTCCTCGGAGGCAGGATTATCTCCGAGAAGAAGCTGAATACTATTTCCGTCAAAGATCGGAAGAGCGGTTCAGC
01223	1048	ENSG00000163913	IFT122	+	chr3:129492325-129492470	GTACTTAAAACACCC	TAATACGACTCACTATAGACAGCCTTGCTCCGGGGGCAGAGTGGCCACACTGGGGGAGACAACAGCAGGTAGTGTGAGCTGTTGTGTGATAGCTGGGTGAGGCACATGGGTTCCGGATCTCTCCAGGGTTGGGTTTCTAGTCTGTGAAAAGGGATTGGACCTACGTACTTAAAACACCCAGATCGGAAGAGCGGTTCAGC
01224	1049	ENSG00000119917	IFIT3	+	chr10:89328273-89328418	TAGTAACTTAGTGTC	TAATACGACTCACTATAGAGTTTCTGGAATGGTTCCCTACGGAACTACATGGGGGGAGGCAGGGTGGGGAATGCATCAGCTCATGTTTCCTCCCTGTGTGCAGCTATTTCCTGCAATGAGAGGAAGGCTTGGCAGGAGCGGTGTATTTCACTCAGCCACAAACTTAGTAACTTAGTGTCAGATCGGAAGAGCGGTTCAGC
01225	0577	ENSG00000167081	PBX3	+	chr9:125915421-125915566	GTTCTCCGCCGACAA	TAATACGACTCACTATAGTTACCTTTTTCTAAGGATCTAGTCTGTGGTAAATTGAGGCGGTGGGGGGGTATTTAAAATTCTAGGGTGCATGTAAACACTATCTTAAAAATAATTTTCATACTTATTCAAACTTACCGATCAAATGTGAACAATGAAGTTCTCAGGTTCTCCGCCGACAAAGATCGGAAGAGCGGTTCAGC
01226	0340	ENSG00000105323	HNRNPUL1	+	chr19:41264750-41264895	CCCCTGCCTGGTGCA	TAATACGACTCACTATAGCTGCAGCCGCACGCGGAGCCCGGCGGCTACTCGGGGCCGGACGGACATTGTGAGAGTGCGCGGGGCGGGGGCCGGGGAGCCCGGAGCCTGGGCCGAGGAAAGGGCTGTGGGACGCGGGAGTCCAGCGCCTGAGGTCGGGGAGACGACCCCTGCCTGGTGCAAGATCGGAAGAGCGGTTCAGC
01227	1050	ENSG00000169764	UGP2	+	chr2:63842529-63842674	CTGTACTTGATTTGC	TAATACGACTCACTATAGCTGTGTCAAGGTACCTGTGCGTGCACGCAGACGGGAAGGGCTGGGGAAGCGGGAGGACTGAGAAAAGCCGGGTGGGTTTTGCCGGGACTGTTGGGGAAGCTTTAGTGTTCTCCGCTTCTACTTCGTTTGTGTGTACGTGGTTTGCGCTGTACTTGATTTGCAGATCGGAAGAGCGGTTCAGC
01228	1030	ENSG00000089597	GANAB	-	chr11:62634627-62634772	GCGGAATCAACTTGC	TAATACGACTCACTATAGGGGGTGTTGTGAGGTCTGGCACGGGGAGGAGACGGTGGTGGGACAGCCAGGTAGGGCCTGGGGGCTGGGAGAAGCTCTCTGTCAGGGAGGGTAGGAACCAGACCCGGGTGCGGTTTTTTCCATTTCCTGTACAGACCAGGAGGCAGGCGGAATCAACTTGCAGATCGGAAGAGCGGTTCAGC
01229	0362	ENSG00000160679	CHTOP	+	chr1:153643315-153643460	TCCGCATAAGTAAGT	TAATACGACTCACTATAGAGGGGGCCTAGGGCGTGGAGCTATGGGTCGTGGCGGAATCGGTGGTAGAGGTTAGTCAGCTACCAACTTCAGAGAGTAGCTCCCCCTTACTTTCCTCCCTTAAAAACTCAGAGCCACCTTTCTGCACAGCTTCAAGTCATAGGCAGTCCGCATAAGTAAGTAGATCGGAAGAGCGGTTCAGC
01230	1051	ENSG00000124664	SPDEF	-	chr6:34539482-34539627	CAGGTGATGAAAGCA	TAATACGACTCACTATAGACGCCTCCCCTCCTCCACCCTCGGGGCCTCTCCTGGGTCCCCAACCCCCTCTCCTTGCCCTGCAGCGGCCTGGATGAAAGAGCGGACTTCACCTGGGGCGATTCACTACTGTGGTGAGCCAGGCAGCGGCAGGGTGGAGGCGGGGGCAGGTGATGAAAGCAAGATCGGAAGAGCGGTTCAGC
01231	1052	ENSG00000143374	TARS2	+	chr1:150496875-150497020	CCGAGTCTCGCGACG	TAATACGACTCACTATAGAAGGGTGTATAATGCACTAGTGGCGTTTATCAGGGTAAGGGGACCCAGGTCTAGAGGAAAGAAGACCAGGGAGGGGCTGAGGGACTAGAAGAAGCTAAGGTGTTTGTGTTAAAAGATGGGGGTTGGGGCCGGGCACAGTGGCTCACCCGAGTCTCGCGACGAGATCGGAAGAGCGGTTCAGC
01232	1053	ENSG00000168137	SETD5	+	chr3:9430148-9430293	TGTTCTTTGTGGCGG	TAATACGACTCACTATAGCTGGGTTGAATGACATCCCTGATTAATAAGTGGTTTTCTTCCTTAAAACAGAATATTATTAAAGAGCATGTATATTTCTTCATAAAGCCACCTAATATAACTTACCTGTTTACTGAGTTCCTTAAAGAGGAAGACTTAAAGCTACCTGTTCTTTGTGGCGGAGATCGGAAGAGCGGTTCAGC
01233	0920	ENSG00000185808	PIGP	-	chr21:37071895-37072040	TACGTTGAGGCGCAC	TAATACGACTCACTATAGCTGGCACTGATGCTGATTAGGAAAGAGTAAGAGGGAGGGAAGAAGTGGAAAGGCCTTGAATGAGGGCGTGAGAGGGTTTGGACCCGAGGAGCTTGTGATGTCACCAGTGTGCCCTGCGGGATCTGGGGAACAGGAGAAGTAGGCCATACGTTGAGGCGCACAGATCGGAAGAGCGGTTCAGC
01234	0647	ENSG00000103423	DNAJA3	+	chr16:4455561-4455706	AGTCCGCCGAGGATT	TAATACGACTCACTATAGGAAACTAGGCCGGGAAGCAGCAGCCCCTCCAAGGGCCAGGGCACCTGGGAGACGGGAGGATTCCAGAACAGCAGCACTGAGCTCCCACCCGCAGAGCCTCTGGACGGCCTTGGCAACAGCAAAATCATGGGACAACACCTCTCTCCAGTCCGCCGAGGATTAGATCGGAAGAGCGGTTCAGC
01235	1054	ENSG00000094975	SUCO	+	chr1:172579480-172579625	CGTTTAGATACTGAG	TAATACGACTCACTATAGGTTTCTTCTACTCTAATTAGGCGCTGACATTTTGGGACAGATTCCTTATAGTGAAGAAAGGGCTATGGATTTTCTTGGGGAAAGAATTATTAAAACAGTCATACCACAGTTAATCTATGGGTATGGTTAGTTTGCCATTTAGTTACCGTTTAGATACTGAGAGATCGGAAGAGCGGTTCAGC
01236	1055	ENSG00000114346	ECT2	+	chr3:172751087-172751232	TCTACAACAAAACAG	TAATACGACTCACTATAGTCACCTGTTGGCTCTTTTGGACAGAAGAGTGTGGGTGAAGGGAGGGAGTTGGGAAAGGGATTTTGGCAAGCCGCGCAGCCCTGTGGCTTTGGGGGCCGGCACTTGCAGCCTTTGGGGGCTTATCTCAGAGTGCGCCGTGGTTTTATTCTACAACAAAACAGAGATCGGAAGAGCGGTTCAGC
01237	1056	ENSG00000272888	CHASERR	+	chr15:92883715-92883860	CGGATATAATGGCAG	TAATACGACTCACTATAGTTGGGTGTTGGCTTTTAACTCTTTCAAAGCCGATTTTGAAACGGCTGCAGTGATACATGCGAAGGTACTTGCTGCTTATTAAACCTTTATGACGTTAAGGTTGTCTTTGAAAAATGCAAGTTGGAGGAGTGCTTCTGGTATTTCAGCGGATATAATGGCAGAGATCGGAAGAGCGGTTCAGC
01238	0928	ENSG00000171302	CANT1	-	chr17:78998217-78998362	ATTTTGCGACGATCG	TAATACGACTCACTATAGCAAAAACAACAACAGATACGAAAAAGAAGGAGTGTTTTTATTTGGTTTGGATGTGTTTGGTATTCCAATGCTGCAGGAGCCTAACCCAGAGGAAGTGGAGACTCCTTTACTGCACATCTGTCTGCTCCAGGCCAGGCACTGTTCTAATTTTGCGACGATCGAGATCGGAAGAGCGGTTCAGC
01239	1057	ENSG00000064787	BCAS1	-	chr20:53967268-53967413	CTCTTGCGTTTACAT	TAATACGACTCACTATAGAATTCACCTACGTGGCAGATTAAAGAGGTGGGCTTACTAGATTTGATTGGGTATTGAGCATGCTCTGAATGACAGTCCCCAAAAAGGACCTCTTATCTGTTCTTCCCCTTGGGGAAGGGATTTTGCCACTTCCATGTCAATGTGGCCTCTTGCGTTTACATAGATCGGAAGAGCGGTTCAGC
01240	1058	ENSG00000169045	HNRNPH1	-	chr5:179615439-179615584	CTTATGGCAGATCTG	TAATACGACTCACTATAGCAGGAAAACTCCAGTGATTTTCAATCAAACATTGCATAGGTAAATATTTTCTCAAAAAATATAAATTCCCAATAGCAAATACTGATATGTTGTAATAATGCTTTCTATAGCAGTCAATGGCTCTGACTTAACTCCATGGAGGCTGCCTTATGGCAGATCTGAGATCGGAAGAGCGGTTCAGC
01241	0118	ENSG00000205937	RNPS1	-	chr16:2264827-2264972	TCCAACAAAATACCA	TAATACGACTCACTATAGCTGGGGCGACAGTTGTACCTGTGCCTCCTCTGCGGGGTAGAGACGCCTCCAGGAGCACATGGGGACTGTCCCTATGTGTTCCTGACTGTGTGGACACTTATTGCTTACCGTGCTCCCTTGCTGCCTTTTTGTGTGCTCAGCTTTTGTCCAACAAAATACCAAGATCGGAAGAGCGGTTCAGC
01242	1059	ENSG00000153786	ZDHHC7	-	chr16:84988692-84988837	AGCCCCTTAAATGTC	TAATACGACTCACTATAGGTGAAAACTGGGCTGGACCCAACCCTTGTGGGCATTTGTGGTGAGGGAACCGAGTCTGTGCAAAGCCTCCTGCTTGTGAGTGTGGGGTAGGCACATGGGGGAGGGTCAGCCTGGCTGGGAGTCCTCAGCAGTTTGCTCCTCTTTGCAGCCCCTTAAATGTCAGATCGGAAGAGCGGTTCAGC
01243	1060	ENSG00000117335	CD46	+	chr1:207768059-207768204	CTCATACAGTATAAC	TAATACGACTCACTATAGTATATATGTTTACATTATATATAGAGAAATTGATTTAGTACCTTCCTTATTGGGTATTAGTAAGGTATAAGTGGGATGCATTTAAAGCACTTAGCACAGTGCCTGGTGTAGAGAAAGCTCTTAGAGCTAGCCAATATGACTTATCCCTCATACAGTATAACAGATCGGAAGAGCGGTTCAGC
01244	1061	ENSG00000196562	SULF2	-	chr20:47658442-47658587	TCGTGAGCCCATTAA	TAATACGACTCACTATAGCCTTGCCAGGCATTGGGTGTATAAGTAAACAAAAAATTGAGGTGACTAGGTGGTGGCAATCCCGTTCTAAGTAACCTAGAAATATTCATTCTCAGCAGCCTTGAAGCAAAGCTTCCTCAGCTATAGGACCGATTAGGAAGTCATGATCGTGAGCCCATTAAAGATCGGAAGAGCGGTTCAGC
01245	1062	ENSG00000171302	CANT1	-	chr17:78998034-78998179	CTATTTGTAGCAGCG	TAATACGACTCACTATAGACCGATAACTGTATACAATACTCTAACGTCAGGTGGGGACAAGGGCCAAGGACCCAGGGACGGAGGGTGATGTCTGCAGCAGGGCAGTCAGGGAGGGCTTCCTGGATGAGGTGGCATTTGAGTAAAATACAGACCTGTACCCTGTCCTATTTGTAGCAGCGAGATCGGAAGAGCGGTTCAGC
01246	1063	ENSG00000141376	BCAS3	+	chr17:61380243-61380388	CTACGCGCCTCTCGT	TAATACGACTCACTATAGTGTGCAGCAGGCAGGAGTGTAGGAACTCAGGCAGCTGGACTGGGGAGGAGGGAGAGAGGGAAGGATGATACCAGTTTAGGCTAGTGAGAAATCTGTAAAACCCTAGATGTGCTGTGCCTGGGAACAGACCATGAACACCCCCGCAACTACGCGCCTCTCGTAGATCGGAAGAGCGGTTCAGC
01247	1064	ENSG00000177410	ZFAS1	+	chr20:49288855-49289000	CTAATTCGTGCAGTC	TAATACGACTCACTATAGAAGTACAGAATTAAAGTTGTCTTATTAGAGATTGGGAAGTTTCCCAGCTCCGTTTATCGGTACTTGGCCGTACCGATAAAGGGGATGGACTTGGAGTGACCAGGTCTTAGTCACATGTATTTTCATACCCTAAACAAGAAGCGGTACTAATTCGTGCAGTCAGATCGGAAGAGCGGTTCAGC
01248	1065	ENSG00000153786	ZDHHC7	-	chr16:84988642-84988787	CTTCGGCAATTATTC	TAATACGACTCACTATAGCGAGTCTGTGCAAAGCCTCCTGCTTGTGAGTGTGGGGTAGGCACATGGGGGAGGGTCAGCCTGGCTGGGAGTCCTCAGCAGTTTGCTCCTCTTTGCTGACAAGCGCACTTGCCCCTTCCTCCTCTGCGCTCAGACTCTACAGCTACCTTCGGCAATTATTCAGATCGGAAGAGCGGTTCAGC
01249	1066	ENSG00000122566	HNRNPA2B1	-	chr7:26190761-26190906	GACGTCTAGATCAGA	TAATACGACTCACTATAGATTTTGAGTGAACTAGGGGTTTTTATTAAAGACATTTGTTGTATTTATGGTTGTAACTGTACATGCTTATCAGGATGAGACTGAAAGAAGGTAGGGCAAAAATGGTTGAATCTATTTTCAGATAGTAGTTCATACTTGAGTGAAGTGACGTCTAGATCAGAAGATCGGAAGAGCGGTTCAGC
01250	1067	ENSG00000101150	TPD52L2	+	chr20:63882426-63882571	CTCTACCGTTACTCG	TAATACGACTCACTATAGGGGTTGTGAGATGAGAAAGCAGCGTCATTGCAGGGCTGGGGGGCCGAGACTCGGCAGGGTCGCCGAGAGCTCAGTGAGCGAGCAATGCACAGGCGGCTCCTCGCCGCAGGGGCCTCTGGGGGCCGAGGGGCTCTGGGCCTGCACCCCTCTACCGTTACTCGAGATCGGAAGAGCGGTTCAGC
01251	1068	ENSG00000112715	VEGFA	+	chr6:43784308-43784453	GACCCAATACTCGCA	TAATACGACTCACTATAGGGGAGCCCCTGAGTGGAGCTGCTGCTCAGGCCGGGGCTCCCTGAGGGCAGGGCTGGGGCTGTTCTCATACTGGGGCTTTCTGCCCCAGGACCACACCTTCCTGTCCTCTCTGCTCTTATGGTGCCGGAGGCTGCAGTGACCCAGGGGACCCAATACTCGCAAGATCGGAAGAGCGGTTCAGC
01252	1069	ENSG00000137501	SYTL2	-	chr11:85704830-85704975	TATTGAATCTATGCC	TAATACGACTCACTATAGGCATCGGGATACATTTAAGCGCAATAGTTTCCTAGGGGAGGTGGAACTTGATTTGGAAACATGGGACTGGGATAACAAACAGAATAAACAATTGAGATGGTACCCTCTGAAGCGGAAGGTGAGTCCGGAATTTTTTGTTTGTTTATTATTGAATCTATGCCAGATCGGAAGAGCGGTTCAGC
01253	0003	ENSG00000178927	CYBC1	-	chr17:82447563-82447708	GCATTATGGCTACCG	TAATACGACTCACTATAGTCAGGGGCTGTGGCTCCTGGTCCCGCTGCACCAGGGAGGTGGGGTCTTACCGGGATCAATAGGCAGGCAGTCACTTTCTCTTCATAGGAATCTTGTCGATTGGCCTGGCTGCTGCCTACTACAGCGGAGGTAAAGCACCCCCCGCCGCATTATGGCTACCGAGATCGGAAGAGCGGTTCAGC
01254	1070	ENSG00000160087	UBE2J2	-	chr1:1261797-1261942	GGAATGTAGTTCTCG	TAATACGACTCACTATAGGAGGTTGCAGTGAGCCGAGGTCGTGCCGTTGTATTCCAGCCTGGGTGACAAGAGTGAAACTCGTCAGGAGATCCAGACCATCCTTGCTAATACGGTGAAACCTTGTCTCTACTAAAAAAATACAAAAAATTAGCTGGGCGTGGTGGGGAATGTAGTTCTCGAGATCGGAAGAGCGGTTCAGC
01255	1071	ENSG00000116299	ELAPOR1	+	chr1:109202576-109202721	ATCCCTCACAGTGGC	TAATACGACTCACTATAGGATTATAGGCGCCTGCCACCATGCCTGGCTAATTTTTGTATTTTCGGTAGAGACAGGGTCTCACCATGTTGGTCAGGCTGGTCTCGAACTCCTAACCTCAGGTGATCCACCTGCCTTGGCCTCCCAAGTGCTGGGATTACAGGCATATCCCTCACAGTGGCAGATCGGAAGAGCGGTTCAGC
01256	0086	ENSG00000114503	NCBP2	-	chr3:196942198-196942343	CATGGAAGGATATAC	TAATACGACTCACTATAGTCCCATTCAGCTGAAATCCGCAAACGCCAAGTGGGGCCCCGGTGCCTGCTGGCGAGGCAGGGAATGGGTGCTGGAAGGGCGCTTGGATATCACTGAAGCCACTTGCTCTGGAAGACGGGGAACTGGAGGCTCGCTTATCCCATTCGCATGGAAGGATATACAGATCGGAAGAGCGGTTCAGC
01257	0782	ENSG00000095787	WAC	+	chr10:28535300-28535445	CATACAACAGTACTG	TAATACGACTCACTATAGCAGTGTGCAAGGTGGTTTATAAGATAATGGAGTGGGTTTTTTTTGTGTTTAGTGTGATTTGTTATCAGGAGTCTTATTGTAACGCTTAAGCATTAGGTTTTTTGTCTGAGAAACTTTAAAGAGTAAAGCAGAATTGAAAGTGGAAACATACAACAGTACTGAGATCGGAAGAGCGGTTCAGC
01258	1072	ENSG00000197111	PCBP2	+	chr12:53465515-53465660	GTCCGATATCCACGC	TAATACGACTCACTATAGAGAGATCTTCCACATCACCACAATTGGTAGAAGGGTTGGGGTGGTGAGGGAAGAGATCATTATTCCTCCTAGGCTATCTTGTATACAGGGAGGAAGAGTGGGGCTTGGTCAGTCGAGGCATTGCTAATCTCACTTCCCACATTTTCGTCCGATATCCACGCAGATCGGAAGAGCGGTTCAGC
01259	1073	ENSG00000115685	PPP1R7	+	chr2:241153525-241153670	GCCCTGTAATTTAAT	TAATACGACTCACTATAGACACAGCAGTGGCATCGTGGCCGACCTCAGTGAACAGAGCCTGAAGGATGGGGAGGAGCGGGGGGAGGAGGACCCAGAAGGTACCAGGCCCAGCTCCCTTGGGGACATCTGCTGGTTGGGGGATGTGGGCTGTGCTGCACGTGGTCGCCCTGTAATTTAATAGATCGGAAGAGCGGTTCAGC
01260	1074	ENSG00000173933	RBM4	+	chr11:66640168-66640313	AGAGTATTACAAGAT	TAATACGACTCACTATAGGCAGAAAATGGTTGGATAAGTAAAAGGAGAGGTTTGGTAAAGATAACAGCTGTTGGCTGGCTGGTGATGAAGAAATAAGTGTGGGTGATGGACTTCTTATGATGTAGAATGCATGGGACTTAGGGGCTTTACCTTAGGCAAATGTCAGAGTATTACAAGATAGATCGGAAGAGCGGTTCAGC
01261	1075	ENSG00000173818	ENDOV	+	chr17:80421471-80421616	TCGACAATCGCGGTT	TAATACGACTCACTATAGTCTCATATGGACCGGGTCCCAGGGGGCTGCTGCTATGGACCAGGTCCCGGTGGGGGCGGGGTGGGGGTGCTGTTGCTACAGACCAGGTCCCGGGGGAGCTGCTGCTACGGACCAGGTCCTGGGGGGGTCTGCTCCTATGGACCAGGTCGACAATCGCGGTTAGATCGGAAGAGCGGTTCAGC
01262	1076	ENSG00000129255	MPDU1	+	chr17:7587071-7587216	GTTGTTCGATCATTT	TAATACGACTCACTATAGAGTAGAAGATCAAAGTGTGGGGGTGTTGTACTTGGGGGAGCATGGGAAGAGCTCAGGTGACAGAGCCAAAGGTCTCAACTCCTCCCCTAGCTTCTCCAGGCAGCCACCAACTACCACAACGGGCACACAGGCCAGCTCTCAGCCATGTTGTTCGATCATTTAGATCGGAAGAGCGGTTCAGC
01263	0439	ENSG00000136527	TRA2B	-	chr3:185937415-185937560	AGTCGTACAAGGCCA	TAATACGACTCACTATAGAGATGAAAATGGCCGCTGCGTCCCCGCGGTGTTGGGGGAGGGGAGCGATATCTTATTTCGGCGTTGCTCTCCTGCGAAGGTCCGCCGCAGCCATCTTGGGCTGGCGGGCTGGGCGAGCTGCCAGAGGCACAAAATGGCGGAGAAGCAGTCGTACAAGGCCAAGATCGGAAGAGCGGTTCAGC
01264	0552	ENSG00000122566	HNRNPA2B1	-	chr7:26190920-26191065	ATAACCAGTTGAAAG	TAATACGACTCACTATAGAACAGCTGAGGCAAGCCAAGTGATCATTAATAAAGCTTTTCTTGGTTCCTTCAGTGGTGTTGGTAGTAAAATGGTAGGTAAAAGTTAGGCTGCAAGTTCAATAAATCATGAGATTTCCCATCGTTACACCCTTGTGTATTCACATTATAACCAGTTGAAAGAGATCGGAAGAGCGGTTCAGC
01265	1077	ENSG00000089597	GANAB	-	chr11:62634300-62634445	GTGCCGATTTGATCA	TAATACGACTCACTATAGTTATGTTTCTGTTTTTGTGTTGGTTTTGTGCCTCTTTTTCCCCTTCCCTACCCATCTCCTCCTGCCCCAGTTTCTCGGATAAGGTTAATCTCACGCTTGGTAGCATATGGGATAAGATCAAGAACCTTTTCTCTAGGTAAATCCATGTGCCGATTTGATCAAGATCGGAAGAGCGGTTCAGC
01266	0984	ENSG00000137497	NUMA1	-	chr11:72010829-72010974	TAGTTGCGGAGGTCT	TAATACGACTCACTATAGTGAGTTTATTCTAGGAACACTGGGGATCCTGGTCTGGGAAACCCCATGATGGGTGGACATCCAGGATGAACATCCAGGGGAAGTCCTCCTGAGTCTTCTGTCCTCCTCTTCCCTCCCCAGGTGGAAGAACTGAGTAAGAAACTGGCTAGTTGCGGAGGTCTAGATCGGAAGAGCGGTTCAGC
01267	1078	ENSG00000197451	HNRNPAB	+	chr5:178210098-178210243	CCGCGTCTTGTCCTA	TAATACGACTCACTATAGGTCCACGGGCCCCTGTGCCCTGCTCCCCCCACAGGTCAGAGTCAGAGTTGGAATCAGGGCTACGGCAACTACTGGAACCAGGGCTACGGCTACCAGCAGGGCTACGGGCCTGGCTATGGCGGCTACGACTACTCGCCCTATGGCTACCGCGTCTTGTCCTAAGATCGGAAGAGCGGTTCAGC
01268	1079	ENSG00000101150	TPD52L2	+	chr20:63875958-63876103	GACTATCGAGTATGA	TAATACGACTCACTATAGTGGCACAAAGCTTGTTTTGGTATTTGCTGGCTATTTTTTCTTCCTATAACTTTTCTTCTCTCAGGTAAACTATCCTTTAAACTTTTGTGGAACAGGGAATAGTAGCTGAGAGAAACTCACTCAGCCACCTGACCACACTTAAAACTGACTATCGAGTATGAAGATCGGAAGAGCGGTTCAGC
01269	1080	ENSG00000122566	HNRNPA2B1	-	chr7:26193557-26193702	TTATGAGGCGCGGAA	TAATACGACTCACTATAGTATAATAGGTGGCAATTTTGGAGGTAGCCCCGGTTATGGAGGAGGAAGAGGAGGATATGGTGGTGGAGGACCTGGATATGGCAACCAGGGTGGGGGCTACGGAGGTGGTTATGACAACTATGGAGGAGGTAATAAATTCACCTGCATTATGAGGCGCGGAAAGATCGGAAGAGCGGTTCAGC
01270	1081	ENSG00000120256	LRP11	-	chr6:149842701-149842846	ACACGCTTCTCTGCA	TAATACGACTCACTATAGAAAAACACAATAACAAAAGCAGGCTCTCTTCTGTTTTGGGCTTAGCCGATGCTACTGGGTTGGGGTGGAGGAAGCACTCCAGGGGATGAGAAGAGATGCTCCCGCTTCTCTTGACTCGACTTCATCAAAGACAATTGCTTGGCTATACACGCTTCTCTGCAAGATCGGAAGAGCGGTTCAGC
01271	1082	ENSG00000131051	RBM39	-	chr20:35733714-35733859	GAACCGCTCTCTGGT	TAATACGACTCACTATAGGAAGTGAGCAGAAAGATATGTTTGGCTTTTTTGGTTTTTAGTTAGAGATTTTAAAAAGGTCTGTGAAGGTCAAGTTGATCATTGGTTTTGATTGCATCCCACAGGTTTCTATAAACTGGCTTAAAAATGGCATACTCCATTTTCTGGAACCGCTCTCTGGTAGATCGGAAGAGCGGTTCAGC
01272	1083	ENSG00000137501	SYTL2	-	chr11:85704592-85704737	ATTGATGTGCGTGTG	TAATACGACTCACTATAGAGAGGAAAAAAAAGAAAGGTAAAAAAGGTTATTGGGAACATGTTTAAATCATTTAACACAAATGTTTCAGAGACTTCAGGAAGGTCTTTTAAATAATTCAGTCCTTTGAAATTTGATACTGACTTTTAGCCTAATATTTGGCTGAAATTGATGTGCGTGTGAGATCGGAAGAGCGGTTCAGC
01273	1084	ENSG00000042753	AP2S1	-	chr19:46846250-46846395	TACAAAAGAGCGTCT	TAATACGACTCACTATAGGGAGCTGACTCCAGAGTTGGAGACTTGTGGAAGGGAAGTCACTCCACAGGGGTGCTGGAGGGACCCGGGATGAAGCGTGTGGCCAGGCCGGCCTGGCTTGGGTCTGGGGAGCAGCCGAGACCCCTGGAAGTCAGGCAGCAGGGAGGTACAAAAGAGCGTCTAGATCGGAAGAGCGGTTCAGC
01274	1085	ENSG00000168137	SETD5	+	chr3:9429166-9429311	GTCGCGTGAAGAGAG	TAATACGACTCACTATAGGTGGAAAAAAGGAATTAGAAGGGGAAGGAAGAGTTTTCAGAGGGGTATTTCTGGGCAAATAATTAATAGAACCAAAGTTGCAAAGTAGGAATTCATTTTCATTTGTTTTAATGGGTGGAGAAAATTGGAATAAAGTAGGTGTTACTGTCGCGTGAAGAGAGAGATCGGAAGAGCGGTTCAGC
01275	1086	ENSG00000156976	EIF4A2	+	chr3:186788149-186788294	CAATAAGGTCAGTGT	TAATACGACTCACTATAGCATGTGTTTTTCTTGGTGATTTTTTCTATAGTTGGGATTTTCTTGGTGTCGCCTGGTAGCAATTTGAGTGAACCCTGGTTTAGTTATAGTGGCTTTATCCCTAAATAAATTGAATTGTACTTTGTTATATGATGTAAAAAAAGACTCAATAAGGTCAGTGTAGATCGGAAGAGCGGTTCAGC
01276	1087	ENSG00000225151	GOLGA2P7	-	chr15:84204309-84204454	GACTACGCCGGTTCC	TAATACGACTCACTATAGGGCTGGCCCAGGACCAGGAGGAGATGAAGGTAGGGTGTGCAACATCTCGGTGGGGGTGGGGGTGGAGGTGGGGGTGAACGTGCGTGCCGGCACCGGCATGGCAGCTAACACCCCTTCCTCCAGGTGAACCTGCAGGAGCTGCGGGGGACTACGCCGGTTCCAGATCGGAAGAGCGGTTCAGC
01277	0238	ENSG00000140105	WARS1	-	chr14:100369506-100369651	ATATACTGCCGACAG	TAATACGACTCACTATAGAATGAACTTAAGTTCATTAAAACACATTGGTATTTATACCCTGAGCAAACAGGAGTCCTCCTGTGTTCTGGGCACTGGGTGGGGGCACAGGGGCATCACCAGATGCAAACTTGATCTTGACTAGGAGGGCCCCTCCTAGTCAAGTAATATACTGCCGACAGAGATCGGAAGAGCGGTTCAGC
01278	1088	ENSG00000198964	SGMS1	-	chr10:50417661-50417806	GCACCCGCAGGCATT	TAATACGACTCACTATAGCTGCCGTGGCATGAGAACCAAGGGTAGGGGGTGGTTTCTGTTTGGGGTTATCAAGTCTTCCTAATGGCAGTTTTTGAGAGAACGGGATTGTGTCTACAGATTGGTTATTAAGTTTTGGGGAAGTACTCACTTTCTCAAACTCCAGTGCACCCGCAGGCATTAGATCGGAAGAGCGGTTCAGC
01279	0089	ENSG00000114209	PDCD10	-	chr3:167734640-167734785	GTGAGGCGGCATTCT	TAATACGACTCACTATAGCCCAGTCCCCGTAGCTCTGCACCGAGCAGAAGAGGTCTAGGGTCACGCAGGGGCCATGGCTGAGGCACTTGGGCTTGGTTCTGGCAGGCGGAGCGGACGGGGCTGAGAGCGGGGCCCTACGGGCGTAAGCGAGGTTACCCTACGCGGTGAGGCGGCATTCTAGATCGGAAGAGCGGTTCAGC
01280	1089	ENSG00000114956	DGUOK	+	chr2:73946595-73946740	ACCCACACGAGTGTT	TAATACGACTCACTATAGGTAATTTCTTCTTTCATTGATTATTAAACCTGTTTGGGGAGGTAGGGGTGTGTGTGGAGGGGTGTACCCCATGGAGTAAATATGCTTTCTAGGAAATTTTCTTCTTTTTTTCATCTCCCTCTAGGCCTGCACTGCCCAAAGTCTTGACCCACACGAGTGTTAGATCGGAAGAGCGGTTCAGC
01281	0226	ENSG00000180198	RCC1	+	chr1:28531823-28531968	GCGGACAGCTTAGGA	TAATACGACTCACTATAGACAGAACCCGGCTTGGTGCTGACACTAGGCCAGGGCGACGTGGGCCAGCTGGGGCTGGGTGAGAATGTGATGGAGAGGAAGAAGCCGGCCCTGGTATCCATTCCGGAGGATGTTGTGCAGGCTGAGGCTGGGGGCATGCACACCGTGCGGACAGCTTAGGAAGATCGGAAGAGCGGTTCAGC
01282	1090	ENSG00000102081	FMR1	+	chrX:147938235-147938380	GCCGTTCGGAATTGG	TAATACGACTCACTATAGACAAATGATCCTCAGGATTAGGGACTGGAGGGAGGAGTGTTTGTGGGTATGTGGATCCATTGCCCTGGAGTTAAAGCTTAAACACCTTCATGCCGCTTGTAAGGCTTTTCCTAATTACTTGTCTAGTTATCATCTTTAAATTATCTGCCGTTCGGAATTGGAGATCGGAAGAGCGGTTCAGC
01283	1091	ENSG00000090621	PABPC4	-	chr1:39563687-39563832	TGGTGACACCGAGAT	TAATACGACTCACTATAGGTATTGGATGCACACAGAAGGGGGAAAGATGGGATTTGACGGGTCTTTGCCCAGACTGATGGGCTTTAATTGTATTTGTTCTTTCCCTAAGGCGTTCCCACAGCTGTGCAGAACTTAGCGCCACGCGCTGCTGTTGCTGCTGCTGCTGGTGACACCGAGATAGATCGGAAGAGCGGTTCAGC
01284	1092	ENSG00000173933	RBM4	+	chr11:66645992-66646137	GCTGCCTCGCGAACC	TAATACGACTCACTATAGTTGCTGTAAAGCCGCTGTATTGTGCTCTCTTTCAGGTGGGATGTGTGTGGGCTGAAATTCCGAGCTGCGGTTGTGCATGAGAATACACCCTTCGTGGTACCCCATCTCCGGGACGTTCTCGGCTCTGTGCGTTCAGTCCCTCAGGAGCTGCCTCGCGAACCAGATCGGAAGAGCGGTTCAGC
01285	1093	ENSG00000130714	POMT1	+	chr9:131503045-131503190	CCCTCGGCTATGAGG	TAATACGACTCACTATAGCGGCTCTGTGTGGACTCGGAGAAACGCGGGTACATTTGGGGACACCGGGGACGAGAGCCCAGCCCGGACTTGGGGGAGTCCGTCAGTGCCGGACGCGGGTCCCTGGCTTGCGGACGGGCTGGGGCCGGGGGCGTCCCCGTCTTTCCCCCTCGGCTATGAGGAGATCGGAAGAGCGGTTCAGC
01286	1094	ENSG00000130202	NECTIN2	+	chr19:44874517-44874662	ACGTCACGGCGGTAG	TAATACGACTCACTATAGCCGCTCCCCTGGAGTTCTGCCCTTCAGGACTTGGGGCTGCACTGGGGGAGGCTGCGCCGCCGACCTGGGAGGGATGCAGACCTGCCTGGCTGAGGGGAGATGAGGGTTGGCCTTCCCCTCGTGGCCTCAGACTGGGGTCTGGATTTACGTCACGGCGGTAGAGATCGGAAGAGCGGTTCAGC
01287	1095	ENSG00000169045	HNRNPH1	-	chr5:179615916-179616061	ATGAGTCTCCGAGAG	TAATACGACTCACTATAGGAGTAAGTTATGGTAAAGCCTGTTACTGTACTTAGAGTAAGTCGCAGGCAGGTGCCTTTAGTTGGGAAGATGCAGGCTCCTTTCGGTGAAATTGGGTTATGAAATGTATGCTTTCAATCCAAATGTAACTGTTTTTACTAGCTAATATGAGTCTCCGAGAGAGATCGGAAGAGCGGTTCAGC
01288	0235	ENSG00000105939	ZC3HAV1	-	chr7:139078937-139079082	CCTATTACGATCTCA	TAATACGACTCACTATAGGGGCCTCTGTGTCTTGAGTCTGCAGCAGAGTGGCTATGGCTGGTGGTTTTTCCTTGGATGTTCCCCAGTTCTTAAAGGGTAGAGAGTTAGAGGGTTTTGGTTATGGGGTGGTCTGGTGAGGAGATTGACTAGTGAAGACAGGGAAGCCTATTACGATCTCAAGATCGGAAGAGCGGTTCAGC
01289	1096	ENSG00000089159	PXN	-	chr12:120221441-120221586	GAGTACGCGGCCTTG	TAATACGACTCACTATAGCCCCTCCCTCATCCTTCTCCTCCCTTACCTCAGTGTGGGTAGCTGGATCTTGGCATCTCAGTGTTTGGGTGCCTTGCCCCTGAGCCAGGGACACTGTCATGCCCTGGCCTTGCTGTGATGCCAGGAGATGGGGAGGGAGGGCCGGGGAGTACGCGGCCTTGAGATCGGAAGAGCGGTTCAGC
01290	1097	ENSG00000135506	OS9	+	chr12:57719792-57719937	GAGAGCGCCCGAGTT	TAATACGACTCACTATAGCTTCAAACAGAACTTTGTTGGTGCAGGTGGCCTGATTTTGGCTTTAGAAAACATTTGTTTTCCTATAGGTGACGGGCAGAATTATTGGGTAGGGCGGGAAGATGGAAGGCTGCAATTGGTGGAGGGAGCTCTACAGGCTGAACTGGGAGAGCGCCCGAGTTAGATCGGAAGAGCGGTTCAGC
01291	1098	ENSG00000061938	TNK2	-	chr3:195886528-195886673	AAACCGGTTTTAGTG	TAATACGACTCACTATAGGCTGTGTCTGAGCGTTGGGGCCAGTGTCCAGCGTGGGGTGGTGGACCTGTCTGGACCCAGAACGTCTTTGCTTGGCTTCCCTCCTCCCTGACCCTCTCTAATCTCTGGGTTTCTCTGGTCATCTGTCCCTGCTGACAGCTTCCTTCAAACCGGTTTTAGTGAGATCGGAAGAGCGGTTCAGC
01292	1099	ENSG00000095787	WAC	+	chr10:28534004-28534149	AGGCCCCCTTATACG	TAATACGACTCACTATAGCGACCGGAGGGGGGACTCGCAGCCTTACCAGGTACCAGCCGAGGCCGGGGTGGAGGGATTGGAAGGGGCCGGAGGGGGAAGGGAGGGACTGCTACTCGAGCGCAGGCCTCAGAAGTCGATACAGGCCCTTCGGTGCAACACATCTGAGGCCCCCTTATACGAGATCGGAAGAGCGGTTCAGC
01293	1100	ENSG00000137497	NUMA1	-	chr11:72012622-72012767	ACCTTCTAACGACAC	TAATACGACTCACTATAGCAGAAAAGGAGAGGTGGCTGGTGGAGTTCAAGTCTGTTGCCCCTGTCATCCTAAAGAAAATGTCAGTGGCCTCCCCTCCCCTGAAGGCTCTGTCACTAGAGAGTCAAGTTGTGATGACCACCAGCCTGTTCAGAGGCACACCTGCAACCTTCTAACGACACAGATCGGAAGAGCGGTTCAGC
01294	1101	ENSG00000197451	HNRNPAB	+	chr5:178209396-178209541	AGTTCCGCGCTATTA	TAATACGACTCACTATAGGGAAACCGCAACCGAGGGAACCGAGGCAGCGGAGGTGGTGGTGGAGGTGGAGGTGAGTGGAACGTGGATGAAGATAGGTCCTGTTTCCCTGCCTACATGGAGCCTTCCAAGCCTGTCTTGGGGCTCCCTCTGGTGCTGTGCAGCAGAGTTCCGCGCTATTAAGATCGGAAGAGCGGTTCAGC
01295	1102	ENSG00000137501	SYTL2	-	chr11:85704704-85704849	ACGGTATAGTGGAAG	TAATACGACTCACTATAGGGAATTTTTTGTTTGTTTATTTGGTTGGTTGATGTGGTACCTAGTGTATAGGAAAAAGCTTAATTGCATTTAATTCAGAGTACAGATCTGTAGTTTGGGAGAATTTTAAACTAGAGGAAAAAAAAGAAAGGTAAAAAAGGTTATTGACGGTATAGTGGAAGAGATCGGAAGAGCGGTTCAGC
01296	0418	ENSG00000139146	SINHCAF	-	chr12:31325690-31325835	CTCGGATCGACGAAA	TAATACGACTCACTATAGGTACGCTCGTGTTTAGTGTGTATTTATTAATTGGGGAGGGTATTTGAGGCAAACCGAAAGTCTCGGGGCGGGGAAGTGAGTGGAGCCTGGGCATAATTGAGGAGTCGCCGGAGTTGAGGGATCCACGTTGAAGGTGACAATGACTTCTCGGATCGACGAAAAGATCGGAAGAGCGGTTCAGC
01297	1103	ENSG00000130429	ARPC1B	+	chr7:99374818-99374963	ATAGGAACGTCCGCC	TAATACGACTCACTATAGGGGAGCCACCTGGAGGTGGGGGGGCGCGTAGATGTGGGGCGCCGCCTGGGAGTGAGCGGGACTGGAGGGATGAGAGGGGGTGCAAGGAGGGGACCGGGGGGCGCCTGGAAGTGAGGACGCATAGATGTGGGGCGCCGCCCAATAGGATAGGAACGTCCGCCAGATCGGAAGAGCGGTTCAGC
01298	1104	ENSG00000166888	STAT6	-	chr12:57107489-57107634	ATACCTGACCATTTG	TAATACGACTCACTATAGACCATCTTGCAACACATCAGCACCCTTGAGGTGGGGCAGGAGGGGAGGGGACAAGGCTGGGTGGGGCTGAGGTTGAACTGGGTTGAGCATTGGGCCCTGGAAGAAAATTGGTTGGATGCTGGAAGCAAATTGGTGTTCCTGTGGTTATACCTGACCATTTGAGATCGGAAGAGCGGTTCAGC
01299	1000	ENSG00000134265	NAPG	+	chr18:10526440-10526585	ATGAACGCCTATCCC	TAATACGACTCACTATAGGCTTCTCTACTTGGGCGCTCTGCTCCTGAAGATTGTGGTGGGGGCTGTCTGTGCATCGGAGGCTCGTTAGCAGCATCCTTGGCCTCTACCTGCTGGGTGCCGGTCGCATCTCTTCCCCATTTGTGGCAACCCAAAATGTCATCTGGATGAACGCCTATCCCAGATCGGAAGAGCGGTTCAGC
01300	1105	ENSG00000204054	LINC00963	+	chr9:129502860-129503005	CGACACTTTCTGAGG	TAATACGACTCACTATAGGATTACAGGCATGAGCCACCGTGCCCGGTCAATTTTTATATTTTTTGTAGAGACAGGGTTTCACCATGTTGGCCAGGCTGGTGTCGAACTCCCGACCTCAGGTGATTGTCGGCCTTGGCCTCCCAAAGTGCTGGGATTACAGGCGTCGACACTTTCTGAGGAGATCGGAAGAGCGGTTCAGC
01301	1106	ENSG00000258315	C17orf49	+	chr17:7017021-7017166	CTTGCTCCAACTCGG	TAATACGACTCACTATAGGTCCTCCTCCTCCCACACAGCTGACGGGGTTGGGGAGAAAGGGCTCACCTGGATGGCAGGGCACGGTCTCCGCAGGGGCCCCTCCCTTGTATAGGGGTTTCAGAAGAGAAGGTGCTCTCATACACAGCGCAGGGCATTGGATCAGTCTTGCTCCAACTCGGAGATCGGAAGAGCGGTTCAGC
01302	1107	ENSG00000136710	CCDC115	-	chr2:130339259-130339404	CGATTTGCGATCTTA	TAATACGACTCACTATAGAAGGCCTCAGAGGTTCTGGAGCAGCCAATGCAGGGCCGTACCTGGAATGTTTTGGGACAAGTGTGGGGGGCAGAGAGGCCTGAAGCCTTTCCAATTTCTGGGGATATCCAGATCCTCCTGGGTCGTGTGTTACACTACAGATACCACGATTTGCGATCTTAAGATCGGAAGAGCGGTTCAGC
01303	1108	ENSG00000162144	CYB561A3	-	chr11:61350748-61350893	AGTTTTGACATCTGC	TAATACGACTCACTATAGGTGGCACAGCAGGAAACCAAGTAACTTGAGGGTGGAGTTAGGGTGGCTGATGGGGAGCACTGGTCCCAAACCAGCGCATCCCAGTGAAATGCTGGGACTCCCCAGTCTGTCCATTGGGAGACAGAATTTCCCCCCCAAATCACTGTAGTTTTGACATCTGCAGATCGGAAGAGCGGTTCAGC
01304	0228	ENSG00000143217	NECTIN4	-	chr1:161073339-161073484	TAAGCCAGCTGAAAA	TAATACGACTCACTATAGTTCTGCTTCCAGGGTGGGTTTGTGGTCGCAGTGGGGAAATGAGGATGTTTGTTTCCAGGAGAGAATGGACCTGTTGGGTTGGGGGACAGGCAAGTAGGGAGGAGGCTGGTGGAGGACAAGAGGGGAAGAGGCTGAGGGGAGGAGGCTAAGCCAGCTGAAAAAGATCGGAAGAGCGGTTCAGC
01305	1109	ENSG00000170633	RNF34	+	chr12:121400446-121400591	CGCTCGCTTTAGAGG	TAATACGACTCACTATAGGGGAGAAGCCGGGCGTCCCTAGCGTTCGCGCCGGGTGGGCCCCTCTCTGCGCCGGGCCCTGTGCGCCTCCTCGGGGGCCTGAGGCAGAGCCGCCAGGGCTCGCCTGAGCCTCGGTCCCTTGGCGCGCGGCGTGCCCTTTCCCGCCCCGCTCGCTTTAGAGGAGATCGGAAGAGCGGTTCAGC
01306	1009	ENSG00000167645	YIF1B	-	chr19:38305731-38305876	ATGGCGCATGTTGCC	TAATACGACTCACTATAGGTCTTCAGAAATTGCCGTGTGGCCAGCATAAGGGGGGGCAGCATCCTGGGCCACGTCTCCCACCCCCTCAGGCCGGGTGTCCACCGGGAAGTCCCCCTTCACCCGCTCCAAGACCTTGCCTGGCATTTGAGTATGGAACCTTCTCAATGGCGCATGTTGCCAGATCGGAAGAGCGGTTCAGC
01307	1110	ENSG00000205937	RNPS1	-	chr16:2267815-2267960	CTCTGAAGATTTAAC	TAATACGACTCACTATAGCGCAGTGCGGCGGTGGCCTGGCAGCGCGGTGCGGGCTCCGAGAAGAAAGAGTGTGGCCCGGGGCGGGCGGAGTGGGAGGTGTCGAGGCCGTGGCCCGGAAGTGGTCGGGGCCGCTGCGGACGGAAGGGCGCCTGTGCTTCGTCCGCCTCTGAAGATTTAACAGATCGGAAGAGCGGTTCAGC
01308	1111	ENSG00000181090	EHMT1	+	chr9:137752447-137752592	AGAGTTTCTTCTCTG	TAATACGACTCACTATAGAGAGGAGATGCAAAGACACCAGCGTCCTTCAGTTCTTTACCCAACAACCCTTGTTGCCTGAGCGCTCACCCATGTGCTTGGAGCTGGTCATGGTGATGGCCACAGATGGGTCCTGTCCCTGGCAAAGCCTCATGAGAAAGACACCGAGAGTTTCTTCTCTGAGATCGGAAGAGCGGTTCAGC
01309	1112	ENSG00000137563	GGH	-	chr8:63023705-63023850	AGGTGCTTCACTAAT	TAATACGACTCACTATAGATTTTATATGTCTCATCAATAAAATCATATTACTTTGGGGCTTGAAGAGGGGTGTTAGGGCATTTTGGGAGACAGGAGACATGTTTTGTCCATGTTTCAAATTAATTGCAGTTTTCCTGGGTATTTTCCTGAATGGGGTGGTGAAGAGGTGCTTCACTAATAGATCGGAAGAGCGGTTCAGC
01310	1113	ENSG00000146872	TLK2	+	chr17:62523440-62523585	ACCTTATCCTCACCC	TAATACGACTCACTATAGTGTGGTGGCACACACTTATAGTCCTGGCTACTTGGGAGGCTGAGGTGGGAGGATCACTTGAGCCTGAGAAGTCGAGGCTGCAGTGAGCCATGATCTACTGCACTCCAGCCTGGGTGACAGTGAGACCCTGTCTCCAAAAAAAAGAAACCTTATCCTCACCCAGATCGGAAGAGCGGTTCAGC
01311	1114	ENSG00000116237	ICMT	-	chr1:6234478-6234623	TAACGGTTCACAGTT	TAATACGACTCACTATAGCATTCCGTAACTTGAGCAGCCCTTCCCGGAAGGGGTGCAGGTCCTCGGTGGCGGGCAGGGGCAGGGCTCTGGCTTGTCTTCATGGGCCTTTTTCATCTCTAATTTCTATTAGGTCACATCTAGTGCATCCCCACAGCCACTGTAGGTAACGGTTCACAGTTAGATCGGAAGAGCGGTTCAGC
01312	1115	ENSG00000149658	YTHDF1	-	chr20:63202037-63202182	TTAGCTCTCGCCCTT	TAATACGACTCACTATAGAGTCTCGTGACAGGCAGCTCCCAGTTGGCCGCAGGTGGGCGGGCCCAGGTCCTGGCAGCCTCGTGGGCTTTCCCTGCGGAGAGTACTGCTAGTAACCAGTGATGGTATTTGGGTAGATGTCACCGAACGACTTTGATCACTTTCCATTAGCTCTCGCCCTTAGATCGGAAGAGCGGTTCAGC
01313	1116	ENSG00000123562	MORF4L2	-	chrX:103685194-103685339	ATATTGTCCAAACCG	TAATACGACTCACTATAGATTGGCTGATGTAGAAGAAAGCCATATCTCATATCTTTTTATTTTATGTTCTTTCTTGTCCTTTTGTTTGACCTTCTAGGTCACCATCAGAAAAGCTAAGTTTGCTGTATAGTGAGGATCAGGAGATCTGATCCTGATTGCAGAACATATTGTCCAAACCGAGATCGGAAGAGCGGTTCAGC
01314	1117	ENSG00000167978	SRRM2	+	chr16:2759613-2759758	GTATTGTATGACCGC	TAATACGACTCACTATAGGTTCAACTTCTGCTGACTCTGCTTCCTCCTCCGATACTTCCCGCAGTCGGTAAGGGGTAGTCCAGGAGGAAGGGAGGGAGAGGGAATGATGGGTTAATTAATTTAATATTTATTGAGCGCCCACGGTGTGCTAGGCGCTGCACAGAGTATTGTATGACCGCAGATCGGAAGAGCGGTTCAGC
01315	1118	ENSG00000106400	ZNHIT1	+	chr7:101218605-101218750	AGACCGTAGGATATA	TAATACGACTCACTATAGGCCCTCGGGTCCTGGCGTTGACCCTTCATTCACGTTTTATTGGTGCCTGCTCCAAGCCGGGCGCTGGGGATGAAGAGGAGAAAGACCCCTCTTATCCAAGCATTGGCTTTTTCTGGAAGGGGGGCAGAAACGCAGACCTAACACTGAGACCGTAGGATATAAGATCGGAAGAGCGGTTCAGC
01316	0506	ENSG00000126746	ZNF384	-	chr12:6678530-6678675	TTATGGCCCGTTAAT	TAATACGACTCACTATAGAGTCAATCAAGGGGTAAATCTCACTGTTACCAGGGGGGTGGGGACAAGGGTTAGGAGACCATTATTTTTCTACAGGGTTTGGGATTTCCTGTGTACTCTGGGTTGGGTCGGCGGGGGGGTGAGGGGTTAATTAGACAATGATCTGGTTATGGCCCGTTAATAGATCGGAAGAGCGGTTCAGC
01317	0425	ENSG00000141376	BCAS3	+	chr17:61388795-61388940	TTGACGGTTCAAGTA	TAATACGACTCACTATAGCCCCTCCACTTCCCACACACACCCCTGCCTGCAGGGGGAGGAGCAGAAGGGGTCTGAGAGGAGGCGTGGAGAAAAGCGCCCACAAAGCTGCCCCGGGGCCAGCAGGCCCCCGATTCTTTCAGTTAGTCTGTGTTGAAGAATGGGCCTTGACGGTTCAAGTAAGATCGGAAGAGCGGTTCAGC
01318	1119	ENSG00000159842	ABR	-	chr17:1100710-1100855	GAGCCCGGTACAACT	TAATACGACTCACTATAGCGAGACTTCGTCTCAAAAAAAAAATAAAGGTCGGGGGGGAAGGGCAGGGAAGCAGACCGTCCACGCAGGGTTTTGGCCTCCTTGCTCATGAGCTGTTGGCTGTGCTTTGCGTTTGTGCAGGTGGAAGCAGGGAAAGGCCTGGAGATGAGCCCGGTACAACTAGATCGGAAGAGCGGTTCAGC
01319	0907	ENSG00000137817	PARP6	-	chr15:72250719-72250864	CGCTCATAGATTGCC	TAATACGACTCACTATAGGGCAGCACCTTTGCCTTCCAGTGAGGAGGCTGGGGGCTGGGCAGTGGGGGTGGTGAGGGGGCGGGGATGAGCAAGAAGGATGCCCTTGAGATATGAGTTTGTGTTACATGTGTCCATCAACCAGTCAGCAGATACTTACTAAATGCCGCTCATAGATTGCCAGATCGGAAGAGCGGTTCAGC
01320	1120	ENSG00000055070	SZRD1	+	chr1:16367663-16367808	GGTTACTTGAACTTC	TAATACGACTCACTATAGAGTTCTTGTGCTCTGACCGGGACGGACACACCATGTGGGTGGTGGTGGGGCTTGCGCGGACCAAGGAGGCATGTCCGGCTTCGCAGGAAAGCGGGAGGAGGCAGCCGAGGGCGGGGGGAAATTGAATCCTCTTTGGGCTACTCAACGGTTACTTGAACTTCAGATCGGAAGAGCGGTTCAGC
01321	1121	ENSG00000196924	FLNA	-	chrX:154357274-154357419	CGATGATTTTACATA	TAATACGACTCACTATAGTGTTGGCCGCTGCGGCGCTCGGCACGGGGCTTGGGTTGTGCCTGTGTGCAAGGGCTCGCTGCTTGGGGCGGCGTGTGGGAGTGGGGGCCGCCCCCTTGAGTGACTCACCTGACCTTTCTCCTTGCTCTCTGCCCTCTCACCTCAGTCGATGATTTTACATAAGATCGGAAGAGCGGTTCAGC
01322	0198	ENSG00000077238	IL4R	+	chr16:27340915-27341060	CCCCAGAAAGCACGC	TAATACGACTCACTATAGCCTGGCGGGAGGGTTGAGCACAGGAGGGAATGTGGTGGAGGAGAGTGAGCAGCAGGAGGGAGCAGTGAAGGTCAGCAAGGTGACAGAGTGGCTGAATCAAAAAAGACCTTGCAGTGTTTGAGCAGAGGATCCATATCATCCATTATCCCCAGAAAGCACGCAGATCGGAAGAGCGGTTCAGC
01323	0169	ENSG00000095787	WAC	+	chr10:28534276-28534421	AGTTAGTGTACGTAA	TAATACGACTCACTATAGTGCAGCCAGAAAGACCTGACTCGATTATTTGATTATTTGCGAGTGAAGGAATCGATGGGATGAGATGATAGGTGACTTACGAGGCTTATTTATTTATTTATTGTGTTGGGGGAACTGAAAAGTTAATGTAAAGGTATTAAAATTAAAGTTAGTGTACGTAAAGATCGGAAGAGCGGTTCAGC
01324	0242	ENSG00000177410	ZFAS1	+	chr20:49280495-49280640	GAGATCTATAGGCCA	TAATACGACTCACTATAGGGCCAAAACCAGGCTTTGATTGAACCAGGATGAATGCGGGTGTTGGAAGTAGAATATATATATACATATAAAATTGGTAAGTGGTGCCAACACGTCTTCCCTGGCTGAGTAGACACAGGCTCTGGAGGGGGTAGTAGCTGCTTTTCGAGATCTATAGGCCAAGATCGGAAGAGCGGTTCAGC
01325	1122	ENSG00000130702	LAMA5	-	chr20:62325511-62325656	GTTCGTGATGATACT	TAATACGACTCACTATAGCCATGGTCTTTGTGCCCCTCCATCCCCTACAGGGTTGGGGGGTCTGTTCTAGGCTCCCTGTTCTGTCCCATTGAGTGTGGCCCCACTGAGGTGCCATCCTGGACCCACAGGGGAACTTCCGGCATACGGAGACGCGCAACACTGTGGTTCGTGATGATACTAGATCGGAAGAGCGGTTCAGC
01326	0066	ENSG00000166886	NAB2	+	chr12:57094215-57094360	ACTTTACCCCCGTTG	TAATACGACTCACTATAGACTTGGGGGGCCATGGTAGAGTGGCCTGGGAGGGGCCTGGGAGGGGGCCAGGGATGAGTGGGGGTGGCAGAGCTTGGGAAGGGGGGAGGGGAGAGGTCAGAGCCAAACCACCCCCGCAGCTCCTGACAGAACCAGAAATTCCAGCGACTTTACCCCCGTTGAGATCGGAAGAGCGGTTCAGC
01327	1123	ENSG00000141376	BCAS3	+	chr17:61380250-61380395	TGTTCAAGAGGTGCC	TAATACGACTCACTATAGCAGGCAGGAGTGTAGGAACTCAGGCAGCTGGACTGGGGAGGAGGGAGAGAGGGAAGGATGATACCAGTTTAGGCTAGTGAGAAATCTGTAAAACCCTAGATGTGCTGTGCCTGGGAACAGACCATGAACACCCCCGCAAAGCTCTCTGTTCAAGAGGTGCCAGATCGGAAGAGCGGTTCAGC
01328	1124	ENSG00000143393	PI4KB	-	chr1:151307856-151308001	CGTCTCCGACTCGCT	TAATACGACTCACTATAGGGAAGGAATGTGCTGGCTATTCTCAATTCAAGTTGTGAAGGGTGGGTGGAAGCTCCTACTAAGACTAAAAAGCAGCTGCTTTCCTGGAGTTCTCCAGATAGTGGGGTCCCCGGCCTGCATGGCCAGGAGTGACTGAGTGGGTGTGCCGTCTCCGACTCGCTAGATCGGAAGAGCGGTTCAGC
01329	1125	ENSG00000101266	CSNK2A1	-	chr20:543392-543537	GATAACGTTAAATAG	TAATACGACTCACTATAGACATAAACCAAGCGAGGCCCCTGCAGCCCATCGGGGAGGCCCAGGGGCCACCCCTCAGGGCGGAGGGCGAGGTTTGGGGGCAGAGGCCGATGTGAGGGTGGGAACCGGCTGCCGGAGTCCAGCTTATTGCAGAGGAGAGGACTGAAGATAACGTTAAATAGAGATCGGAAGAGCGGTTCAGC
01330	0820	ENSG00000064787	BCAS1	-	chr20:53953873-53954018	CATACTCGTGGTCCA	TAATACGACTCACTATAGTTGCCTGGACCACACGGAGTAGATGAGGAAGAAGGGTGTTTCCCCAAGGAAAAGCCAAGTTCTGGTTCCAGAATAAGGGATAAAGAGTGCTTTCTGGGATAGCATAAAATGTATTAATGAATTATTAGATAACTAAATAAATGTCCCATACTCGTGGTCCAAGATCGGAAGAGCGGTTCAGC
01331	1126	ENSG00000198176	TFDP1	+	chr13:113639746-113639891	GCACTGCCTGCTGTT	TAATACGACTCACTATAGTTTTTCCTGTTGCTGGTTATGAGTGAAAGTCCCGGAGGGAGGGATCTAATGGTTTTACAGTTTGTTCCCTCTGGGGCACTGCTCCTGATGGAATGATGAGTGAGGGAGAGGCAGCGTGTGGCTCTGCTCAGCCTCCTGTTTCTGTCGCACTGCCTGCTGTTAGATCGGAAGAGCGGTTCAGC
01332	1127	ENSG00000180900	SCRIB	-	chr8:143806873-143807018	TTCCAGTGTCCAAAC	TAATACGACTCACTATAGTCCAGCTGACCCTCACTATCCTGCGGCAGACTGGGGGCCTGGGCATCAGCATTGCGGGCGGCAAGGGCTCCACACCCTATAAGGGGGACGACGAGGTGAGCACTGCCTAGGAGGGCCTTTCCGCTGCCACTGGCCTGCCCCACCACTTCCAGTGTCCAAACAGATCGGAAGAGCGGTTCAGC
01333	0279	ENSG00000120256	LRP11	-	chr6:149842676-149842821	AGTTGATTCGGACCA	TAATACGACTCACTATAGCTCTTCTGTTTTGGGCTTAGCCGATGCTACTGGGTTGGGGTGGAGGAAGCACTCCAGGGGATGAGAAGAGATGCTCCCGCTTCTCTTGACTCGACTTCATCAAAGACAATTGCTTGGCTATTCTGGGAGAGGACTTTGTTTACAGAAGTTGATTCGGACCAAGATCGGAAGAGCGGTTCAGC
01334	1128	ENSG00000064787	BCAS1	-	chr20:53967191-53967336	ATGAGTGTCAATGCC	TAATACGACTCACTATAGCCCAAAAAGGACCTCTTATCTGTTCTTCCCCTTGGGGAAGGGATTTTGCCACTTCCATGTCAATGTGGCAGTTGAGCTTGGAAATTGGTGCGTTGTACAACATAAGCATTACTTCTCCAAGATGTGCCTGTGTAGAAATGGTCATAATGAGTGTCAATGCCAGATCGGAAGAGCGGTTCAGC
01335	0466	ENSG00000188313	PLSCR1	-	chr3:146543985-146544130	TTCTGACACAGGAGT	TAATACGACTCACTATAGTAGCTACACTGCTTTACAGGTAGAGAGCGGCCCTGAATCCTGGGTAGAGTCTGGGCTCAGGAGCATGTGCCAGCGTAGTGGGGCTATTAGAAGGAATGGTTAATACAGCCTGCAAGCTGTCATTTATCAGTAAGTATTCAATGAAGTTCTGACACAGGAGTAGATCGGAAGAGCGGTTCAGC
01336	1129	ENSG00000167470	MIDN	+	chr19:1252088-1252233	CTTCGGCTCAACGGC	TAATACGACTCACTATAGCCGGAGGGCTTTCTCTCCCACGGTGGCTGCCCTGGGGGAAGGGGGCCTGGCTTTCACAAGACTGCCTGCAGGATGACCTTGGCCTATGGGGCCTCATCCCCGCTCACACCCTGGCCTGCATCCCCAGCCCCCTCCGCCCCCACCGACTTCGGCTCAACGGCAGATCGGAAGAGCGGTTCAGC
01337	1130	ENSG00000149658	YTHDF1	-	chr20:63213394-63213539	TCCACATTTTTATCA	TAATACGACTCACTATAGTATTCTTAGCTCTGGATGATTGGAATTGTGGTCTGGGGAGGCAGCTAAGAGCTGGGCTGTGGAGCGACTGTGGAGCCAGAGGCCGCCTGGGTTTCAGTCCTTTTTTTGAGACAGCGTCTCACTCTTGCCACCCAGGCTGGAGCGCATCCACATTTTTATCAAGATCGGAAGAGCGGTTCAGC
01338	1131	ENSG00000185475	TMEM179B	+	chr11:62789787-62789932	TATACTTGCTTTGCG	TAATACGACTCACTATAGTGTCAGCTTAAAATTCAGCAGTTCAGAGTGGTGTGTGGGTGGGAAGGACTGGATTTGAAATGGTCCCACTCCTGACGATCCTGTCCCTGTCTCCTACAGACCTCTTCTTGGGTGAATTTGGTATTGTGGTGTGTGGTCTTGGTGCTTATACTTGCTTTGCGAGATCGGAAGAGCGGTTCAGC
01339	1132	ENSG00000105698	USF2	+	chr19:35269866-35270011	GTCATCAGAATTCCT	TAATACGACTCACTATAGGCCGTCAGCGTCGTGTCCACCGCTGCCTTCGCGGGGGGGCAGCAGGCTGTGACCCAGGTGGGTGTGGACGGGGCAGCCCAGCGCCCGGGCCCCGCCGCTGCCTCTGTGCCCCCAGGTCCTGCAGCGCCCTTCCCGCTGGTAGGTGCGTCATCAGAATTCCTAGATCGGAAGAGCGGTTCAGC
01340	1133	ENSG00000159842	ABR	-	chr17:1109286-1109431	CTCTTTGTGAAATTA	TAATACGACTCACTATAGCGGAGCGAGCGCGAGCCCGAGCCCCGGAGCCCGGGAAGGGCGGGCCCTGCGGGGCCGGGCGGGACACGGAGGAGGGCGCTGGGCTGCTGTGCGGCGGGTTCGCCTCCGCCACGGGCCGGGCACGGCGTCAGGGGCTGCCCGGGCCTCTCTTTGTGAAATTAAGATCGGAAGAGCGGTTCAGC
01341	1044	ENSG00000161203	AP2M1	+	chr3:184180700-184180845	CTCATATCTTTCCTT	TAATACGACTCACTATAGAGGCCCTGCCCTTTGGGGCTTATAGGGGAAAATGGATTACAGGTGGGGACTAGAAGGGATGGGGAATGAGGGTGGAGTGGGGATAGAGACAGGATGATTAAAGGGACAGAGGAGTGAGGCCATTGCTGTTTGTTTCTGCCCTCATGCTCATATCTTTCCTTAGATCGGAAGAGCGGTTCAGC
01342	1134	ENSG00000141376	BCAS3	+	chr17:61368569-61368714	TGGTGTGAGCTATGT	TAATACGACTCACTATAGGTTTGTGGGCATATGTTTGTTTTTGCTGTTGGTTTCTTTAGTTAGCACTCCAGTGGCTATCCGTCTGAGGAGCTCTGGTGTTGGGAAACCCTGTGTAAAGGGGAGCTCCCAGTGGAACTGCCCCTCCCACGTGGAATACCACATGCTGGTGTGAGCTATGTAGATCGGAAGAGCGGTTCAGC
01343	1135	ENSG00000167470	MIDN	+	chr19:1253626-1253771	TTTGCTCACCAACGA	TAATACGACTCACTATAGCCCCTAGGCCTCCGCCCCGCCCAGGACAGATAAATATTTATCTTGAGAAAGCAAAGGTTAGGACAGAAGAATTCGTGCAGGAATTCCACCCACTTGCTGGCCCTGGTGACTTAGCTGGGAGGGGGCCTGAGGTGGAGCCCCTCCCGTTTGCTCACCAACGAAGATCGGAAGAGCGGTTCAGC
01344	1136	ENSG00000205336	ADGRG1	+	chr16:57620114-57620259	GTGTAGAGACGTGTC	TAATACGACTCACTATAGGAGGGACCTGCCCAGACCTGGAGGTAAGAGACGGGTGGGGGACAGGGGTGGGAAAGATAAGTAGGGTGCCACTGCCAGCCTGTCCCCCTTGACCTTGGCCATCCCTCAGGTCTAGTTCAATGCCCTGAGAGTCCCGATGTGTGTGGGTGTAGAGACGTGTCAGATCGGAAGAGCGGTTCAGC
01345	1137	ENSG00000124222	STX16	+	chr20:58659620-58659765	GAGAGAGGTATTCGA	TAATACGACTCACTATAGCAGGAGCTGGACGAGGTATTGTGTTTTGAATATTTTTATATGTTGGGTAATTTGAGTTTATAAAATACCTACTTTTCCTGAAGTCTTTGCTCATATATAAAATGCTAACAGCTTATACATATTTAGCATTTGTTTTGATTACTTTAGAGAGAGGTATTCGAAGATCGGAAGAGCGGTTCAGC
01346	1138	ENSG00000169592	INO80E	+	chr16:30005007-30005152	TACCATACAACAGGC	TAATACGACTCACTATAGCCTCATCTCACCTCTATCACCACCCCCAGGCACTTGCTGGTTTGAGGCTCTCGAGGGGCTGAGGGGGGCAGGCCCTGAGTGCAGCATGGGTTGGCCCAGCTGTGCCCAGGGCCTCTTCCCCCTCCCCAGAGCTGCCCTGGGGGGCATACCATACAACAGGCAGATCGGAAGAGCGGTTCAGC
01347	1139	ENSG00000101150	TPD52L2	+	chr20:63875448-63875593	GTTCACTTGCCTATG	TAATACGACTCACTATAGAGAGGCCCATGTTTTTGTCCTAGGACATCGTAAGTTTTGAATCCCAAGGGTGTTTTGGAGCTGTGGGCTGTGCCCTTCCAGTCCCCCACAGCAGTGCTGTTGCCCAAGAATCTCCTAGCGAGAGACCAGGGGCTACTGCCAGGTGAGTTCACTTGCCTATGAGATCGGAAGAGCGGTTCAGC
01348	0018	ENSG00000089159	PXN	-	chr12:120215521-120215666	CTTGAACACACCCTT	TAATACGACTCACTATAGCTAAGATCCAGGGCCTGGAGCAAAGAGCGGATGGGGAGCGGTGCTGGGCGGCCGGCTGGCCTCGGGACGGCGGGCGGAGCAGCCCCGGAGGGCAGGACGAGGGAGGGGTCAGTGCCAAGGCTGGGCTGGGTGTCCTGCGTGTCGTGCTTGAACACACCCTTAGATCGGAAGAGCGGTTCAGC
01349	1140	ENSG00000137501	SYTL2	-	chr11:85721166-85721311	TTCACACCTAAACCA	TAATACGACTCACTATAGTCATGGCTGTCTTCAAAAGCTAGAATGTTAAATGGGAAGAGTCAATGTCTGGCATAGGACAAATCATATGTCTAAAATAGGAGTAAACAACTAAGAGATCACATTTCTATTAATGTGGTAATCTTGTTTTTGTAGGGTTTACGTTTTTCACACCTAAACCAAGATCGGAAGAGCGGTTCAGC
01350	0052	ENSG00000117335	CD46	+	chr1:207767884-207768029	TTCAATCATCTAGGC	TAATACGACTCACTATAGTAAAATCCTTCAAATTTCTGGTGATGTTCACTTATTTTTAGTAATGAAAGGAGGGAGGACATTTGTATAGCCATTTTAGTTGTTATACATAGTGATTCTAAAATTATTTGCCATAATCTGATATAAACAGGAATATGACCTTGGGATTCAATCATCTAGGCAGATCGGAAGAGCGGTTCAGC
01351	1141	ENSG00000110536	PTPMT1	+	chr11:47566212-47566357	AGGTGCCGACCAGAA	TAATACGACTCACTATAGACGCCTGTAATCCCAGCACTTTGGGAGGCGGGAGGAGGAGGCGGGCAGATCACTTGAGCCCAGGAGTTCCTGACCAGCCTGGGCAACATGGCGAGGCCCCCGTCCCTACAAAAATACAAAAAGTAGCCGGGAGTGGTGGCGTGCGCAGGTGCCGACCAGAAAGATCGGAAGAGCGGTTCAGC
01352	1142	ENSG00000116918	TSNAX	+	chr1:231563622-231563767	AGAATGGTCTCTTTT	TAATACGACTCACTATAGGATAGAAGGTAAAGATGGGTGTGGATATAAATTTTTTTTTTTTTTTTTTTTGGTAGGGATAAAGGCAGTTGTGAGAAATTGTGCTAGGTAAGCTGGCAAATGACCAGGTCACTGAAATTGGGCAAGGTTGTCTACTGAAAGTGAAGAGAATGGTCTCTTTTAGATCGGAAGAGCGGTTCAGC
01353	1143	ENSG00000205133	TRIQK	-	chr8:92965925-92966070	TTTCCTAAACATCTG	TAATACGACTCACTATAGCCGTGGACAGCAACATTTCCCACAGGACACGAAGTTTGTCGGCCCTTGCCTTGGCAGAGCTGAGGTGTGTGTCCGGCGAGTGCGAGGGGATTGGGGAGACCCTGCCCGGGAAGCTCGGGGTCCGGGAATGAAAGCGGGCGCACCTCTTTCCTAAACATCTGAGATCGGAAGAGCGGTTCAGC
01354	1144	ENSG00000169045	HNRNPH1	-	chr5:179616565-179616710	TGGTGGATAATTGTC	TAATACGACTCACTATAGGTGAGTTATGAAGTTCCTTAGGATAGATAATTCAAATTAGGTTTAAGTAGTCTTGGGGGAGGGGACTACGGAGTGAAACTACTTAAATTTTCTAAGTATAAAGTTTAAATCAATAGCAAAACAGGATTAAGATAAATGTGGGCATATGGTGGATAATTGTCAGATCGGAAGAGCGGTTCAGC
01355	1145	ENSG00000114346	ECT2	+	chr3:172751113-172751258	CTTATCTCTCCGCTA	TAATACGACTCACTATAGGAGTGTGGGTGAAGGGAGGGAGTTGGGAAAGGGATTTTGGCAAGCCGCGCAGCCCTGTGGCTTTGGGGGCCGGCACTTGCAGCCTTTGGGGGCTTATCTCAGAGTGCGCCGTGGTTTTATTCTAGGATTCATCCTGGCTTCTTTGCCTTATCTCTCCGCTAAGATCGGAAGAGCGGTTCAGC
01356	1146	ENSG00000177426	TGIF1	+	chr18:3451313-3451458	AAAGTCACGTGACGT	TAATACGACTCACTATAGCGTCAGTTTGGTTTAAAAACAAAATACACCGGAGGGGGACGGGGGGTGGAGAAACCACACAAAACACCCCGAAAGGTCAGAGTGTGAAGTCCCTTTTGAAGTTAACAAAAATTGAGTCCCTGGCTGGGAGGTCCCCCGAGTGTTCCAAAGTCACGTGACGTAGATCGGAAGAGCGGTTCAGC
01357	0682	ENSG00000177426	TGIF1	+	chr18:3451496-3451641	AGACGCTGTCGTTCC	TAATACGACTCACTATAGGTGGAGTGGTTCAAAACAGAAGTTAATCACTCGGGAAGCGGACGGGAGGGGCGGCGCTACTGCGCATGCCCGGGAGCCGCCTGGAGTTTGGAACTCCACATTCTTTCAGACCCGGCCCGCTGCGGGGCGTTCCTGGGGGGTAGCCTAGACGCTGTCGTTCCAGATCGGAAGAGCGGTTCAGC
01358	1147	ENSG00000169592	INO80E	+	chr16:30001244-30001389	GTAATCACCTATAAT	TAATACGACTCACTATAGGCCCAGGACAGCATCCTGCTGCTGCCCGGCCCTTCTGTGCTCGGGAGCCCCGGGAGCCGCACTCATCACCATCTCTTTTGTTTTTCCATCCTCCTTCTGTTTGCATTTCTTCCCCCACCCTCACCCCGGTCCATTCCGCCTCCCATGTAATCACCTATAATAGATCGGAAGAGCGGTTCAGC
01359	1148	ENSG00000112983	BRD8	-	chr5:138159369-138159514	AGCCTAAGCTAGAGG	TAATACGACTCACTATAGGATTCTCAGCTCTTAATGGGGGTGGGTGGCAGAGGGAAATCCAACATGCAGACTGTGGCAGTGTCTTGAACTTCTGTTTATTCAGGTCATTGAATAAGAAACTCTTTTCTTCTGCATTCCTGTCTTTCTGCATGTGTGTGTGTGTGAGCCTAAGCTAGAGGAGATCGGAAGAGCGGTTCAGC
01360	0921	ENSG00000162144	CYB561A3	-	chr11:61350873-61351018	CGAGATTAAAAGGCG	TAATACGACTCACTATAGAGAGCCGGGGATCCTGACCGACAGACAGGTATGGGTTCCAGTCCCACATTCCAGGGTGGGACAGGGCCAGGTCTAGAGAAGGATCTCCCACGAAAGGCTGGGGCCTTGACAAGAAGACTTACCCTGTGGCACAGCAGGAAACCAAGCGAGATTAAAAGGCGAGATCGGAAGAGCGGTTCAGC
01361	1149	ENSG00000136710	CCDC115	-	chr2:130339878-130340023	CCTCCCCACATAGGA	TAATACGACTCACTATAGTATCCACCGACGCCCTGCTGGAGAGTCTGAGTGGGCACTTGGGCACATGTATCTGGAGTTTGGGAGAGGCCTGGGCTGGAGAGAGATTTGGGAGTCCACTGCATAGCACTGGTGTTTAAATTCCAAAGTTTTTGACACAAACACTGCCTCCCCACATAGGAAGATCGGAAGAGCGGTTCAGC
01362	1150	ENSG00000122566	HNRNPA2B1	-	chr7:26193810-26193955	CCAGATGACTGGTTT	TAATACGACTCACTATAGTACTTAAGATTTTTAGTTTTGAGGGAAAGCTGTGGAATTACAGGTATTTAACTGTGTGCACATGGTGTTATCCATTTGGCTGAGTAACCCCAGCCACCAAATGTTTACCAAGGATAGTTATTCAGTCCTTGAAGCTATTTTAGAGGCCAGATGACTGGTTTAGATCGGAAGAGCGGTTCAGC
01363	0359	ENSG00000170633	RNF34	+	chr12:121415824-121415969	GAGGTTTGGTGTTTT	TAATACGACTCACTATAGCAGACTTTTGTCCAGTCTTTTTTTTTTTTTTTTTTTTTACATGCCTGTGTACATGTATCTGTTTTGGGTGGGTAGGGAGGTTTTTTGTTCTGTAAAATTTGGATCATGTTCTCTTTTTGTTAAACAAGAGATCATGGGTATTGGCAGAGGTTTGGTGTTTTAGATCGGAAGAGCGGTTCAGC
01364	1004	ENSG00000112031	MTRF1L	-	chr6:152992581-152992726	CAATAGGAGCATAGG	TAATACGACTCACTATAGGATTTACTTAGAATCCTTACCTGATACTCCGTGGGATAACTGCAAGGCGAGGAAGAGGGAGGGATCCAAACTCAGGGAATGTCTGTATTAATTACTATTTATAGAAGGTGTGGATGGTCCTTTCAGGTGGAGTTCTGAGTTTTACACAATAGGAGCATAGGAGATCGGAAGAGCGGTTCAGC
01365	1151	ENSG00000168137	SETD5	+	chr3:9433713-9433858	GCTGTAGAGCCGATT	TAATACGACTCACTATAGCACCGAGTTCTTTCTCTTATCCTAGTGGCTAGTGGTTGTGGAAAGAGGAGGGGTTAGAATGGGAAATGAAGTGTTAGTTTAAGGGAAGATTAGGTGTTATGCTATCATGCATTGCTTTTCGCCTTTGTGCAGCCCTGAATCTGTGGGCTGTAGAGCCGATTAGATCGGAAGAGCGGTTCAGC
01366	0334	ENSG00000141376	BCAS3	+	chr17:61391840-61391985	CCATTTCGCCCTTAA	TAATACGACTCACTATAGAGCAGGCGGGGATCCCCCTGCGGAAGGACACAAGTGAACCCAGAATGGTGCCTCAAGGCAGGCAGCCTGGCCCAGATGGTGCCCCCACTCCCCAGACCCAACTCTAACCAGGCCTGGCCCTCTCCTGTGTCTTGCAGAACTTCAGCCCATTTCGCCCTTAAAGATCGGAAGAGCGGTTCAGC
01367	1152	ENSG00000141002	TCF25	+	chr16:89909371-89909516	TGTCGACAAGTTCCG	TAATACGACTCACTATAGCGTGGTGCCGCACACCTGTAGTCCCAGCTACTTGGGAGGCTGAGGCAGGAAAATTGTTTGAACCCGGGAGGCACAGGTTGCAGTGAGTGGAGATCGTGCCACTGCACTCCATCCTGGCGACAGAGGAAGACTCCGTCTCAAAAAAATGTCGACAAGTTCCGAGATCGGAAGAGCGGTTCAGC
01368	0951	ENSG00000140105	WARS1	-	chr14:100375874-100376019	ATTCAGATGTGAGAC	TAATACGACTCACTATAGCCTGTTCGCTTTTCCCGAGGAGAGAGGCCCCCATTTTTATTTAGCGCCTGCCATGTGCCAGAGGCTTTGCGTAGTGTTGCACTTAGTCCCCTCAACGGTAATGTTAGCAGGCTTCTCCATGCCCATTCCACAGATGAGGAAACCGAATTCAGATGTGAGACAGATCGGAAGAGCGGTTCAGC
01369	1153	ENSG00000067082	KLF6	-	chr10:3784771-3784916	GCATATGTTTCTGAA	TAATACGACTCACTATAGACAGGTAAACGCAGCCGGCCGCGGTTCCCTGCGGGCGCCGGGGCGCGGGCCGGGTCGGCTGTTTGGGGTTCAGACCCGGTGCTCTCTGCGGTCCGCTGGGCCTGGGCCCCGCGCTGTCACCGGGGGAGCGGGCGCAGCGCCCCCGCGCATATGTTTCTGAAAGATCGGAAGAGCGGTTCAGC
01370	1154	ENSG00000174744	BRMS1	-	chr11:66338318-66338463	CGCATCTTCTCTCCG	TAATACGACTCACTATAGGAGCCGCTGAGCTGGCCAGCAGTCAGGAGCATGGGAGCTCTGCCTGGGTGGGGCCTATGCTCCCGGTCCTGGGGGCACAGCACTGAGGCAACAGCCCACAAGCCACAGAGGTGGGGGGTGGGGCAGGGATTGCCAAGCTGGAGGTGCGCATCTTCTCTCCGAGATCGGAAGAGCGGTTCAGC
01371	1155	ENSG00000117448	AKR1A1	+	chr1:45568652-45568797	TCTTGCGCTATAAGG	TAATACGACTCACTATAGGTATGGCCGATCTCCAGCTCAGATCTTGCTCAGGTATGGGGCAGTCTTAGGGAGAGGGCCCTGGGTTGGGAGGCAAGGGTTAAGGGATTTCTTATTTCAGTGTCTGGGTGAGGCTGAGGATCTTGCCTTGTGATCTGGAGGGAGGCTCTTGCGCTATAAGGAGATCGGAAGAGCGGTTCAGC
01372	1156	ENSG00000137210	TMEM14B	+	chr6:10749877-10750022	ATGTAGCATATTTCG	TAATACGACTCACTATAGGAAGCTGAGCCAGGCCTCTTGTGGAATTACTTATTTTTGCCTCTTTATCTAAAGGTAGGCAGGGGTGGTTGTAGTTTGTTATTATCATTGACTGCCATTCATCAGCCATGACCCCCAAGTGCCATCTCTGGGCTTAAGTAGGAGTCATGTAGCATATTTCGAGATCGGAAGAGCGGTTCAGC
01373	0655	ENSG00000125844	RRBP1	-	chr20:17660369-17660514	TTGTCCTTTTCGCTA	TAATACGACTCACTATAGAGCCAGGATGGATATTTACGACACTCAAACCTTGGGGGTTGTGGTCTTTGGAGGATTCATGGTTGTTTCTGCCATTGGCATCTTCCTGGTGTCGACTTTCTCCATGAAGGAAACGTCATATGAAGAAGCCCTAGCCAACCAGCGCATTGTCCTTTTCGCTAAGATCGGAAGAGCGGTTCAGC
01374	1157	ENSG00000050426	LETMD1	+	chr12:51058289-51058434	ACGTGCTCTTTAGAG	TAATACGACTCACTATAGTAACGAAGTAGGCCATAAGACAAGAGGGAGTAGTGGGGACTGTGGAAACCTAAGAGTGAATGCATGCTAGTGTGAATTTTCCAACCTTGGCACTTCCTTATGGGGGGAATATCCTGTGCTTTATTTATTTATTTATTTATTTATTTACGTGCTCTTTAGAGAGATCGGAAGAGCGGTTCAGC
01375	1158	ENSG00000136527	TRA2B	-	chr3:185937354-185937499	GTCCTATCTGAATTC	TAATACGACTCACTATAGCGTTGCTCTCCTGCGAAGGTCCGCCGCAGCCATCTTGGGCTGGCGGGCTGGGCGAGCTGCCAGAGGCACAAAATGGCGGAGAAGCCGCGCGGCAACGCGGACCCGACCCGCAGCGGGCCGCGCTTCGTAAGGCCGCGTGGTGGGGTGTCCTATCTGAATTCAGATCGGAAGAGCGGTTCAGC
01376	1159	ENSG00000197111	PCBP2	+	chr12:53468096-53468241	GAGTGACACGCTGCG	TAATACGACTCACTATAGTCAGTCCAGGTGTTGTTAAAGATGGGTACGGGTATTTGCTGATGGGATTTTTTTTTCTTTCTTTTTCTTTGGAAAACAAAATGAAAGCCAGAACAAAATTATTGAACAAAAGACAGGGACTAAATCTGGAGAAATGAAGTCCCCTCGAGTGACACGCTGCGAGATCGGAAGAGCGGTTCAGC
01377	1160	ENSG00000173933	RBM4	+	chr11:66643619-66643764	TTTCAATGGTCGCGT	TAATACGACTCACTATAGCGGAGCAGTGCGTACGCCTTACACCATGAGCTATGGGGATTCATTGTATTACAACAACGCGTACGGAGCGCTCGATGCCTACTACAAGCGCTGCCGTGCTGCCCGGTCCTATGAGGCAGTGGCAGCTGCAGCTGCCTCCGTGTATATTTCAATGGTCGCGTAGATCGGAAGAGCGGTTCAGC
01378	0463	ENSG00000072518	MARK2	+	chr11:63904381-63904526	GAACGGATCATGGTG	TAATACGACTCACTATAGCAAAGGGAAACCTTTTTGTTCTGAACCTTCCAGGGTTTCCTTAGGGACCCCGGGGATAGTCGGCATCACAGGGACTCAATCCTCAAGGGTTGGTCCCCATTGCCGCCTTGAGGGTCCAGTCTGCCCGGCTCCCAGGGAGCCCGCTGGAACGGATCATGGTGAGATCGGAAGAGCGGTTCAGC
01379	1161	ENSG00000124222	STX16	+	chr20:58652445-58652590	GCATAGACTATGGAG	TAATACGACTCACTATAGTAACATTGGGAAGCATTGGGCCTTTCTGAAGCCTTTTTGTTTCGTTTTGTTTGAAGCTCCCCTCCCCCCAGTAATGAGCCTCAGTTTGGTCCTAAGGGCTGGGTCGCCGGATCGTAGACCCAAATCCTTGCAAAATGAACGACTCCGCATAGACTATGGAGAGATCGGAAGAGCGGTTCAGC
01380	0086	ENSG00000114503	NCBP2	-	chr3:196942198-196942343	GTCTGCCTAATTACA	TAATACGACTCACTATAGTCCCATTCAGCTGAAATCCGCAAACGCCAAGTGGGGCCCCGGTGCCTGCTGGCGAGGCAGGGAATGGGTGCTGGAAGGGCGCTTGGATATCACTGAAGCCACTTGCTCTGGAAGACGGGGAACTGGAGGCTCGCTTATCCCATTCGGTCTGCCTAATTACAAGATCGGAAGAGCGGTTCAGC
01381	0019	ENSG00000149182	ARFGAP2	-	chr11:47172706-47172851	GCGTCTTAGTCGACG	TAATACGACTCACTATAGTTGGTCTGAAGCAGGGCTTCATAGAGACCGCTGGGCTTGGGAGCTCTGTGGAGGCTCTGGGGTGGGCCTCTTGTTAGCCACAAGTCTGTTTCTCCTCCAGAGTCCGTGTATCTGTCAGCTAAAGGGGCCCTTCCTGCCAGAGGTAAGCGTCTTAGTCGACGAGATCGGAAGAGCGGTTCAGC
01382	0838	ENSG00000173818	ENDOV	+	chr17:80421721-80421866	ATTAGGTAATACATA	TAATACGACTCACTATAGTGACGTAAGGGAGAGGGAAGGATGAGGGGGGCAGGGCATGGACGGACTGGGGATGGAGCAGGTGGCCGAAGGCTGTGCTTCCCACTGAGCTGCGTGCCTGGTGTCAGGTGGTGTATGAGGAGAGCCGCATGGTCAGCCTCACAGCCATTAGGTAATACATAAGATCGGAAGAGCGGTTCAGC
01383	1162	ENSG00000131051	RBM39	-	chr20:35734298-35734443	ACTTTATCGCTTCCT	TAATACGACTCACTATAGAGTTGGAATAGTGTCACAGAGATAGTGTTAGGTTTCTTAGGCAACAAAATTGGAGTGTTACCTATTGCCCATCTGGGCATGGCTTTGATGAGTTCTATATAAATAATGAGTGTAGCCTAATTTTCTGTCATGTGCTACCTAGCATAACTTTATCGCTTCCTAGATCGGAAGAGCGGTTCAGC
01384	1163	ENSG00000169592	INO80E	+	chr16:30001810-30001955	TCAATAATCAAGTCT	TAATACGACTCACTATAGGGCGTGTTGTGTGATGCCAGGTAGCCCCAGACCGGGTCAGGATTATGGGATCTAGAGTCAAGTCAAGACTGCCTGTTAGAAACCACGTGGCCTTGAGCAGGTCTCTGCTACCCTCTAGGCCTCCTAGGCTTGGCACCTATAGGGCGTCAATAATCAAGTCTAGATCGGAAGAGCGGTTCAGC
01385	0961	ENSG00000179195	ZNF664	+	chr12:124004628-124004773	ATGGAAGCGGCCGGA	TAATACGACTCACTATAGTTAGGAACCAAGGCCACACAGCATGAGGTGAGTGGTGGGAAGAAAGCCAGTGAAGCTTCATCTATTTATAGCTGCTCCCCATTGCTTGCATTACCTCCTGAGCTCCACCTCCTTTCAGATCAGCGGCGGCATTAGATTCTCGTAGGATGGAAGCGGCCGGAAGATCGGAAGAGCGGTTCAGC
01386	1164	ENSG00000110075	PPP6R3	+	chr11:68460834-68460979	TGGACTAGAGCAGAT	TAATACGACTCACTATAGGGGGTAGGGGAGGCGCCGGAGCAGGCCGCGGCGCGGGGTGTGCGAGGCGCGCGGGCAGGCGCGGGGCCCCTCCACCTGGCCTCAGCGGCTCAGGGAGGGAACGTCCCGGCCCCTCTCCCCTCCCCCCCCGGAATTCGTCGCTCCGCTGGACTAGAGCAGATAGATCGGAAGAGCGGTTCAGC
01387	1165	ENSG00000149657	LSM14B	+	chr20:62129761-62129906	CCAGTCACGGCACAC	TAATACGACTCACTATAGACCCTCCTCCCCTCCTCAATTCAGGAGCTGGTTTTCCATCCATCCCAGTCGGCAAGAGCCCCATGGTGGAGCAGGCTGTGCAGACTGGTTCTGCTGACAACCTGAATGCTAAAAAGCTGTTACCTGGCAAGGGCACCACAGGGACGCCAGTCACGGCACACAGATCGGAAGAGCGGTTCAGC
01388	1166	ENSG00000115282	TTC31	+	chr2:74483629-74483774	CTGCGGATCGAAGCG	TAATACGACTCACTATAGTGAGCAGACAAGGGTCTCTGAGTTGAGGATTAGGGAGTGGGTACGAGTTCCTTGGGAAAAGATGGAGGCCGGGCGCGGTGGCTTGTGCCTGTAATCTCAACACTTTGGGAGGCTGAGACGGGAGGATTGCTTGAGCCCAGGAGTTACTGCGGATCGAAGCGAGATCGGAAGAGCGGTTCAGC
01389	1167	ENSG00000147804	SLC39A4	-	chr8:144412903-144413048	GGCTTCACTCGGCCG	TAATACGACTCACTATAGGAACAGGTGGGCGGGGCCTGGTGGTAAGAGGGCGGGACCGAAAGGAGGTGGGCGGGGCATGTAGCTAGGAGGGCGGAGCTGTTAATGTGGACTCGCCCGCAGGGGACTTCGCCGCCTTGCTGCACGCGGGGCTGTCCGTGCGCCAAGGCTTCACTCGGCCGAGATCGGAAGAGCGGTTCAGC
01390	1168	ENSG00000107372	ZFAND5	-	chr9:72363809-72363954	TCACGTCCGACTGTG	TAATACGACTCACTATAGTCGCTTTCCACGCACTCCGTGGAGGTGTGTTTTCGGGGAAGGGTCGGATTATCTTTATTGATTGAGTGTCTCCTAAGGGATAGCATCTAAGGAGATACCAAGATAAAGGAACATATAGGTCACACATCCCCGTTCTTAAACCTGGGTCACGTCCGACTGTGAGATCGGAAGAGCGGTTCAGC
01391	1169	ENSG00000115540	MOB4	+	chr2:197516505-197516650	TGGCAGAAAACATAT	TAATACGACTCACTATAGCCCCCGGGGTTTCCTGAAGGTCGGGGCCGCTGAGGTGGGAGGGGGTGTAAACACAGCCTACCTCGACCCGGCGTCCAGTTCCTACCTGGCCTGGGAAGTACCTACCCGTTTCCTGCCATCCAGCTTGTCTAGCCGGATCCGGGTGCTGGCAGAAAACATATAGATCGGAAGAGCGGTTCAGC
01392	0397	ENSG00000119685	TTLL5	+	chr14:75707690-75707835	GAAGCCACTGAAATA	TAATACGACTCACTATAGTGAAGAAGGATTGGCTAGGTAAGAAGCTGTTTGGGGGTGAAGGGGTTGGGTGGGTATATTAAGGGTGGGTATATTAAGAGTGGATCCATTAACAAGTTTATTAAATCAGATCATGCTATTTTTACTTGTCATTACTGCTTACAGATGAAGCCACTGAAATAAGATCGGAAGAGCGGTTCAGC
01393	1170	ENSG00000087460	GNAS	+	chr20:58898840-58898985	GGCTGCAACTGGCTT	TAATACGACTCACTATAGGCTCTTGGCTGATGGTTGAGGAATGTAGAGAGACTGTGTGGGGTTTGTGTGACACTGCGGTGCCTTGCAGATTAGGTGAGCTTTCAATCTCTCTTTAAAAGGGGCGGCGAAGAGGACCCGCAGGCTGCAAGGAGCAACAGCGATGGGGCTGCAACTGGCTTAGATCGGAAGAGCGGTTCAGC
01394	1171	ENSG00000140545	MFGE8	-	chr15:88901388-88901533	GAGCGTTACTTCTCT	TAATACGACTCACTATAGGGATATGGGGCTGGGGTTGGGTGGGATGAGGTGGGACTGCCAGATCTTTGACCTCTCTCCAGCCCAGGCTTCTCTTCTGCTCCCCAAAAGAGTTCTGGAAAAGCCTTGTTTTTCTTCGGCTTTTCTTTCTTCTTCCCACCTGTACTGAGCGTTACTTCTCTAGATCGGAAGAGCGGTTCAGC
01395	1172	ENSG00000170004	CHD3	+	chr17:7907872-7908017	CAAACAGACTAGGCT	TAATACGACTCACTATAGTTTGACCTGTCTGTCCTAGCAGAAGATGTAAAAGGTGACCGGGAGCTTCGACCAGGGCCTCGAGATGAGCCACGGTCCAATGGGCGACGAGAGGAAAAGACAGAGAAGCCCCGGTTCATGTTCAATATCGCCGATGGTGGCTTCACCAAACAGACTAGGCTAGATCGGAAGAGCGGTTCAGC
01396	1085	ENSG00000168137	SETD5	+	chr3:9429166-9429311	ACGCTATTGTATCTT	TAATACGACTCACTATAGGTGGAAAAAAGGAATTAGAAGGGGAAGGAAGAGTTTTCAGAGGGGTATTTCTGGGCAAATAATTAATAGAACCAAAGTTGCAAAGTAGGAATTCATTTTCATTTGTTTTAATGGGTGGAGAAAATTGGAATAAAGTAGGTGTTACTACGCTATTGTATCTTAGATCGGAAGAGCGGTTCAGC
01397	1158	ENSG00000136527	TRA2B	-	chr3:185937354-185937499	CATGCGTGACTAGCG	TAATACGACTCACTATAGCGTTGCTCTCCTGCGAAGGTCCGCCGCAGCCATCTTGGGCTGGCGGGCTGGGCGAGCTGCCAGAGGCACAAAATGGCGGAGAAGCCGCGCGGCAACGCGGACCCGACCCGCAGCGGGCCGCGCTTCGTAAGGCCGCGTGGTGGGGTCATGCGTGACTAGCGAGATCGGAAGAGCGGTTCAGC
01398	1173	ENSG00000160685	ZBTB7B	+	chr1:155003243-155003388	GCTTTTCCCGCTTGT	TAATACGACTCACTATAGGTGAGGCGACGCTGAGCGTTCCCCCAGTCTCCTTCGTGACTTTAGGGGGAGACCCCAGACCGGACTGAGTTGAGGGAATGGAAACGCTGACGGACTCTAACTAGGACAACGCGCACCCCCCCCCCACCCCGCGCCCCCTGGCGCGGGCTTTTCCCGCTTGTAGATCGGAAGAGCGGTTCAGC
01399	1174	ENSG00000149657	LSM14B	+	chr20:62128098-62128243	CATGCCGACGGCCCA	TAATACGACTCACTATAGCATAGATCACTCATTGAGGGGATTCAAAATTAGGGGCTTGGGTGACAGTCGCCAACTGTTTGGCCAGGTGGACAGTATCAGCCTGATGGCCAGCTGGCCAGTGTACACCACCTGTCTCTGTGCTGTGGTGGTGGCGGCACCTGTGGCATGCCGACGGCCCAAGATCGGAAGAGCGGTTCAGC
01400	1175	ENSG00000136699	SMPD4	-	chr2:130160967-130161112	TTACAGTGCAGACCT	TAATACGACTCACTATAGGCCGGCCGCTGGTGACTCAGAGGCTAGTTCCAAGCAGAACGAAGCCCCTGTGTCGGGGGGAGGCAGGGGTCAGCCTCCAGCCTGGCTTGGCCCCTGGCTTTGTAGACTAGTTTGGTTGGGGGTGGGGGTGGTGGCTTTGTGGCAGATTACAGTGCAGACCTAGATCGGAAGAGCGGTTCAGC
01401	1049	ENSG00000119917	IFIT3	+	chr10:89328273-89328418	CTCGGTGTACCCCCC	TAATACGACTCACTATAGAGTTTCTGGAATGGTTCCCTACGGAACTACATGGGGGGAGGCAGGGTGGGGAATGCATCAGCTCATGTTTCCTCCCTGTGTGCAGCTATTTCCTGCAATGAGAGGAAGGCTTGGCAGGAGCGGTGTATTTCACTCAGCCACAAACTCTCGGTGTACCCCCCAGATCGGAAGAGCGGTTCAGC
01402	1176	ENSG00000124222	STX16	+	chr20:58669344-58669489	GCAACGTCCGCAAGG	TAATACGACTCACTATAGCTGCTCCGAGCAGGAGGGGCGGCTGCTTGGGAACGTGGTGGCCTCGCTGGCGCAGGCCCTGCAGGAACTCTCCACCAGCTTCCGGCACGCACAGTCAGGCTACCTCAAACGTGAGTGCTGCCCGGGCCTAGTGAAGGGATTTTGAGGCAACGTCCGCAAGGAGATCGGAAGAGCGGTTCAGC
01403	1177	ENSG00000117362	APH1A	-	chr1:150268471-150268616	AATCTCCCAGCGCGT	TAATACGACTCACTATAGGAGCCTGAATTGGGGACGATAAGTCGGAGGTGAAGTTTGGGCGGAGGTGAGGGGTTGGGTCTGGGAGATTTGTCCTTTCCCGCAGTTGGTTTCCACCTTCCAAGGATCTCACAGATTCCTCCTATATTCCTCCCAGCGACGTCAGAAATCTCCCAGCGCGTAGATCGGAAGAGCGGTTCAGC
01404	1178	ENSG00000130165	ELOF1	-	chr19:11559044-11559189	TCGTATTCTTGGATC	TAATACGACTCACTATAGTGAGTGCTGGTGCGGCTCGTGCGAGTGGGCGTTGGGGGTGGGCAGGACTGGAAGTTCCTCTACTCCGTGCGTTTACGGGGTCCTGGAGGAGGCTCCTGGGACCTCGAGCTTGGGGGAAAGCCGGTCGGGGAGACTGACTCCCCCCGTCGTATTCTTGGATCAGATCGGAAGAGCGGTTCAGC
01405	1179	ENSG00000082641	NFE2L1	+	chr17:48056851-48056996	TCCACAAGGATCGGT	TAATACGACTCACTATAGCCTGCTTGCTTCAGGACTCTTTCACTCTCTTCTGTTGTTTCTGGGAGTTTGGGACTCGGGGCCAGCCATTAGCCTGGGAATGGGAGGGAGACTGCAGGGCTTCAGCCATTCTGGGAAAGAAGCTTCAGCCCCAGGCAGCCAAGGCCTCCACAAGGATCGGTAGATCGGAAGAGCGGTTCAGC
01406	1180	ENSG00000161203	AP2M1	+	chr3:184180657-184180802	GGTATCCATCAATTG	TAATACGACTCACTATAGTCTTCCCTCAGCTTCCACCCTTGCAGCTTTGCTTTGTTTCTCCAGGCCCTGCCCTTTGGGGCTTATAGGGGAAAATGGATTACAGGTGGGGACTAGAAGGGATGGGGAATGAGGGTGGAGTGGGGATAGAGACAGGATGATTAAAGGGTATCCATCAATTGAGATCGGAAGAGCGGTTCAGC
01407	1181	ENSG00000100813	ACIN1	-	chr14:23069831-23069976	ACGATCATGGATATT	TAATACGACTCACTATAGCAGTCACTTTTGTGGGACTATTTTCAGAGGAGGGTTTTTCTCCTTTCATATAGGAGTACTCTGGTGAGTTATTACCTGAGAATAGTTGGAGTCCTAACCCCACAAATGACAACTTTTAACTCATCTGGGCAATAGGTGGATGTGGTACGATCATGGATATTAGATCGGAAGAGCGGTTCAGC
01408	0026	ENSG00000136710	CCDC115	-	chr2:130339733-130339878	ACTTATGTGATAACT	TAATACGACTCACTATAGGGTTTAAAGCTGAGATAGGATGAGATCAGCAGAGGGCCTGGGGAGTATGGACGGGAGGTGAGGGAGAAGAGGGGAGAAGCCAGTCAAGGAAACTGAGGAGCAACACCTGGGGGCAGGTGTCCTGGAGGCCAAGAAGAGAAAGTGTTACTTATGTGATAACTAGATCGGAAGAGCGGTTCAGC
01409	0462	ENSG00000164919	COX6C	-	chr8:99893292-99893437	AGTAGCGTGCAGACA	TAATACGACTCACTATAGTTGCGACGGCCCCACCGAAGCCGGGTGGGCTGCGGGACCCTCGAGAACCCAGCTGGCTTCGGAGTGAGCTGGCCCGGGGCTGGTACCCGCTGCGCTTTTTCACAGCCATTGTGACCTTGGTGAGGTCATTTGACCTATCTGGCCCCAGTAGCGTGCAGACAAGATCGGAAGAGCGGTTCAGC
01410	1182	ENSG00000117448	AKR1A1	+	chr1:45552622-45552767	ATGAAGCTAGAATGA	TAATACGACTCACTATAGTTGAGTGTTCAAAGTCTGGAATACAGTCTGACATGAGGAGGTGGTGAAATGAGAAAGATAGAAGCCAGGTTTTGAGAAGCCTGGACTTTATCCTGAATATAGGGGAGAATTGCTGGAAGGGTTTGAGACTGGGAGTCACATGGTTGATGAAGCTAGAATGAAGATCGGAAGAGCGGTTCAGC
01411	1183	ENSG00000130714	POMT1	+	chr9:131505898-131506043	TCACATAGGTGTGAA	TAATACGACTCACTATAGCAGCTGTGCTTGGTGAATTCCCCATGTCTCTGTGGGTGGGTGATGCTGTATGCATCTTAATATTTGGGGATGGGAAACAATTGGGGCAAAAGATCCAGCCTTTGCTGATCACTCACTCAAAGTCATTTGGAAACACATACACATTTTCACATAGGTGTGAAAGATCGGAAGAGCGGTTCAGC
01412	1184	ENSG00000119685	TTLL5	+	chr14:75707723-75707868	TGCATAGACCGTAGT	TAATACGACTCACTATAGGGGGTGAAGGGGTTGGGTGGGTATATTAAGGGTGGGTATATTAAGAGTGGATCCATTAACAAGTTTATTAAATCAGATCATGCTATTTTTACTTGTCATTACTGCTTACAGATGCAATCCACCTCCTCAACTGCTGTGCTCTATAATGCATAGACCGTAGTAGATCGGAAGAGCGGTTCAGC
01413	1185	ENSG00000092841	MYL6	+	chr12:56160483-56160628	CCCACCTCGTTACTT	TAATACGACTCACTATAGTATAACAGGAAAGGAAGGGGGTAGTATTGTAGAGGGTGGGAAGGAATGAGAAGTGAAATAATGGAATGTCTGTCCCCACTGCCTGACCCCTCACCCCATGTCTTTGTCTTGTCTTCACCATGAATGTCTCTTCCTTCCTGCAGCGTCCCACCTCGTTACTTAGATCGGAAGAGCGGTTCAGC
01414	1186	ENSG00000149657	LSM14B	+	chr20:62129460-62129605	TAGAGGACCCACTGT	TAATACGACTCACTATAGCTTCTGGGGAGGTGCCTGTTTGTAGGCACGGTGTTTTTCCTGTCCTTGAGGTTCCCTAACTTGGGAAGCTCAGGGCTTTGGGAGTGGGGAGTCCAAAGATGAACTGGCCTTGGTGCTGCCCAGTGACTCTTGGCCTTCTTTTGCTGTAGAGGACCCACTGTAGATCGGAAGAGCGGTTCAGC
01415	1187	ENSG00000173660	UQCRH	+	chr1:46309279-46309424	CTAAGCATACTTACT	TAATACGACTCACTATAGAGGGTGTGAGCCTTGGAAGCTGAGTCTGTTCTGGGTTTGGGGCTTCTTCAGTTGTGGTACCAGGGAGCAGATGGCATCTTGAGGGCCTGGCACTCAATCATCTGCTATTTGTGGTTTAATAAAGAACTTTGGGCTAGGCATGGTGGCTAAGCATACTTACTAGATCGGAAGAGCGGTTCAGC
01416	1188	ENSG00000161813	LARP4	+	chr12:50401007-50401152	GACCTAAGTAGAACG	TAATACGACTCACTATAGCGACATGTTGCTTTTCGTGGAGGTGAGTGCATTATGCTAGTCTCGTCCTGCTCTTAGGAGAGCAGGAGTGTAGAGGCGCCGGCCGGTCCCACCGCCATGTGACTTTCCGGGCCGTACACGCCGCGGAACCGGCAGATAGGCTGACAGACCTAAGTAGAACGAGATCGGAAGAGCGGTTCAGC
01417	0835	ENSG00000168255	POLR2J3	-	chr7:102567125-102567270	TGGACGCTGTATGCC	TAATACGACTCACTATAGATGTCATGTCAAATTGTAATTCCCAGTGTTGTGGGAGGGACCTGGTGGGAGGTGATTGGCTCATGGGGGCCGACTTCCCCCTTGCTGTTCTCGTGATATTGAGTGAGCGCTTGTGGGATCTGGTTGTTTAAAAGCGTGCAGCCCTCTGGACGCTGTATGCCAGATCGGAAGAGCGGTTCAGC
01418	1189	ENSG00000141376	BCAS3	+	chr17:61368554-61368699	GACAGGCAGTTCATG	TAATACGACTCACTATAGAGCTTCTCTGGAATCGTTTGTGGGCATATGTTTGTTTTTGCTGTTGGTTTCTTTAGTTAGCACTCCAGTGGCTATCCGTCTGAGGAGCTCTGGTGTTGGGAAACCCTGTGTAAAGGGGAGCTCCCAGTGGAACTGCCCCTCCCACGGACAGGCAGTTCATGAGATCGGAAGAGCGGTTCAGC
01419	0020	ENSG00000137501	SYTL2	-	chr11:85718639-85718784	TGTCCACGTGGCCGC	TAATACGACTCACTATAGTATCTTTATGTATTTGCGTGTCTGTCTTTGTATTAACTTCTGGGGTGATTTGGGCAGTCTCCGGGACGCAGCTGTTGGGTAAACAGAAGAACGTCATTTGCCACTATGTGGTGAATAGTGCCTAAGTTACTATAAAACAGTTCTGATGTCCACGTGGCCGCAGATCGGAAGAGCGGTTCAGC
01420	1190	ENSG00000148335	NTMT1	+	chr9:129626432-129626577	TGTCACTCGGTCCCT	TAATACGACTCACTATAGAGGCCTCACGTGCGCGTCCCCAAGAGGTCTACGGGCCGGACCTGGGCAGGGACTACGGAGCAGTCCATGGGTCGGGGTACAGGAGGAAAGTCAAGGCACTCAAAGCCCAGGCAGGGCACTCCCCCACCCCGGTCCCCAGACCGCAGTGTCACTCGGTCCCTAGATCGGAAGAGCGGTTCAGC
01421	1191	ENSG00000215845	TSTD1	-	chr1:161038733-161038878	CATCGTTGGTGTATC	TAATACGACTCACTATAGTACCTGCGGGGGATTCCTGGGGCCGCGGTTCTCTTGGTCCTCTGGGTTGAGGCGTGGCAGGGAGTGGGGTGGCGGAGCGAAGGGGCGTGGCTGAGGGGTCTTCGTGCACACCCTACCGGGAGGGGCGCTGCCAGGTGAGGGGATGCCATCGTTGGTGTATCAGATCGGAAGAGCGGTTCAGC
01422	1192	ENSG00000117362	APH1A	-	chr1:150268640-150268785	ACCTCACCCGTAGCG	TAATACGACTCACTATAGGCACTTTCGTCGCGTTCGGCCCGGCCTTCGCGCTTTTCTTGATCACTGTGGCTGGGGACCCGCTTCGCGTTATCATCCTGGTCGCAGGGTGAGTAGAGGGCCCGGGAGACGCGGGAGAGCGTCGAAGAGAGAGGTGCGGAAGGGGCACCTCACCCGTAGCGAGATCGGAAGAGCGGTTCAGC
01423	1193	ENSG00000118894	EEF2KMT	-	chr16:5093219-5093364	CTGCGAGGCTCAAGC	TAATACGACTCACTATAGCAGGCAACTGGCTGCAGCCACATGTGACCCATGGGAGACAGTGCAGGGCGGGAAGAAGGGGAGGCCAGCATCTCTCCCTCACTCTGCCTCCTGGGGTTTCCACGGCAGCTGCTCCTCTGGGGCCCCAGCTCCTAGCATATGGATTCCTGCGAGGCTCAAGCAGATCGGAAGAGCGGTTCAGC
01424	0674	ENSG00000114209	PDCD10	-	chr3:167734384-167734529	ATACTATCTATATAC	TAATACGACTCACTATAGGCCCCGGGAGAGGGGACAGGGCGGATGTGCCTGGGGTGGGGTCCTTTGAAGGTGTGGCTTCGGACCGAGAGGTGAGGCTGCTGTTTTCCCCCTGCTTTGTAAGTAAGAGAAAAGGGAGGAGGAAGGAAAGGGTGCTTGGGAGTCGGATACTATCTATATACAGATCGGAAGAGCGGTTCAGC
01425	0424	ENSG00000169045	HNRNPH1	-	chr5:179616271-179616416	AACTTACTATGGACG	TAATACGACTCACTATAGTTGGTTTATCAATATTTGACTGGCTCAAATGATGGATAGAAGGGTGGCCTGGTTATAGACAGTAGGCAGAAGGAGGCAGAGGGTTACAGTAATGTAAGATCAAGACTGGAAAATGATAGCTATAGAATTACAAGCCCGGTACCACCAACTTACTATGGACGAGATCGGAAGAGCGGTTCAGC
01426	0467	ENSG00000181392	SYNE4	-	chr19:36005015-36005160	CCGAGGTGGTTTAAG	TAATACGACTCACTATAGCGCAGTGGCTCACGCCTGTAATCCCAGCACTTTGGGAGGCTGAGGTGGGTGGATTACCTGAGGTCAGGAGTACGAGACCAGCCTGGCCAAAATGGTGAAACCCCGTCTCTACTAAAACTACAAAAATTAGCCAGGTGTGGTGGCGCCCGAGGTGGTTTAAGAGATCGGAAGAGCGGTTCAGC
01427	1194	ENSG00000085063	CD59	-	chr11:33736205-33736350	AGCCGCGACCAACAA	TAATACGACTCACTATAGGGTGAGCCGAGCCGAGGTGGCGGCGGCAGTCTGGGCCCGGGCGGAGGGTCTGTGGGGGCTACCCCCGTCCTCGCTTTCCACTCGACCCCTGCCGGGCGAGCCTCCCGAGGCCTGGCCCTTCCAACCCGTCACCGCGGCCCGGTGTCAGCCGCGACCAACAAAGATCGGAAGAGCGGTTCAGC
01428	1195	ENSG00000198909	MAP3K3	+	chr17:63634387-63634532	ATAATTCAACCAACG	TAATACGACTCACTATAGGGCCCAAAAGGACGAGGCTGGGAAAAGGAGGGGCGGAATGGTCACTGATGGTTCCTTGAAGGAGGATTCCTTTTTAGGACTCCTTCTGCTTAGAGCCTAAAAGCCATGATGAGGGAAGTCTTGATCTTTTGCTGTGCCTGCTGCTGATAATTCAACCAACGAGATCGGAAGAGCGGTTCAGC
01429	1196	ENSG00000166908	PIP4K2C	+	chr12:57599429-57599574	GTGGACATGATAGTA	TAATACGACTCACTATAGTAAGGAAAAGGTGATAGTAATTTTATGTGCTAGGGTGAGGGATGAGGGATGAGGGAGGGCAGATGAGGGGAACTTCTTAGGATGGAGAGGCCACTCTATATAGGAATAGGGATTACTAGCTATTTATTATCTTAAACCACTTAAAAGTGGACATGATAGTAAGATCGGAAGAGCGGTTCAGC
01430	1197	ENSG00000115694	STK25	-	chr2:241508243-241508388	ATGAGACATTGCCAC	TAATACGACTCACTATAGGGGGCCCGGGGCGGGGCTCGGTGGCGGGGACACCGGGGCGGGGGCACCGGGAGGAAGCTGCCTTGGAAGAGGTGGGGGCGGCGACGGGAGGGGCGGCGAGCCCCCGGGAGCCTGGGCGTTAGGCCCGGGCGTGGCGGGGCCCCGGCATGAGACATTGCCACAGATCGGAAGAGCGGTTCAGC
01431	1198	ENSG00000140105	WARS1	-	chr14:100376121-100376266	GATATTTCCGTCGCC	TAATACGACTCACTATAGGGGCAGGGTAAGCGAGGGGAGTAAGGCCGGGGCGGAGTGAGGAAACAAGGGAGGGAGTGATGGAGGGACGCTGGCGCGGCGCCCAGTGGCCTGGCCCTCCCGGGAGTATCCTTAGAGCCCGGCTTGCTGCCCGCCGCGTTCTGGCAGATATTTCCGTCGCCAGATCGGAAGAGCGGTTCAGC
[truncated: 10,579 more rows]
